# Supplementary material for: A survey of transcriptome complexity in Sus scrofa using single-molecule long-read sequencing
Source: DNA Res. 2018 May 29;25(4):421–37. doi: 10.1093/dnares/dsy014 (PMC6105124; doi:10.1093/dnares/dsy014)
Supplement: Supplementary Table S7 [file dsy014_table_s7.xlsx]

## Sheet: Sheet1
Chromosome	Loci	Starting location	Stop position	Transcript	Beginning	Ending	Strand	Number of exon	Location of exon
1	1.1	3714255	3716359	1.10.1	3714255	3716359	-	1	3714255,3716359;
1	1.1	142977669	142979891	1.1000.1	142977669	142979891	-	1	142977669,142979891;
1	1.1001	143306533	143308421	1.1001.1	143306533	143308421	-	1	143306533,143308421;
1	1.1002	143627768	143629691	1.1002.1	143627768	143629691	-	1	143627768,143629691;
1	1.1003	143656181	143659380	1.1003.1	143656181	143659380	-	1	143656181,143659380;
1	1.1004	143690308	143701224	1.1004.1	143690308	143701224	-	3	143690308,143691231;143693555,143693624;143701117,143701224;
1	1.101	17169284	17171279	1.101.1	17169284	17171279	-	1	17169284,17171279;
1	1.101	143928810	143930126	1.1010.1	143928810	143930126	-	1	143928810,143930126;
1	1.1013	144442858	144445926	1.1013.1	144442858	144445926	-	1	144442858,144445926;
1	1.1015	144634883	144637022	1.1015.1	144634883	144637022	-	1	144634883,144637022;
1	1.1017	144956137	144957902	1.1017.1	144956137	144957902	-	2	144956137,144957330;144957480,144957902;
1	1.1019	144975898	144977183	1.1019.1	144975898	144977183	-	1	144975898,144977183;
1	1.102	145010567	145013430	1.1020.1	145010567	145013430	-	1	145010567,145013430;
1	1.1021	145032162	145057336	1.1021.1	145032162	145057336	-	5	145032162,145033335;145036925,145037081;145037754,145037897;145050680,145050748;145057169,145057336;
1	1.1021	145032162	145057336	1.1021.2	145032691	145057336	-	5	145032691,145033335;145036925,145037039;145037754,145037897;145050680,145050748;145057169,145057336;
1	1.1022	145056361	145086333	1.1022.1	145056361	145086289	-	2	145056361,145058754;145086190,145086289;
1	1.1022	145056361	145086333	1.1022.2	145071281	145086325	-	2	145071281,145075658;145086190,145086325;
1	1.1022	145056361	145086333	1.1022.3	145057351	145086295	-	3	145057351,145058754;145077685,145077749;145086190,145086295;
1	1.1022	145056361	145086333	1.1022.4	145071284	145086333	-	3	145071284,145075658;145077685,145077749;145086190,145086333;
1	1.1022	145056361	145086333	1.1022.5	145071281	145086302	-	4	145071281,145071454;145073082,145075658;145077685,145077749;145086190,145086302;
1	1.1023	145067839	145069741	1.1023.1	145067839	145069741	-	1	145067839,145069741;
1	1.1024	145142152	145143213	1.1024.1	145142152	145143213	-	1	145142152,145143213;
1	1.1026	145228189	145236396	1.1026.1	145228189	145236396	-	2	145228189,145231093;145236129,145236396;
1	1.1027	145375615	145377702	1.1027.1	145375615	145377702	-	1	145375615,145377702;
1	1.1028	145435209	145437810	1.1028.1	145435209	145437810	-	2	145435209,145436055;145436546,145437810;
1	1.1029	145448477	145450335	1.1029.1	145448477	145450335	-	1	145448477,145450335;
1	1.103	145520898	145522763	1.1030.1	145520898	145522763	-	1	145520898,145522763;
1	1.1039	145878403	145879695	1.1039.1	145878403	145879695	-	1	145878403,145879695;
1	1.104	17327074	17330937	1.104.1	17327074	17330937	-	1	17327074,17330937;
1	1.104	145919395	145921060	1.1040.1	145919395	145921060	-	1	145919395,145921060;
1	1.1043	145975739	145977862	1.1043.1	145975739	145977862	-	1	145975739,145977862;
1	1.1046	146124956	146126836	1.1046.1	146124956	146126836	-	1	146124956,146126836;
1	1.1047	146134680	146136439	1.1047.1	146134680	146136439	-	1	146134680,146136439;
1	1.1049	146493121	146494749	1.1049.1	146493121	146494749	-	1	146493121,146494749;
1	1.105	17571931	17574077	1.105.1	17571931	17574077	-	1	17571931,17574077;
1	1.105	146502575	146505047	1.1050.1	146502575	146505047	-	1	146502575,146505047;
1	1.1051	146894235	146896221	1.1051.1	146894235	146896221	-	1	146894235,146896221;
1	1.1053	147286794	147296199	1.1053.1	147286794	147296199	-	2	147286794,147287538;147295627,147296199;
1	1.1054	147912434	147915664	1.1054.1	147912434	147915664	-	1	147912434,147915664;
1	1.1055	148257734	148259345	1.1055.1	148257734	148259345	-	1	148257734,148259345;
1	1.1056	148260471	148262995	1.1056.1	148260471	148262995	-	1	148260471,148262995;
1	1.1058	148280532	148282457	1.1058.1	148280532	148282457	-	1	148280532,148282457;
1	1.106	17615344	17616686	1.106.1	17615344	17616686	-	1	17615344,17616686;
1	1.106	148964416	148966195	1.1060.1	148964416	148966195	-	1	148964416,148966195;
1	1.1061	149732904	149734897	1.1061.1	149732904	149734897	-	1	149732904,149734897;
1	1.1064	149917322	149921557	1.1064.1	149917322	149921557	-	1	149917322,149921557;
1	1.1065	150082584	150083874	1.1065.1	150082584	150083874	-	1	150082584,150083874;
1	1.1066	150160257	150163463	1.1066.1	150160257	150163463	-	1	150160257,150163463;
1	1.1069	151826571	151827261	1.1069.1	151826571	151827261	-	1	151826571,151827261;
1	1.107	17820375	17822180	1.107.1	17820375	17822180	-	1	17820375,17822180;
1	1.107	152135891	152138358	1.1070.1	152135891	152138358	-	1	152135891,152138358;
1	1.1071	152171397	152173426	1.1071.1	152171397	152173426	-	2	152171397,152172677;152172847,152173426;
1	1.1072	152173856	152180265	1.1072.1	152173858	152180238	-	2	152173858,152177424;152179998,152180238;
1	1.1072	152173856	152180265	1.1072.2	152173856	152180265	-	3	152173856,152174918;152177368,152177424;152179998,152180265;
1	1.1078	153592702	153594667	1.1078.1	153592702	153594667	-	1	153592702,153594667;
1	1.1079	153674183	153676037	1.1079.1	153674183	153676037	-	1	153674183,153676037;
1	1.108	153705424	153707661	1.1080.1	153705424	153707661	-	1	153705424,153707661;
1	1.1081	153726731	153730012	1.1081.1	153726731	153730012	-	1	153726731,153730012;
1	1.1082	153736177	153738796	1.1082.1	153736177	153738796	-	1	153736177,153738796;
1	1.1083	153742048	153745468	1.1083.1	153742048	153745468	-	1	153742048,153745468;
1	1.1084	153761973	153765211	1.1084.1	153761973	153765211	-	1	153761973,153765211;
1	1.1085	153839020	153842954	1.1085.1	153839020	153842954	-	1	153839020,153842954;
1	1.1087	154216498	154217450	1.1087.1	154216498	154217450	-	1	154216498,154217450;
1	1.1088	154251143	154253196	1.1088.1	154251143	154253196	-	1	154251143,154253196;
1	1.1089	154619848	154621761	1.1089.1	154619848	154621761	-	1	154619848,154621761;
1	1.109	154673990	154676173	1.1090.1	154673990	154676173	-	1	154673990,154676173;
1	1.1091	154833401	154901769	1.1091.1	154833401	154901769	-	5	154833401,154836332;154838041,154838218;154851067,154851219;154855513,154855717;154901709,154901769;
1	1.1092	154845419	154848196	1.1092.1	154845419	154848196	-	1	154845419,154848196;
1	1.1093	155187479	155190716	1.1093.1	155187479	155190716	-	1	155187479,155190716;
1	1.1094	155231115	155233726	1.1094.1	155231115	155233726	-	1	155231115,155233726;
1	1.1096	155365125	155368243	1.1096.1	155365125	155368243	-	1	155365125,155368243;
1	1.1098	155719934	155729421	1.1098.1	155719934	155729421	-	2	155719934,155723989;155729396,155729421;
1	1.11	3808736	3810809	1.11.1	3808736	3810809	-	1	3808736,3810809;
1	1.11	155748388	155750675	1.1100.1	155748388	155750675	-	1	155748388,155750675;
1	1.1102	155984475	155986311	1.1102.1	155984475	155986311	-	1	155984475,155986311;
1	1.1103	155999333	156001222	1.1103.1	155999333	156001222	-	1	155999333,156001222;
1	1.1104	156004585	156008232	1.1104.1	156004585	156008232	-	1	156004585,156008232;
1	1.1105	156014657	156015599	1.1105.1	156014657	156015599	-	1	156014657,156015599;
1	1.1106	156027419	156029241	1.1106.1	156027419	156029241	-	1	156027419,156029241;
1	1.1108	156110989	156117320	1.1108.1	156110989	156117320	-	2	156110989,156113570;156116862,156117320;
1	1.111	18504047	18505777	1.111.1	18504047	18505777	-	1	18504047,18505777;
1	1.111	157049687	157052734	1.1110.1	157049687	157052734	-	1	157049687,157052734;
1	1.1111	157557479	157558820	1.1111.1	157557479	157558820	-	1	157557479,157558820;
1	1.1112	157701283	157704542	1.1112.1	157701283	157704542	-	1	157701283,157704542;
1	1.1113	157782279	157784290	1.1113.1	157782279	157784290	-	1	157782279,157784290;
1	1.1115	158657623	158659184	1.1115.1	158657623	158659184	-	1	158657623,158659184;
1	1.1116	159232192	159236165	1.1116.1	159232192	159236165	-	1	159232192,159236165;
1	1.1117	159442788	159444480	1.1117.1	159442788	159444480	-	1	159442788,159444480;
1	1.1118	159819103	159821994	1.1118.1	159819103	159821994	-	1	159819103,159821994;
1	1.112	18568888	18571801	1.112.1	18568888	18571801	-	1	18568888,18571801;
1	1.1122	160988892	160990240	1.1122.1	160988892	160990240	-	1	160988892,160990240;
1	1.1124	161262615	161267230	1.1124.1	161262615	161267230	-	2	161262615,161262740;161265469,161267230;
1	1.1125	161303941	161306486	1.1125.1	161303941	161306486	-	1	161303941,161306486;
1	1.1127	161501159	161527829	1.1127.1	161501159	161527829	-	2	161501159,161502921;161527817,161527829;
1	1.1128	161506818	161510981	1.1128.1	161506818	161510981	-	2	161506818,161509648;161510811,161510981;
1	1.113	161590257	161592271	1.1130.1	161590257	161592271	-	1	161590257,161592271;
1	1.1131	161673220	161674947	1.1131.1	161673220	161674947	-	1	161673220,161674947;
1	1.1132	161708293	161711418	1.1132.1	161708293	161711418	-	1	161708293,161711418;
1	1.1133	161875867	161877225	1.1133.1	161875867	161877225	-	1	161875867,161877225;
1	1.1134	162064426	162065962	1.1134.1	162064426	162065962	-	1	162064426,162065962;
1	1.1135	162708073	162709888	1.1135.1	162708073	162709888	-	1	162708073,162709888;
1	1.1136	162976899	162980875	1.1136.1	162976899	162980875	-	1	162976899,162980875;
1	1.1137	163155551	163157541	1.1137.1	163155551	163157541	-	2	163155551,163155668;163156542,163157541;
1	1.1139	163760154	163761437	1.1139.1	163760154	163761437	-	1	163760154,163761437;
1	1.114	18867692	18870274	1.114.1	18867692	18870274	-	1	18867692,18870274;
1	1.114	163798270	163799527	1.1140.1	163798270	163799527	-	1	163798270,163799527;
1	1.1141	164151744	164153969	1.1141.1	164151744	164153969	-	1	164151744,164153969;
1	1.1143	165111611	165113291	1.1143.1	165111611	165113291	-	1	165111611,165113291;
1	1.1144	165120787	165122217	1.1144.1	165120787	165122217	-	1	165120787,165122217;
1	1.1145	165247088	165248039	1.1145.1	165247088	165248039	-	1	165247088,165248039;
1	1.1146	165326882	165446111	1.1146.1	165326882	165446111	-	2	165326882,165327050;165443830,165446111;
1	1.1147	165589898	165592343	1.1147.1	165589898	165592343	-	1	165589898,165592343;
1	1.1149	166265089	166268269	1.1149.1	166265089	166268269	-	1	166265089,166268269;
1	1.115	166318895	166321089	1.1150.1	166318895	166321089	-	1	166318895,166321089;
1	1.1151	166332491	166335856	1.1151.1	166332491	166335856	-	1	166332491,166335856;
1	1.1152	167018695	167019869	1.1152.1	167018695	167019869	-	1	167018695,167019869;
1	1.1153	168169162	168172041	1.1153.1	168169162	168172041	-	1	168169162,168172041;
1	1.1154	168188869	168190253	1.1154.1	168188869	168190253	-	1	168188869,168190253;
1	1.1155	168361844	168363393	1.1155.1	168361844	168363393	-	1	168361844,168363393;
1	1.1156	168942628	168944537	1.1156.1	168942628	168944537	-	1	168942628,168944537;
1	1.1157	168988007	168990404	1.1157.1	168988007	168990404	-	1	168988007,168990404;
1	1.1159	169026172	169028902	1.1159.1	169026172	169028902	-	1	169026172,169028902;
1	1.116	169210975	169214346	1.1160.1	169210975	169214346	-	1	169210975,169214346;
1	1.1161	169912182	169913441	1.1161.1	169912182	169913441	-	1	169912182,169913441;
1	1.1162	169987541	169988826	1.1162.1	169987541	169988826	-	1	169987541,169988826;
1	1.1163	170483072	170485496	1.1163.1	170483072	170485496	-	1	170483072,170485496;
1	1.1164	171172071	171174281	1.1164.1	171172071	171174281	-	1	171172071,171174281;
1	1.1165	171384115	171385903	1.1165.1	171384115	171385903	-	1	171384115,171385903;
1	1.1166	171554225	171557973	1.1166.1	171554225	171557973	-	1	171554225,171557973;
1	1.1167	171828242	171831115	1.1167.1	171828242	171831115	-	1	171828242,171831115;
1	1.1168	172641949	172643329	1.1168.1	172641949	172643329	-	1	172641949,172643329;
1	1.1169	172687306	172689777	1.1169.1	172687306	172689777	-	1	172687306,172689777;
1	1.117	18925314	18929327	1.117.1	18925314	18929327	-	2	18925314,18925632;18926739,18929327;
1	1.117	172884340	172887069	1.1170.1	172884340	172887069	-	1	172884340,172887069;
1	1.1171	174329712	174332900	1.1171.1	174329712	174332900	-	1	174329712,174332900;
1	1.1176	175954330	175957361	1.1176.1	175954330	175957361	-	1	175954330,175957361;
1	1.1177	175991082	175995571	1.1177.1	175991082	175995571	-	1	175991082,175995571;
1	1.1179	176327812	176331209	1.1179.1	176327812	176331209	-	1	176327812,176331209;
1	1.118	19264366	19264612	1.118.1	19264366	19264612	-	1	19264366,19264612;
1	1.118	176348148	176351105	1.1180.1	176348148	176351105	-	1	176348148,176351105;
1	1.1182	176636680	176638790	1.1182.1	176636680	176638790	-	1	176636680,176638790;
1	1.1183	176639818	176642391	1.1183.1	176639818	176642391	-	1	176639818,176642391;
1	1.1184	176647201	176649977	1.1184.1	176647201	176649977	-	1	176647201,176649977;
1	1.1186	176684890	176686230	1.1186.1	176684890	176686230	-	1	176684890,176686230;
1	1.1188	176726632	176728284	1.1188.1	176726632	176728284	-	3	176726632,176727765;176727862,176728001;176728213,176728284;
1	1.1189	176728603	176729885	1.1189.1	176728603	176729885	-	1	176728603,176729885;
1	1.119	176747326	176749157	1.1190.1	176747326	176749157	-	1	176747326,176749157;
1	1.1191	176794082	176795993	1.1191.1	176794082	176795993	-	1	176794082,176795993;
1	1.1193	177114488	177116813	1.1193.1	177114488	177116813	-	1	177114488,177116813;
1	1.1194	177319416	177322600	1.1194.1	177319416	177322600	-	1	177319416,177322600;
1	1.1197	179151617	179153774	1.1197.1	179151617	179153774	-	1	179151617,179153774;
1	1.1198	179164342	179166491	1.1198.1	179164342	179166491	-	2	179164342,179165749;179165921,179166491;
1	1.1199	179174345	179175851	1.1199.1	179174345	179175851	-	1	179174345,179175851;
1	1.12	6228554	6231641	1.12.1	6228554	6231641	-	1	6228554,6231641;
1	1.12	19342152	19343959	1.120.1	19342152	19343959	-	1	19342152,19343959;
1	1.1201	179461971	179463266	1.1201.1	179461971	179463266	-	1	179461971,179463266;
1	1.1202	179792741	179813256	1.1202.1	179792741	179813256	-	4	179792741,179796045;179806530,179806638;179808911,179809048;179813061,179813256;
1	1.1203	179917407	179921398	1.1203.1	179917559	179921398	-	1	179917559,179921398;
1	1.1203	179917407	179921398	1.1203.2	179917407	179921398	-	2	179917407,179918219;179921287,179921398;
1	1.1203	179917407	179921398	1.1203.3	179918739	179921398	-	2	179918739,179919002;179919261,179921398;
1	1.1203	179917407	179921398	1.1203.4	179917560	179921398	-	3	179917560,179918219;179920018,179920210;179921287,179921398;
1	1.1206	180065167	180197898	1.1206.1	180065167	180197898	-	5	180065167,180067833;180133314,180133367;180136222,180136260;180138804,180138885;180197751,180197898;
1	1.1207	180112852	180114899	1.1207.1	180112852	180114899	-	1	180112852,180114899;
1	1.1208	180153491	180158381	1.1208.1	180153491	180158381	-	1	180153491,180158381;
1	1.1209	180208350	180209820	1.1209.1	180208350	180209820	-	1	180208350,180209820;
1	1.121	19345261	19347413	1.121.1	19345261	19347413	-	1	19345261,19347413;
1	1.121	180440225	180442828	1.1210.1	180440225	180442828	-	1	180440225,180442828;
1	1.1211	180555631	180558207	1.1211.1	180555631	180558207	-	1	180555631,180558207;
1	1.1212	180676895	180679629	1.1212.1	180676895	180679629	-	1	180676895,180679629;
1	1.1215	180726219	180726763	1.1215.1	180726219	180726763	-	1	180726219,180726763;
1	1.1216	180726747	180728274	1.1216.1	180726747	180728274	-	1	180726747,180728274;
1	1.122	19384420	19388858	1.122.1	19384420	19388858	-	2	19384420,19385623;19386275,19388858;
1	1.1223	181170683	181172159	1.1223.1	181170683	181172159	-	1	181170683,181172159;
1	1.1225	181274662	181276612	1.1225.1	181274662	181276612	-	1	181274662,181276612;
1	1.1227	181442180	181446990	1.1227.1	181442180	181446990	-	2	181442180,181442716;181442872,181446990;
1	1.1229	181525715	181526950	1.1229.1	181525715	181526950	-	1	181525715,181526950;
1	1.123	181661406	181663027	1.1230.1	181661406	181663027	-	1	181661406,181663027;
1	1.1231	181666889	181669476	1.1231.1	181666889	181669476	-	1	181666889,181669476;
1	1.1232	182039411	182068942	1.1232.1	182068248	182068942	-	1	182068248,182068942;
1	1.1232	182039411	182068942	1.1232.2	182039411	182068917	-	3	182039411,182041562;182042761,182043038;182068865,182068917;
1	1.1233	182099460	182101562	1.1233.1	182099460	182101562	-	2	182099460,182101329;182101380,182101562;
1	1.1236	182217094	182219238	1.1236.1	182217094	182219238	-	1	182217094,182219238;
1	1.1238	182544329	182546665	1.1238.1	182544329	182546665	-	1	182544329,182546665;
1	1.124	19420800	19423289	1.124.1	19420800	19423289	-	1	19420800,19423289;
1	1.1241	182939494	182941256	1.1241.1	182939494	182941256	-	1	182939494,182941256;
1	1.1242	182995688	182998071	1.1242.1	182995688	182998071	-	1	182995688,182998071;
1	1.1243	183495386	183498166	1.1243.1	183495386	183498166	-	1	183495386,183498166;
1	1.1244	183731147	183734108	1.1244.1	183731147	183734108	-	1	183731147,183734108;
1	1.1245	183825875	183831536	1.1245.1	183825875	183831536	-	2	183825875,183827151;183829749,183831536;
1	1.1246	183873256	183877383	1.1246.1	183873256	183877383	-	1	183873256,183877383;
1	1.1248	183948902	183951464	1.1248.1	183948902	183951464	-	1	183948902,183951464;
1	1.125	19451872	19453822	1.125.1	19451872	19453822	-	1	19451872,19453822;
1	1.125	184996329	185001055	1.1250.1	184996329	185001055	-	1	184996329,185001055;
1	1.1251	185090325	185092472	1.1251.1	185090325	185092472	-	1	185090325,185092472;
1	1.1253	185571467	185576177	1.1253.1	185571467	185576177	-	1	185571467,185576177;
1	1.1254	186609486	186611264	1.1254.1	186609486	186611264	-	1	186609486,186611264;
1	1.1256	186703270	186705714	1.1256.1	186703270	186705714	-	1	186703270,186705714;
1	1.1257	186720114	186721690	1.1257.1	186720114	186721690	-	1	186720114,186721690;
1	1.1258	186723391	186724692	1.1258.1	186723391	186724692	-	1	186723391,186724692;
1	1.1259	186728940	186730255	1.1259.1	186728940	186730255	-	1	186728940,186730255;
1	1.126	19497141	19499396	1.126.1	19497141	19499396	-	1	19497141,19499396;
1	1.1261	187052814	187054991	1.1261.1	187052814	187054991	-	1	187052814,187054991;
1	1.1262	187324252	187341638	1.1262.1	187324252	187341638	-	2	187324252,187325344;187341495,187341638;
1	1.1263	187474954	187478718	1.1263.1	187474954	187478718	-	1	187474954,187478718;
1	1.1265	187611303	187612936	1.1265.1	187611303	187612936	-	1	187611303,187612936;
1	1.1266	187768032	187771324	1.1266.1	187768032	187771324	-	1	187768032,187771324;
1	1.1268	188155165	188157060	1.1268.1	188155165	188157060	-	1	188155165,188157060;
1	1.1269	188158233	188159367	1.1269.1	188158233	188159367	-	1	188158233,188159367;
1	1.127	19518869	19523005	1.127.1	19518869	19523005	-	2	19518869,19522184;19522325,19523005;
1	1.1271	188354567	188356577	1.1271.1	188354567	188356577	-	1	188354567,188356577;
1	1.1273	188430036	188432582	1.1273.1	188430036	188432582	-	1	188430036,188432582;
1	1.1276	188624995	188626102	1.1276.1	188624995	188626102	-	1	188624995,188626102;
1	1.1277	188817747	188821089	1.1277.1	188817747	188821089	-	1	188817747,188821089;
1	1.1278	190593753	190595900	1.1278.1	190593753	190595900	-	1	190593753,190595900;
1	1.1279	192835066	192836250	1.1279.1	192835066	192836250	-	1	192835066,192836250;
1	1.128	19545042	19546955	1.128.1	19545042	19546955	-	1	19545042,19546955;
1	1.128	192940586	192944475	1.1280.1	192940586	192944475	-	1	192940586,192944475;
1	1.1281	193969886	193972387	1.1281.1	193969886	193972387	-	1	193969886,193972387;
1	1.1282	194866724	194869917	1.1282.1	194866724	194869917	-	1	194866724,194869917;
1	1.1283	194908508	194911382	1.1283.1	194908508	194911382	-	1	194908508,194911382;
1	1.1284	194965188	194967522	1.1284.1	194965188	194967522	-	1	194965188,194967522;
1	1.1286	195026880	195029813	1.1286.1	195026880	195029813	-	1	195026880,195029813;
1	1.1287	195155117	195156926	1.1287.1	195155117	195156926	-	1	195155117,195156926;
1	1.1288	195159145	195160876	1.1288.1	195159145	195160876	-	1	195159145,195160876;
1	1.129	19547880	19550737	1.129.1	19547880	19550737	-	1	19547880,19550737;
1	1.1291	196342294	196344401	1.1291.1	196342294	196344401	-	1	196342294,196344401;
1	1.1292	196646605	196649543	1.1292.1	196646605	196649543	-	1	196646605,196649543;
1	1.1293	196936003	196938637	1.1293.1	196936003	196938637	-	1	196936003,196938637;
1	1.1294	196957640	196959132	1.1294.1	196957640	196959132	-	1	196957640,196959132;
1	1.1295	197282836	197285922	1.1295.1	197282836	197285922	-	1	197282836,197285922;
1	1.1296	197360431	197363107	1.1296.1	197360431	197363107	-	1	197360431,197363107;
1	1.1297	197869089	197871114	1.1297.1	197869089	197871114	-	1	197869089,197871114;
1	1.1298	197928039	197931278	1.1298.1	197928039	197931278	-	1	197928039,197931278;
1	1.1299	198720841	198723242	1.1299.1	198720841	198723242	-	1	198720841,198723242;
1	1.13	6372344	6375687	1.13.1	6372344	6375687	-	1	6372344,6375687;
1	1.13	19611633	19614874	1.130.1	19611633	19614874	-	1	19611633,19614874;
1	1.13	199519393	199521152	1.1300.1	199519393	199521152	-	1	199519393,199521152;
1	1.1304	199906455	199908834	1.1304.1	199906455	199908834	-	1	199906455,199908834;
1	1.1307	200078224	200081163	1.1307.1	200078224	200081163	-	2	200078224,200078380;200079798,200081163;
1	1.1308	200266693	200268195	1.1308.1	200266693	200268195	-	1	200266693,200268195;
1	1.131	19763045	19765046	1.131.1	19763045	19765046	-	1	19763045,19765046;
1	1.131	200339902	200342149	1.1310.1	200339902	200342149	-	1	200339902,200342149;
1	1.1311	200342349	200344110	1.1311.1	200342349	200344110	-	1	200342349,200344110;
1	1.1312	200345836	200348112	1.1312.1	200345836	200348112	-	1	200345836,200348112;
1	1.1313	200357435	200359315	1.1313.1	200357435	200359315	-	1	200357435,200359315;
1	1.1315	200525992	200527929	1.1315.1	200525992	200527929	-	1	200525992,200527929;
1	1.1316	200564499	200565778	1.1316.1	200564499	200565778	-	1	200564499,200565778;
1	1.1317	200573566	200575774	1.1317.1	200573566	200575774	-	1	200573566,200575774;
1	1.1319	200766291	200769019	1.1319.1	200766291	200769019	-	1	200766291,200769019;
1	1.132	19823922	19825177	1.132.1	19823922	19825177	-	1	19823922,19825177;
1	1.1322	200794916	200797235	1.1322.1	200794916	200797235	-	1	200794916,200797235;
1	1.1323	200799039	200800212	1.1323.1	200799039	200800212	-	1	200799039,200800212;
1	1.1324	200801131	200803286	1.1324.1	200801131	200803286	-	1	200801131,200803286;
1	1.1327	200832828	200834835	1.1327.1	200832828	200834835	-	1	200832828,200834835;
1	1.1328	200857943	200859288	1.1328.1	200857943	200859288	-	1	200857943,200859288;
1	1.1329	200861279	200864050	1.1329.1	200861279	200864050	-	1	200861279,200864050;
1	1.133	19837423	19839343	1.133.1	19837423	19839343	-	1	19837423,19839343;
1	1.133	200874098	200876175	1.1330.1	200874098	200876175	-	1	200874098,200876175;
1	1.1332	201072441	201073994	1.1332.1	201072441	201073994	-	1	201072441,201073994;
1	1.1333	201206116	201208139	1.1333.1	201206116	201208139	-	1	201206116,201208139;
1	1.1334	201343142	201347664	1.1334.1	201343142	201347664	-	1	201343142,201347664;
1	1.1335	201623086	201625542	1.1335.1	201623086	201625542	-	1	201623086,201625542;
1	1.1337	201908579	201911796	1.1337.1	201908579	201911796	-	1	201908579,201911796;
1	1.1338	201922994	201925651	1.1338.1	201922994	201925651	-	1	201922994,201925651;
1	1.1339	201935635	201937799	1.1339.1	201935635	201937799	-	1	201935635,201937799;
1	1.134	19862937	19866516	1.134.1	19862937	19866516	-	1	19862937,19866516;
1	1.1341	201985839	201989656	1.1341.1	201985839	201989656	-	1	201985839,201989656;
1	1.1342	202001457	202004309	1.1342.1	202001457	202004309	-	1	202001457,202004309;
1	1.1343	202081956	202088429	1.1343.1	202081956	202088429	-	2	202081956,202084742;202088293,202088429;
1	1.1344	202250826	202252484	1.1344.1	202250826	202252484	-	1	202250826,202252484;
1	1.1345	202267259	202268960	1.1345.1	202267259	202268960	-	1	202267259,202268960;
1	1.1347	202675327	202677991	1.1347.1	202675327	202677991	-	1	202675327,202677991;
1	1.135	19895608	19896925	1.135.1	19895608	19896925	-	1	19895608,19896925;
1	1.135	202801801	202803704	1.1350.1	202801801	202803704	-	1	202801801,202803704;
1	1.1351	202924318	202925873	1.1351.1	202924318	202925873	-	1	202924318,202925873;
1	1.1353	202985051	202985891	1.1353.1	202985051	202985891	-	1	202985051,202985891;
1	1.1354	203002143	203005508	1.1354.1	203002143	203005508	-	1	203002143,203005508;
1	1.1355	203010122	203014454	1.1355.1	203010122	203014454	-	1	203010122,203014454;
1	1.1357	204145777	204147770	1.1357.1	204145777	204147770	-	1	204145777,204147770;
1	1.1358	204263296	204265164	1.1358.1	204263296	204265164	-	1	204263296,204265164;
1	1.1359	204306985	204309781	1.1359.1	204306985	204309781	-	1	204306985,204309781;
1	1.136	20057083	20058583	1.136.1	20057083	20058583	-	1	20057083,20058583;
1	1.136	204423603	204424830	1.1360.1	204423603	204424830	-	1	204423603,204424830;
1	1.1361	204476939	204485598	1.1361.1	204476946	204479041	-	1	204476946,204479041;
1	1.1361	204476939	204485598	1.1361.2	204476939	204485598	-	2	204476939,204478792;204485569,204485598;
1	1.1362	204640926	204645198	1.1362.1	204640926	204645198	-	1	204640926,204645198;
1	1.1363	204694676	204696638	1.1363.1	204694676	204696638	-	1	204694676,204696638;
1	1.1364	204708465	204712889	1.1364.1	204708465	204712889	-	3	204708465,204710635;204711635,204711719;204712874,204712889;
1	1.1365	204801219	204802513	1.1365.1	204801219	204802513	-	1	204801219,204802513;
1	1.1367	204945837	204948093	1.1367.1	204945837	204948093	-	1	204945837,204948093;
1	1.1369	204996206	204998794	1.1369.1	204996206	204998794	-	1	204996206,204998794;
1	1.137	20130182	20131189	1.137.1	20130182	20131189	-	1	20130182,20131189;
1	1.137	205096551	205097871	1.1370.1	205096551	205097871	-	1	205096551,205097871;
1	1.1371	205111965	205115422	1.1371.1	205111965	205115422	-	1	205111965,205115422;
1	1.1373	205414213	205416228	1.1373.1	205414213	205416228	-	1	205414213,205416228;
1	1.1374	205739763	205741804	1.1374.1	205739763	205741804	-	1	205739763,205741804;
1	1.1375	206458723	206460149	1.1375.1	206458723	206460149	-	1	206458723,206460149;
1	1.1376	206594590	206596638	1.1376.1	206594590	206596638	-	1	206594590,206596638;
1	1.1378	207778672	207779999	1.1378.1	207778672	207779999	-	1	207778672,207779999;
1	1.1379	208227501	208231071	1.1379.1	208227501	208231071	-	2	208227501,208228196;208228494,208231071;
1	1.138	20278656	20281079	1.138.1	20278656	20281079	-	1	20278656,20281079;
1	1.138	208267764	208270415	1.1380.1	208267764	208270415	-	1	208267764,208270415;
1	1.1381	208272276	208275562	1.1381.1	208272276	208275562	-	1	208272276,208275562;
1	1.1382	208284160	208285875	1.1382.1	208284160	208285875	-	1	208284160,208285875;
1	1.1383	208286517	208288592	1.1383.1	208286517	208288592	-	1	208286517,208288592;
1	1.1385	208399912	208402045	1.1385.1	208399912	208402045	-	1	208399912,208402045;
1	1.1386	208418509	208421337	1.1386.1	208418509	208421337	-	1	208418509,208421337;
1	1.1387	209447629	209451243	1.1387.1	209447629	209451243	-	1	209447629,209451243;
1	1.1388	209455470	209457239	1.1388.1	209455470	209457239	-	1	209455470,209457239;
1	1.1389	209487428	209489604	1.1389.1	209487428	209489604	-	1	209487428,209489604;
1	1.139	20325349	20328393	1.139.1	20325354	20328393	-	1	20325354,20328393;
1	1.139	20325349	20328393	1.139.2	20325349	20328388	-	2	20325349,20327265;20328323,20328388;
1	1.139	209491260	209494385	1.1390.1	209491260	209494385	-	1	209491260,209494385;
1	1.1391	209669266	209670978	1.1391.1	209669266	209670978	-	1	209669266,209670978;
1	1.1393	210244630	210246262	1.1393.1	210244630	210246262	-	1	210244630,210246262;
1	1.1395	210362229	210365556	1.1395.1	210362229	210365556	-	1	210362229,210365556;
1	1.1396	210367049	210368939	1.1396.1	210367049	210368939	-	1	210367049,210368939;
1	1.1397	210401284	210404003	1.1397.1	210401284	210404003	-	1	210401284,210404003;
1	1.1398	210603493	210605357	1.1398.1	210603493	210605357	-	1	210603493,210605357;
1	1.1399	210682963	210684317	1.1399.1	210682963	210684317	-	1	210682963,210684317;
1	1.14	20374213	20375970	1.140.1	20374213	20375970	-	1	20374213,20375970;
1	1.14	210690956	210693091	1.1400.1	210690956	210693091	-	1	210690956,210693091;
1	1.1401	210717032	210718490	1.1401.1	210717032	210718490	-	1	210717032,210718490;
1	1.1402	210724905	210727359	1.1402.1	210724905	210727359	-	1	210724905,210727359;
1	1.1404	210780399	210781759	1.1404.1	210780399	210781759	-	1	210780399,210781759;
1	1.1405	210828967	210830920	1.1405.1	210828967	210830920	-	1	210828967,210830920;
1	1.1406	210995516	210997431	1.1406.1	210995516	210997431	-	1	210995516,210997431;
1	1.1407	211191947	211194150	1.1407.1	211191947	211194150	-	1	211191947,211194150;
1	1.141	20426769	20428864	1.141.1	20426769	20428864	-	1	20426769,20428864;
1	1.141	211584640	211587835	1.1410.1	211584640	211587835	-	1	211584640,211587835;
1	1.1411	211657866	211661788	1.1411.1	211657866	211661788	-	1	211657866,211661788;
1	1.1412	211802122	211806220	1.1412.1	211802122	211806220	-	1	211802122,211806220;
1	1.1413	212231523	212234207	1.1413.1	212231523	212234207	-	1	212231523,212234207;
1	1.1414	212580879	212582814	1.1414.1	212580879	212582814	-	1	212580879,212582814;
1	1.1415	212598923	212601477	1.1415.1	212598923	212601477	-	1	212598923,212601477;
1	1.1416	212608672	212611786	1.1416.1	212608672	212611786	-	1	212608672,212611786;
1	1.1419	212733739	212736242	1.1419.1	212733739	212736242	-	1	212733739,212736242;
1	1.142	20464267	20466257	1.142.1	20464267	20466257	-	1	20464267,20466257;
1	1.1421	213732369	213733861	1.1421.1	213732369	213733861	-	1	213732369,213733861;
1	1.1422	214421840	214425756	1.1422.1	214421840	214425756	-	1	214421840,214425756;
1	1.1423	214564781	214567394	1.1423.1	214564781	214567394	-	1	214564781,214567394;
1	1.1424	214600725	214602619	1.1424.1	214600725	214602619	-	1	214600725,214602619;
1	1.1425	214620062	214623530	1.1425.1	214620062	214623530	-	1	214620062,214623530;
1	1.1426	214656156	214659723	1.1426.1	214656156	214659723	-	1	214656156,214659723;
1	1.1427	214759589	214760348	1.1427.1	214759589	214760348	-	1	214759589,214760348;
1	1.1428	215045944	215056105	1.1428.1	215045944	215056105	-	3	215045944,215048996;215052815,215052946;215055958,215056105;
1	1.143	20470444	20473085	1.143.1	20470444	20473085	-	1	20470444,20473085;
1	1.143	215824195	215826215	1.1430.1	215824195	215826215	-	1	215824195,215826215;
1	1.1431	215839226	215840164	1.1431.1	215839226	215840164	-	1	215839226,215840164;
1	1.1437	216104806	216106751	1.1437.1	216104806	216106751	-	1	216104806,216106751;
1	1.1438	216270970	216299020	1.1438.1	216270970	216299020	-	4	216270970,216272024;216274649,216274730;216297103,216297235;216298696,216299020;
1	1.1439	216309383	216312737	1.1439.1	216309383	216312737	-	1	216309383,216312737;
1	1.144	20573374	20575281	1.144.1	20573374	20575281	-	1	20573374,20575281;
1	1.144	216327311	216329059	1.1440.1	216327311	216329059	-	1	216327311,216329059;
1	1.1441	216328772	216332356	1.1441.1	216328772	216332356	-	1	216328772,216332356;
1	1.1442	216401849	216403681	1.1442.1	216401849	216403681	-	1	216401849,216403681;
1	1.1444	216457004	216458148	1.1444.1	216457004	216458148	-	1	216457004,216458148;
1	1.1445	216583178	216584715	1.1445.1	216583178	216584715	-	1	216583178,216584715;
1	1.1447	216596444	216598203	1.1447.1	216596444	216598203	-	1	216596444,216598203;
1	1.1448	216629132	216630896	1.1448.1	216629132	216630896	-	1	216629132,216630896;
1	1.1449	216698921	216701598	1.1449.1	216698921	216701598	-	1	216698921,216701598;
1	1.145	20592686	20596273	1.145.1	20592686	20596273	-	1	20592686,20596273;
1	1.1451	218483939	218485242	1.1451.1	218483939	218485242	-	1	218483939,218485242;
1	1.1453	218633622	218636937	1.1453.1	218633622	218636937	-	1	218633622,218636937;
1	1.1454	218658104	218660606	1.1454.1	218658104	218660606	-	1	218658104,218660606;
1	1.1455	220129408	220132588	1.1455.1	220129408	220132588	-	1	220129408,220132588;
1	1.1456	221739249	221740023	1.1456.1	221739249	221740023	-	1	221739249,221740023;
1	1.1457	221920823	221922333	1.1457.1	221920823	221922333	-	1	221920823,221922333;
1	1.1458	223563580	223566994	1.1458.1	223563580	223566994	-	1	223563580,223566994;
1	1.1459	223957422	223968556	1.1459.1	223957422	223968556	-	3	223957422,223959755;223960089,223960123;223968540,223968556;
1	1.1461	224116733	224118151	1.1461.1	224116733	224118151	-	1	224116733,224118151;
1	1.1462	224383074	224387722	1.1462.1	224383074	224387722	-	1	224383074,224387722;
1	1.1463	224927308	224930416	1.1463.1	224927308	224930416	-	1	224927308,224930416;
1	1.1464	224935377	224936284	1.1464.1	224935377	224936284	-	1	224935377,224936284;
1	1.1466	225139967	225142217	1.1466.1	225139967	225142217	-	1	225139967,225142217;
1	1.1467	225328306	225332163	1.1467.1	225328306	225332163	-	2	225328306,225330193;225330364,225332163;
1	1.1467	225328306	225332163	1.1467.2	225328307	225330640	-	2	225328307,225330193;225330365,225330640;
1	1.1468	225335329	225350997	1.1468.1	225335329	225350997	-	2	225335329,225337027;225350782,225350997;
1	1.1468	225335329	225350997	1.1468.2	225336249	225350911	-	3	225336249,225337027;225344238,225345994;225350730,225350911;
1	1.147	225703116	225704879	1.1470.1	225703116	225704879	-	1	225703116,225704879;
1	1.1471	225731005	225733207	1.1471.1	225731005	225733207	-	1	225731005,225733207;
1	1.1472	225737455	225739603	1.1472.1	225737455	225739603	-	1	225737455,225739603;
1	1.1474	225756396	225760071	1.1474.1	225756396	225760071	-	1	225756396,225760071;
1	1.1475	225766584	225770204	1.1475.1	225766584	225770204	-	1	225766584,225770204;
1	1.1476	225788640	225790525	1.1476.1	225788640	225790525	-	1	225788640,225790525;
1	1.1478	225814691	225816377	1.1478.1	225814691	225816377	-	1	225814691,225816377;
1	1.1479	225934343	225936379	1.1479.1	225934343	225936379	-	1	225934343,225936379;
1	1.148	226027714	226029472	1.1480.1	226027714	226029472	-	1	226027714,226029472;
1	1.1481	226485925	226487328	1.1481.1	226485925	226487328	-	1	226485925,226487328;
1	1.1484	227140992	227143058	1.1484.1	227140992	227143058	-	1	227140992,227143058;
1	1.1485	227190581	227192071	1.1485.1	227190581	227192071	-	1	227190581,227192071;
1	1.1487	227206829	227207687	1.1487.1	227206829	227207687	-	1	227206829,227207687;
1	1.1488	227219533	227221052	1.1488.1	227219533	227221052	-	1	227219533,227221052;
1	1.149	227806434	227807969	1.1490.1	227806434	227807969	-	1	227806434,227807969;
1	1.1491	227864732	227866873	1.1491.1	227864732	227866873	-	2	227864732,227864763;227864947,227866873;
1	1.1492	227939267	227941537	1.1492.1	227939267	227941537	-	1	227939267,227941537;
1	1.1493	228102628	228105270	1.1493.1	228102628	228105270	-	1	228102628,228105270;
1	1.1494	228119082	228121175	1.1494.1	228119082	228121175	-	1	228119082,228121175;
1	1.1495	228364587	228366540	1.1495.1	228364587	228366540	-	1	228364587,228366540;
1	1.1496	228788927	228790349	1.1496.1	228788927	228790349	-	1	228788927,228790349;
1	1.1498	229159246	229161351	1.1498.1	229159246	229161351	-	1	229159246,229161351;
1	1.1499	229178755	229180784	1.1499.1	229178755	229180784	-	1	229178755,229180784;
1	1.15	6431315	6436814	1.15.1	6431315	6436814	-	3	6431315,6431938;6432187,6433505;6436205,6436814;
1	1.15	229183025	229184366	1.1500.1	229183025	229184366	-	1	229183025,229184366;
1	1.1501	229197606	229200694	1.1501.1	229197606	229200694	-	1	229197606,229200694;
1	1.1502	229226132	229228134	1.1502.1	229226132	229228134	-	1	229226132,229228134;
1	1.1503	229667732	229669352	1.1503.1	229667732	229669352	-	1	229667732,229669352;
1	1.1504	229798276	229800287	1.1504.1	229798276	229800287	-	2	229798276,229799635;229800124,229800287;
1	1.1505	230152034	230153779	1.1505.1	230152034	230153779	-	1	230152034,230153779;
1	1.1506	230608669	230610673	1.1506.1	230608669	230610673	-	1	230608669,230610673;
1	1.1507	230941975	230943478	1.1507.1	230941975	230943478	-	1	230941975,230943478;
1	1.1508	231020347	231021557	1.1508.1	231020347	231021557	-	1	231020347,231021557;
1	1.151	21250401	21252216	1.151.1	21250401	21252216	-	1	21250401,21252216;
1	1.151	231273966	231276062	1.1510.1	231273966	231276062	-	1	231273966,231276062;
1	1.1511	231307042	231308376	1.1511.1	231307042	231308376	-	1	231307042,231308376;
1	1.1512	231683041	231686361	1.1512.1	231683041	231686361	-	1	231683041,231686361;
1	1.1513	231915449	231920016	1.1513.1	231915449	231920016	-	2	231915449,231917133;231917702,231920016;
1	1.1514	231924050	231934804	1.1514.1	231924050	231934804	-	4	231924050,231925107;231927714,231927936;231928593,231928781;231934747,231934804;
1	1.1515	231931653	231934186	1.1515.1	231931653	231934186	-	2	231931653,231933563;231934146,231934186;
1	1.1516	231992107	231996099	1.1516.1	231992107	231996099	-	1	231992107,231996099;
1	1.1517	232103551	232107180	1.1517.1	232103551	232107180	-	1	232103551,232107180;
1	1.1518	232160479	232162575	1.1518.1	232160479	232162575	-	1	232160479,232162575;
1	1.1519	232384821	232387853	1.1519.1	232384821	232387853	-	1	232384821,232387853;
1	1.152	21292078	21293260	1.152.1	21292078	21293260	-	1	21292078,21293260;
1	1.152	232553904	232556532	1.1520.1	232553904	232556532	-	1	232553904,232556532;
1	1.1521	232662575	232664426	1.1521.1	232662575	232664426	-	1	232662575,232664426;
1	1.1522	233586825	233588019	1.1522.1	233586825	233588019	-	1	233586825,233588019;
1	1.1523	233589680	233591690	1.1523.1	233589680	233591690	-	1	233589680,233591690;
1	1.1524	233598711	233603903	1.1524.1	233598711	233603903	-	2	233598711,233601811;233603732,233603903;
1	1.1526	238799977	238801959	1.1526.1	238799977	238801959	-	1	238799977,238801959;
1	1.1527	238871430	238872914	1.1527.1	238871430	238872914	-	1	238871430,238872914;
1	1.1528	239121952	239123021	1.1528.1	239121952	239123021	-	1	239121952,239123021;
1	1.1529	239215715	239217800	1.1529.1	239215715	239217800	-	1	239215715,239217800;
1	1.153	21309634	21311292	1.153.1	21309634	21311292	-	1	21309634,21311292;
1	1.153	239526156	239528674	1.1530.1	239526156	239528674	-	1	239526156,239528674;
1	1.1531	239638765	239640346	1.1531.1	239638765	239640346	-	1	239638765,239640346;
1	1.1533	240693751	240696137	1.1533.1	240693751	240696137	-	1	240693751,240696137;
1	1.1534	240698537	240699864	1.1534.1	240698537	240699864	-	1	240698537,240699864;
1	1.1536	240868901	240871822	1.1536.1	240868901	240871822	-	1	240868901,240871822;
1	1.1537	240932040	240933491	1.1537.1	240932040	240933491	-	1	240932040,240933491;
1	1.1539	240936945	240940849	1.1539.1	240936945	240940849	-	2	240936945,240937022;240938626,240940849;
1	1.154	21313540	21315285	1.154.1	21313540	21315285	-	1	21313540,21315285;
1	1.154	240957627	240958413	1.1540.1	240957627	240958413	-	1	240957627,240958413;
1	1.1541	240966736	240969234	1.1541.1	240966736	240969234	-	2	240966736,240966887;240967079,240969234;
1	1.1542	240976191	240979048	1.1542.1	240976191	240979048	-	1	240976191,240979048;
1	1.1545	241858356	241861016	1.1545.1	241858356	241861016	-	1	241858356,241861016;
1	1.1546	241906963	241910579	1.1546.1	241906963	241910579	-	1	241906963,241910579;
1	1.1547	241926713	241929077	1.1547.1	241926713	241929077	-	1	241926713,241929077;
1	1.1548	242059646	242061499	1.1548.1	242059646	242061499	-	1	242059646,242061499;
1	1.1549	242112377	242114369	1.1549.1	242112377	242114369	-	1	242112377,242114369;
1	1.155	21913885	21917224	1.155.1	21913885	21917224	-	1	21913885,21917224;
1	1.1553	242219296	242222430	1.1553.1	242219296	242222430	-	2	242219296,242221347;242221754,242222430;
1	1.1554	242270526	242272246	1.1554.1	242270526	242272246	-	1	242270526,242272246;
1	1.156	21958003	21999873	1.156.1	21958003	21999873	-	3	21958003,21960195;21992998,21993070;21999186,21999873;
1	1.1562	242803280	242832931	1.1562.1	242803280	242832931	-	2	242803280,242804562;242831865,242832931;
1	1.1563	242806954	242809016	1.1563.1	242806954	242809016	-	1	242806954,242809016;
1	1.1567	243583782	243585203	1.1567.1	243583782	243585203	-	1	243583782,243585203;
1	1.1568	244063301	244066451	1.1568.1	244063301	244066451	-	1	244063301,244066451;
1	1.1569	244215795	244217826	1.1569.1	244215795	244217826	-	1	244215795,244217826;
1	1.157	21980262	21983403	1.157.1	21980262	21983403	-	2	21980262,21980936;21981064,21983403;
1	1.157	244490715	244494379	1.1570.1	244490715	244494379	-	1	244490715,244494379;
1	1.1571	244823217	244825510	1.1571.1	244823217	244825510	-	1	244823217,244825510;
1	1.1572	244995653	244996950	1.1572.1	244995653	244996950	-	1	244995653,244996950;
1	1.1574	245022661	245024318	1.1574.1	245022661	245024318	-	1	245022661,245024318;
1	1.1575	245061723	245065039	1.1575.1	245061723	245065039	-	1	245061723,245065039;
1	1.1576	245352733	245354735	1.1576.1	245352733	245354735	-	1	245352733,245354735;
1	1.1578	245510075	245512528	1.1578.1	245510075	245512528	-	1	245510075,245512528;
1	1.1579	245522454	245525079	1.1579.1	245522454	245525079	-	1	245522454,245525079;
1	1.158	22362038	22363142	1.158.1	22362038	22363142	-	1	22362038,22363142;
1	1.158	245530000	245532773	1.1580.1	245530000	245532773	-	1	245530000,245532773;
1	1.1581	245554577	245557544	1.1581.1	245554577	245557544	-	1	245554577,245557544;
1	1.1582	245568067	245569555	1.1582.1	245568067	245569555	-	1	245568067,245569555;
1	1.1584	245669458	245672470	1.1584.1	245669458	245672470	-	1	245669458,245672470;
1	1.1585	245675392	245677277	1.1585.1	245675392	245677277	-	1	245675392,245677277;
1	1.1586	247326327	247328298	1.1586.1	247326327	247328298	-	1	247326327,247328298;
1	1.1587	247388020	247390471	1.1587.1	247388020	247390471	-	1	247388020,247390471;
1	1.159	22530696	22532269	1.159.1	22530696	22532269	-	2	22530696,22530786;22530994,22532269;
1	1.1592	247574204	247577519	1.1592.1	247574204	247577519	-	1	247574204,247577519;
1	1.1593	247593441	247595400	1.1593.1	247593441	247595400	-	1	247593441,247595400;
1	1.1594	247621115	247624406	1.1594.1	247621115	247624406	-	1	247621115,247624406;
1	1.1595	247628160	247631215	1.1595.1	247628160	247631215	-	1	247628160,247631215;
1	1.1596	247659047	247660752	1.1596.1	247659047	247660752	-	1	247659047,247660752;
1	1.1597	247670966	247674162	1.1597.1	247670966	247674162	-	1	247670966,247674162;
1	1.1598	247690145	247691454	1.1598.1	247690145	247691454	-	1	247690145,247691454;
1	1.1599	247718380	247720018	1.1599.1	247718380	247720018	-	1	247718380,247720018;
1	1.16	6442980	6447568	1.16.1	6442980	6447568	-	1	6442980,6447568;
1	1.16	22557262	22560472	1.160.1	22557262	22560472	-	1	22557262,22560472;
1	1.16	247734144	247738098	1.1600.1	247734144	247738098	-	1	247734144,247738098;
1	1.1601	247740154	247743583	1.1601.1	247740154	247743583	-	1	247740154,247743583;
1	1.1602	247749969	247750937	1.1602.1	247749969	247750937	-	1	247749969,247750937;
1	1.1604	248199438	248201999	1.1604.1	248199438	248201999	-	1	248199438,248201999;
1	1.1605	248418235	248420569	1.1605.1	248418235	248420569	-	1	248418235,248420569;
1	1.1606	248447565	248449413	1.1606.1	248447565	248449413	-	1	248447565,248449413;
1	1.1607	248453127	248455538	1.1607.1	248453127	248455538	-	1	248453127,248455538;
1	1.1609	248752149	248753953	1.1609.1	248752149	248753953	-	1	248752149,248753953;
1	1.161	22565498	22567774	1.161.1	22565498	22567774	-	1	22565498,22567774;
1	1.161	248827154	248829125	1.1610.1	248827154	248829125	-	1	248827154,248829125;
1	1.1611	248976458	248994970	1.1611.1	248976458	248994970	-	7	248976458,248976879;248977017,248977150;248984554,248984683;248984858,248984936;248987050,248987202;248990243,248990535;248994042,248994970;
1	1.1612	249202584	249203810	1.1612.1	249202584	249203810	-	1	249202584,249203810;
1	1.1613	249550110	249552187	1.1613.1	249550110	249552187	-	1	249550110,249552187;
1	1.1614	249691862	249693449	1.1614.1	249691862	249693449	-	1	249691862,249693449;
1	1.1616	249914800	249917446	1.1616.1	249914800	249917446	-	1	249914800,249917446;
1	1.1617	250029424	250031027	1.1617.1	250029424	250031027	-	1	250029424,250031027;
1	1.162	250143361	250145269	1.1620.1	250143361	250145269	-	1	250143361,250145269;
1	1.1623	250442355	250443918	1.1623.1	250442355	250443918	-	1	250442355,250443918;
1	1.1624	250722513	250724359	1.1624.1	250722513	250724359	-	1	250722513,250724359;
1	1.1627	251500192	251502182	1.1627.1	251500192	251502182	-	1	251500192,251502182;
1	1.1629	251862166	251866574	1.1629.1	251862166	251866574	-	1	251862166,251866574;
1	1.163	23192094	23194967	1.163.1	23192094	23194967	-	1	23192094,23194967;
1	1.1631	253043925	253045700	1.1631.1	253043925	253045700	-	1	253043925,253045700;
1	1.1632	254872694	254877432	1.1632.1	254872694	254877432	-	1	254872694,254877432;
1	1.1636	255040974	255043874	1.1636.1	255040974	255043874	-	1	255040974,255043874;
1	1.1637	255090220	255091643	1.1637.1	255090220	255091643	-	1	255090220,255091643;
1	1.1638	255299193	255300420	1.1638.1	255299193	255300420	-	1	255299193,255300420;
1	1.1639	256046326	256048860	1.1639.1	256046326	256048860	-	1	256046326,256048860;
1	1.164	23202688	23206479	1.164.1	23202688	23206479	-	1	23202688,23206479;
1	1.164	256080846	256082366	1.1640.1	256080846	256082366	-	1	256080846,256082366;
1	1.1642	256177206	256180602	1.1642.1	256177206	256180602	-	1	256177206,256180602;
1	1.1643	256181808	256183334	1.1643.1	256181808	256183334	-	1	256181808,256183334;
1	1.1645	256416745	256418438	1.1645.1	256416745	256418438	-	1	256416745,256418438;
1	1.1646	256482130	256483045	1.1646.1	256482130	256483045	-	1	256482130,256483045;
1	1.1647	256656170	256658581	1.1647.1	256656170	256658581	-	1	256656170,256658581;
1	1.1648	257003913	257005293	1.1648.1	257003913	257005293	-	1	257003913,257005293;
1	1.165	23213329	23214722	1.165.1	23213329	23214722	-	1	23213329,23214722;
1	1.165	257141110	257143420	1.1650.1	257141110	257143420	-	1	257141110,257143420;
1	1.1651	257148012	257150284	1.1651.1	257148012	257150284	-	1	257148012,257150284;
1	1.1652	257298924	257301736	1.1652.1	257298924	257301736	-	1	257298924,257301736;
1	1.1653	257367757	257371025	1.1653.1	257367757	257371025	-	1	257367757,257371025;
1	1.1654	257494999	257498267	1.1654.1	257494999	257498267	-	1	257494999,257498267;
1	1.1655	257541403	257543509	1.1655.1	257541403	257543509	-	1	257541403,257543509;
1	1.1656	257553005	257554982	1.1656.1	257553005	257554982	-	1	257553005,257554982;
1	1.1657	257556420	257558038	1.1657.1	257556420	257558038	-	1	257556420,257558038;
1	1.1658	257558458	257560012	1.1658.1	257558458	257560012	-	1	257558458,257560012;
1	1.1659	257810741	257815344	1.1659.1	257810741	257815344	-	1	257810741,257815344;
1	1.166	23223079	23224521	1.166.1	23223079	23224521	-	1	23223079,23224521;
1	1.166	257834238	257838177	1.1660.1	257834238	257838177	-	1	257834238,257838177;
1	1.1661	259102167	259103295	1.1661.1	259102167	259103295	-	1	259102167,259103295;
1	1.1662	259801664	259804796	1.1662.1	259801664	259804796	-	1	259801664,259804796;
1	1.1663	260593516	260596069	1.1663.1	260593516	260596069	-	1	260593516,260596069;
1	1.1664	260720420	260722784	1.1664.1	260720420	260722784	-	1	260720420,260722784;
1	1.1666	261812430	261836020	1.1666.1	261812430	261836020	-	3	261812430,261812498;261818406,261818409;261833003,261836020;
1	1.1668	261871647	261873222	1.1668.1	261871647	261873222	-	1	261871647,261873222;
1	1.1669	261876351	261878399	1.1669.1	261876351	261878399	-	1	261876351,261878399;
1	1.167	23278606	23280351	1.167.1	23278606	23280351	-	1	23278606,23280351;
1	1.167	261890186	261893354	1.1670.1	261890186	261893354	-	1	261890186,261893354;
1	1.1671	262905173	262907312	1.1671.1	262905173	262907312	-	1	262905173,262907312;
1	1.1672	263288068	263289439	1.1672.1	263288068	263289439	-	1	263288068,263289439;
1	1.1673	263291982	263294717	1.1673.1	263291982	263294717	-	1	263291982,263294717;
1	1.1674	263376587	263379047	1.1674.1	263376587	263379047	-	1	263376587,263379047;
1	1.168	23309378	23312727	1.168.1	23309378	23312727	-	1	23309378,23312727;
1	1.1681	264099164	264103729	1.1681.1	264099164	264103729	-	1	264099164,264103729;
1	1.1686	264169539	264171497	1.1686.1	264169539	264171497	-	1	264169539,264171497;
1	1.169	23334356	23335220	1.169.1	23334356	23335220	-	1	23334356,23335220;
1	1.169	264526690	264528392	1.1690.1	264526690	264528392	-	1	264526690,264528392;
1	1.1691	264539196	264541214	1.1691.1	264539196	264541214	-	1	264539196,264541214;
1	1.1693	264656951	264659319	1.1693.1	264656951	264659319	-	1	264656951,264659319;
1	1.1694	264669639	264671016	1.1694.1	264669639	264671016	-	1	264669639,264671016;
1	1.1696	264777132	264778857	1.1696.1	264777132	264778857	-	1	264777132,264778857;
1	1.1698	264896796	264899230	1.1698.1	264896796	264899230	-	1	264896796,264899230;
1	1.1699	264900940	264904661	1.1699.1	264900940	264904661	-	1	264900940,264904661;
1	1.17	6465756	6468744	1.17.1	6465756	6468744	-	1	6465756,6468744;
1	1.17	23353224	23399165	1.170.1	23353224	23399165	-	4	23353224,23354224;23377462,23377464;23393780,23394014;23398658,23399165;
1	1.17	264959515	264961607	1.1700.1	264959515	264961607	-	1	264959515,264961607;
1	1.1701	265018610	265020294	1.1701.1	265018610	265020294	-	1	265018610,265020294;
1	1.1702	265036430	265038418	1.1702.1	265036430	265038418	-	1	265036430,265038418;
1	1.1703	265431878	265434096	1.1703.1	265431878	265434096	-	1	265431878,265434096;
1	1.1704	265459114	265461615	1.1704.1	265459114	265461615	-	1	265459114,265461615;
1	1.1705	265480922	265482802	1.1705.1	265480922	265482802	-	1	265480922,265482802;
1	1.1708	265796129	265799040	1.1708.1	265796129	265799040	-	1	265796129,265799040;
1	1.1709	266103551	266106487	1.1709.1	266103551	266106487	-	1	266103551,266106487;
1	1.171	23361208	23363437	1.171.1	23361208	23363437	-	1	23361208,23363437;
1	1.171	266132722	266134324	1.1710.1	266132722	266134324	-	1	266132722,266134324;
1	1.1711	266209424	266211352	1.1711.1	266209424	266211352	-	1	266209424,266211352;
1	1.1714	266519884	266522981	1.1714.1	266519884	266522981	-	1	266519884,266522981;
1	1.1715	266616580	266618709	1.1715.1	266616580	266618709	-	1	266616580,266618709;
1	1.1716	266622356	266626954	1.1716.1	266622356	266626954	-	2	266622356,266626240;266626356,266626954;
1	1.172	23381005	23383305	1.172.1	23381005	23383305	-	2	23381005,23382399;23382852,23383305;
1	1.172	267655383	267658066	1.1720.1	267655383	267658066	-	1	267655383,267658066;
1	1.1722	267833207	267834542	1.1722.1	267833207	267834542	-	1	267833207,267834542;
1	1.1724	268081666	268084280	1.1724.1	268081666	268084280	-	1	268081666,268084280;
1	1.1726	268095772	268097140	1.1726.1	268095772	268097140	-	1	268095772,268097140;
1	1.1727	268104443	268106265	1.1727.1	268104443	268106265	-	1	268104443,268106265;
1	1.1729	268134216	268135597	1.1729.1	268134216	268135597	-	1	268134216,268135597;
1	1.173	23477744	23479129	1.173.1	23477744	23479129	-	1	23477744,23479129;
1	1.1732	268283289	268284368	1.1732.1	268283289	268284368	-	1	268283289,268284368;
1	1.1734	268958435	268961364	1.1734.1	268958435	268961364	-	1	268958435,268961364;
1	1.1735	269203754	269205547	1.1735.1	269203754	269205547	-	1	269203754,269205547;
1	1.1737	269348734	269351159	1.1737.1	269348734	269351159	-	1	269348734,269351159;
1	1.1738	269745293	269747093	1.1738.1	269745293	269747093	-	1	269745293,269747093;
1	1.174	270205946	270208278	1.1740.1	270205946	270208278	-	1	270205946,270208278;
1	1.1741	270212204	270214109	1.1741.1	270212204	270214109	-	1	270212204,270214109;
1	1.1742	270355199	270356936	1.1742.1	270355199	270356936	-	1	270355199,270356936;
1	1.1744	270433489	270434822	1.1744.1	270433489	270434822	-	1	270433489,270434822;
1	1.1745	270689741	270691836	1.1745.1	270689741	270691836	-	1	270689741,270691836;
1	1.1746	271503954	271505259	1.1746.1	271503954	271505259	-	1	271503954,271505259;
1	1.1747	271514562	271517597	1.1747.1	271514562	271517597	-	1	271514562,271517597;
1	1.1748	271523443	271529674	1.1748.1	271523443	271525584	-	1	271523443,271525584;
1	1.1748	271523443	271529674	1.1748.2	271523443	271529674	-	3	271523443,271525325;271527196,271527331;271529541,271529674;
1	1.175	23498280	23499103	1.175.1	23498280	23499103	-	1	23498280,23499103;
1	1.1752	272079448	272080781	1.1752.1	272079448	272080781	-	1	272079448,272080781;
1	1.1753	274737514	274741005	1.1753.1	274737514	274741005	-	1	274737514,274741005;
1	1.1758	275808396	275809306	1.1758.1	275808396	275809306	-	1	275808396,275809306;
1	1.1759	276173960	276176540	1.1759.1	276173960	276176540	-	1	276173960,276176540;
1	1.176	23503006	23506891	1.176.1	23503006	23506891	-	2	23503006,23504208;23506617,23506891;
1	1.176	276534328	276544135	1.1760.1	276534328	276544135	-	2	276534328,276534458;276542505,276544135;
1	1.1761	276578083	276578851	1.1761.1	276578083	276578851	-	1	276578083,276578851;
1	1.1762	276696028	276698013	1.1762.1	276696028	276698013	-	1	276696028,276698013;
1	1.1763	276787694	276790379	1.1763.1	276787694	276790379	-	1	276787694,276790379;
1	1.1764	277185508	277188422	1.1764.1	277185508	277188422	-	1	277185508,277188422;
1	1.1765	278695609	278697437	1.1765.1	278695609	278697437	-	1	278695609,278697437;
1	1.1766	278786162	278788100	1.1766.1	278786162	278788100	-	1	278786162,278788100;
1	1.1767	278823078	278825179	1.1767.1	278823078	278825179	-	1	278823078,278825179;
1	1.1768	278873875	278876349	1.1768.1	278873875	278876349	-	1	278873875,278876349;
1	1.1769	278883538	278887259	1.1769.1	278883538	278887259	-	1	278883538,278887259;
1	1.177	23728956	23731037	1.177.1	23728956	23731037	-	1	23728956,23731037;
1	1.177	278898696	278902537	1.1770.1	278898696	278902537	-	1	278898696,278902537;
1	1.1772	279110126	279111537	1.1772.1	279110126	279111537	-	1	279110126,279111537;
1	1.1773	279470797	279893871	1.1773.1	279470797	279893871	-	5	279470797,279471176;279487806,279488289;279636773,279636841;279888474,279888529;279892953,279893871;
1	1.1774	279608145	279610192	1.1774.1	279608145	279610192	-	1	279608145,279610192;
1	1.1775	279947105	279949135	1.1775.1	279947105	279949135	-	1	279947105,279949135;
1	1.1777	280526850	280527657	1.1777.1	280526850	280527657	-	1	280526850,280527657;
1	1.1779	280550878	280553408	1.1779.1	280550878	280553408	-	2	280550878,280551135;280551393,280553408;
1	1.178	280591234	280593358	1.1780.1	280591234	280593358	-	1	280591234,280593358;
1	1.1781	280610783	280612204	1.1781.1	280610783	280612204	-	1	280610783,280612204;
1	1.1783	280671228	280673573	1.1783.1	280671228	280673573	-	1	280671228,280673573;
1	1.1784	280684608	280686444	1.1784.1	280684610	280686444	-	1	280684610,280686444;
1	1.1784	280684608	280686444	1.1784.2	280684608	280686188	-	2	280684608,280686149;280686161,280686188;
1	1.1785	280805030	280807780	1.1785.1	280805030	280807780	-	1	280805030,280807780;
1	1.1789	281143916	281182441	1.1789.1	281143916	281145540	-	1	281143916,281145540;
1	1.1789	281143916	281182441	1.1789.2	281143922	281182441	-	2	281143922,281145479;281182302,281182441;
1	1.179	23879278	23881138	1.179.1	23879278	23881138	-	1	23879278,23881138;
1	1.179	281846147	281848253	1.1790.1	281846147	281848253	-	1	281846147,281848253;
1	1.1791	281947999	281949943	1.1791.1	281947999	281949943	-	1	281947999,281949943;
1	1.1796	282292154	282296978	1.1796.1	282292154	282296978	-	1	282292154,282296978;
1	1.1797	282500166	282501795	1.1797.1	282500166	282501795	-	1	282500166,282501795;
1	1.1798	282502997	282506020	1.1798.1	282502997	282506020	-	1	282502997,282506020;
1	1.1799	282507205	282508894	1.1799.1	282507205	282508894	-	1	282507205,282508894;
1	1.18	6468737	6471410	1.18.1	6468737	6471410	-	1	6468737,6471410;
1	1.18	23956602	23958120	1.180.1	23956602	23958120	-	1	23956602,23958120;
1	1.1801	282522986	282524993	1.1801.1	282522986	282524993	-	1	282522986,282524993;
1	1.1802	282527225	282528790	1.1802.1	282527225	282528790	-	1	282527225,282528790;
1	1.1803	282533000	282536582	1.1803.1	282533000	282536582	-	1	282533000,282536582;
1	1.1804	282651655	282653015	1.1804.1	282651655	282653015	-	1	282651655,282653015;
1	1.1805	282681174	282683045	1.1805.1	282681174	282683045	-	1	282681174,282683045;
1	1.1806	282741329	282743323	1.1806.1	282741329	282743323	-	1	282741329,282743323;
1	1.1807	282784354	282786815	1.1807.1	282784354	282786815	-	1	282784354,282786815;
1	1.1809	283085742	283087653	1.1809.1	283085742	283087653	-	1	283085742,283087653;
1	1.181	24017687	24021111	1.181.1	24017687	24021111	-	1	24017687,24021111;
1	1.1811	283121153	283122555	1.1811.1	283121153	283122555	-	1	283121153,283122555;
1	1.1812	283123430	283124918	1.1812.1	283123430	283124918	-	1	283123430,283124918;
1	1.1814	283216796	283219518	1.1814.1	283216796	283219518	-	1	283216796,283219518;
1	1.1815	283257166	283259024	1.1815.1	283257166	283259024	-	1	283257166,283259024;
1	1.1816	283478223	283479534	1.1816.1	283478223	283479534	-	1	283478223,283479534;
1	1.1817	283586787	283588969	1.1817.1	283586787	283588969	-	1	283586787,283588969;
1	1.1818	283592809	283594801	1.1818.1	283592809	283594801	-	1	283592809,283594801;
1	1.1819	283600900	283602283	1.1819.1	283600900	283602283	-	1	283600900,283602283;
1	1.182	24089035	24090829	1.182.1	24089035	24090829	-	1	24089035,24090829;
1	1.182	283603165	283604608	1.1820.1	283603165	283604608	-	1	283603165,283604608;
1	1.1822	283720157	283722247	1.1822.1	283720157	283722247	-	1	283720157,283722247;
1	1.1823	283768355	283771220	1.1823.1	283768355	283771220	-	1	283768355,283771220;
1	1.1824	283772673	283775967	1.1824.1	283772673	283775967	-	1	283772673,283775967;
1	1.1826	283784701	283785998	1.1826.1	283784701	283785998	-	1	283784701,283785998;
1	1.1827	283800332	283803793	1.1827.1	283800332	283803793	-	1	283800332,283803793;
1	1.1828	283816745	283818821	1.1828.1	283816745	283818821	-	1	283816745,283818821;
1	1.1829	283826758	283828323	1.1829.1	283826758	283828323	-	1	283826758,283828323;
1	1.183	24104703	24106110	1.183.1	24104703	24106110	-	1	24104703,24106110;
1	1.183	283855788	283858054	1.1830.1	283855788	283858054	-	1	283855788,283858054;
1	1.1831	283870743	283874190	1.1831.1	283870743	283874190	-	1	283870743,283874190;
1	1.1832	283930750	283932899	1.1832.1	283930750	283932899	-	1	283930750,283932899;
1	1.1835	284498812	284511941	1.1835.1	284508440	284511938	-	1	284508440,284511938;
1	1.1835	284498812	284511941	1.1835.2	284498812	284511941	-	5	284498812,284500363;284503393,284503485;284505328,284505436;284509471,284509515;284511776,284511941;
1	1.184	24140656	24142616	1.184.1	24140656	24142616	-	1	24140656,24142616;
1	1.1841	284879391	284882188	1.1841.1	284879391	284882188	-	1	284879391,284882188;
1	1.1842	284930994	284932497	1.1842.1	284930994	284932497	-	1	284930994,284932497;
1	1.1844	285657796	285660518	1.1844.1	285657796	285660518	-	1	285657796,285660518;
1	1.1845	285700965	285706163	1.1845.1	285700965	285706163	-	2	285700965,285703726;285706128,285706163;
1	1.185	286052056	286054989	1.1850.1	286052056	286054989	-	1	286052056,286054989;
1	1.1853	286224688	286228207	1.1853.1	286224688	286228207	-	1	286224688,286228207;
1	1.1854	286316949	286318863	1.1854.1	286316949	286318863	-	1	286316949,286318863;
1	1.1855	286425464	286427314	1.1855.1	286425464	286427314	-	1	286425464,286427314;
1	1.1856	286435744	286438373	1.1856.1	286435744	286438373	-	1	286435744,286438373;
1	1.1858	286458422	286459018	1.1858.1	286458422	286459018	-	1	286458422,286459018;
1	1.1859	286552173	286553344	1.1859.1	286552173	286553344	-	1	286552173,286553344;
1	1.186	286562190	286563858	1.1860.1	286562190	286563858	-	1	286562190,286563858;
1	1.1863	286787423	286789237	1.1863.1	286787423	286789237	-	1	286787423,286789237;
1	1.1864	288700927	288703106	1.1864.1	288700927	288703106	-	1	288700927,288703106;
1	1.1865	290001920	290004202	1.1865.1	290001920	290004202	-	1	290001920,290004202;
1	1.1866	291737490	291739440	1.1866.1	291737490	291739440	-	1	291737490,291739440;
1	1.1867	292350993	292352965	1.1867.1	292350993	292352965	-	1	292350993,292352965;
1	1.1869	292724890	292728548	1.1869.1	292724890	292728548	-	1	292724890,292728548;
1	1.187	24315124	24316132	1.187.1	24315124	24316132	-	1	24315124,24316132;
1	1.1871	292776102	292778612	1.1871.1	292776102	292778612	-	2	292776102,292778190;292778448,292778612;
1	1.1874	292938443	292942047	1.1874.1	292938443	292942047	-	1	292938443,292942047;
1	1.1877	293055575	293057383	1.1877.1	293055575	293057383	-	1	293055575,293057383;
1	1.188	24443325	24445995	1.188.1	24443325	24445995	-	1	24443325,24445995;
1	1.188	293334714	293336901	1.1880.1	293334714	293336901	-	1	293334714,293336901;
1	1.1881	293363377	293365456	1.1881.1	293363377	293365456	-	1	293363377,293365456;
1	1.1882	293390109	293390491	1.1882.1	293390109	293390491	-	1	293390109,293390491;
1	1.1883	293416034	293419322	1.1883.1	293416034	293419322	-	1	293416034,293419322;
1	1.1884	293518313	293520351	1.1884.1	293518313	293520351	-	1	293518313,293520351;
1	1.1887	293688409	293689588	1.1887.1	293688409	293689588	-	1	293688409,293689588;
1	1.1889	294075079	294078945	1.1889.1	294075079	294078945	-	2	294075079,294075118;294075757,294078945;
1	1.189	24459328	24461607	1.189.1	24459328	24461607	-	1	24459328,24461607;
1	1.189	294100181	294102559	1.1890.1	294100181	294102559	-	1	294100181,294102559;
1	1.1891	294120352	294122388	1.1891.1	294120352	294122388	-	1	294120352,294122388;
1	1.1892	294122818	294124963	1.1892.1	294122818	294124963	-	1	294122818,294124963;
1	1.1893	294153040	294154514	1.1893.1	294153040	294154514	-	1	294153040,294154514;
1	1.1894	294310350	294313239	1.1894.1	294310350	294313239	-	1	294310350,294313239;
1	1.1896	294581151	294584395	1.1896.1	294581151	294584395	-	1	294581151,294584395;
1	1.1899	297236925	297238893	1.1899.1	297236925	297238893	-	1	297236925,297238893;
1	1.19	6471544	6472873	1.19.1	6471544	6472873	-	1	6471544,6472873;
1	1.19	24462330	24464376	1.190.1	24462330	24464376	-	1	24462330,24464376;
1	1.19	297239946	297241543	1.1900.1	297239946	297241543	-	1	297239946,297241543;
1	1.1902	297257215	297259932	1.1902.1	297257215	297259932	-	1	297257215,297259932;
1	1.1904	297300630	297308527	1.1904.1	297300630	297308527	-	2	297300630,297303131;297307501,297308527;
1	1.1905	297395275	297398250	1.1905.1	297395275	297398250	-	1	297395275,297398250;
1	1.1906	297493733	297495977	1.1906.1	297493733	297495977	-	1	297493733,297495977;
1	1.1908	297566837	297588824	1.1908.1	297566837	297588824	-	2	297566837,297569745;297587681,297588824;
1	1.1909	297603385	297604471	1.1909.1	297603385	297604471	-	1	297603385,297604471;
1	1.191	24516212	24518146	1.191.1	24516212	24518146	-	1	24516212,24518146;
1	1.191	298063355	298064981	1.1910.1	298063355	298064981	-	1	298063355,298064981;
1	1.1911	298112685	298117397	1.1911.1	298112685	298117397	-	1	298112685,298117397;
1	1.1912	298117633	298120254	1.1912.1	298117633	298120254	-	1	298117633,298120254;
1	1.1913	298127827	298129970	1.1913.1	298127827	298129970	-	1	298127827,298129970;
1	1.1914	298207867	298212392	1.1914.1	298207867	298212392	-	1	298207867,298212392;
1	1.1915	298250840	298251714	1.1915.1	298250840	298251714	-	1	298250840,298251714;
1	1.1917	298328508	298330627	1.1917.1	298328508	298330627	-	1	298328508,298330627;
1	1.192	24593600	24596777	1.192.1	24593600	24596777	-	1	24593600,24596777;
1	1.192	298964070	298968265	1.1920.1	298964070	298968265	-	1	298964070,298968265;
1	1.1921	298975227	298978364	1.1921.1	298975227	298978364	-	1	298975227,298978364;
1	1.1922	299214405	299215743	1.1922.1	299214405	299215743	-	1	299214405,299215743;
1	1.1923	299219590	299221836	1.1923.1	299219590	299221836	-	1	299219590,299221836;
1	1.1924	299333522	299337445	1.1924.1	299333522	299337445	-	1	299333522,299337445;
1	1.1925	299341993	299343963	1.1925.1	299341993	299343963	-	1	299341993,299343963;
1	1.1926	299351272	299353009	1.1926.1	299351272	299353009	-	1	299351272,299353009;
1	1.1928	299469318	299471282	1.1928.1	299469318	299471282	-	1	299469318,299471282;
1	1.193	24634334	24636557	1.193.1	24634334	24636557	-	1	24634334,24636557;
1	1.193	299610648	299611665	1.1930.1	299610648	299611665	-	1	299610648,299611665;
1	1.1933	299820992	299823051	1.1933.1	299820992	299823051	-	1	299820992,299823051;
1	1.1935	299956928	299958704	1.1935.1	299956928	299958704	-	1	299956928,299958704;
1	1.1936	300122678	300125295	1.1936.1	300122678	300125295	-	1	300122678,300125295;
1	1.1937	300155397	300157256	1.1937.1	300155397	300157256	-	1	300155397,300157256;
1	1.1938	300164704	300167511	1.1938.1	300164704	300167511	-	1	300164704,300167511;
1	1.1939	300216008	300218256	1.1939.1	300216008	300218256	-	1	300216008,300218256;
1	1.194	24851601	24853524	1.194.1	24851601	24853524	-	1	24851601,24853524;
1	1.194	300287083	300288874	1.1940.1	300287083	300288874	-	1	300287083,300288874;
1	1.1941	300331864	300333773	1.1941.1	300331864	300333773	-	1	300331864,300333773;
1	1.1942	301043152	301047194	1.1942.1	301043152	301047194	-	1	301043152,301047194;
1	1.1943	301062012	301063935	1.1943.1	301062012	301063935	-	1	301062012,301063935;
1	1.1944	301078242	301081721	1.1944.1	301078242	301081721	-	1	301078242,301081721;
1	1.1946	301755741	301757203	1.1946.1	301755741	301757203	-	1	301755741,301757203;
1	1.1948	301914605	301918157	1.1948.1	301914605	301918157	-	2	301914605,301916109;301917434,301918157;
1	1.195	24883108	24985151	1.195.1	24883108	24985151	-	3	24883108,24883272;24916079,24916122;24982534,24985151;
1	1.1956	302320551	302322110	1.1956.1	302320551	302322110	-	1	302320551,302322110;
1	1.1958	302347341	302348733	1.1958.1	302347341	302348733	-	1	302347341,302348733;
1	1.1968	303030468	303033778	1.1968.1	303030468	303033778	-	2	303030468,303031683;303032855,303033778;
1	1.197	24936465	24937853	1.197.1	24936465	24937853	-	1	24936465,24937853;
1	1.1972	303200061	303201557	1.1972.1	303200061	303201557	-	1	303200061,303201557;
1	1.1981	304057641	304058168	1.1981.1	304057641	304058168	-	1	304057641,304058168;
1	1.1982	304072874	304075503	1.1982.1	304072874	304075503	-	1	304072874,304075503;
1	1.1983	304767164	304768960	1.1983.1	304767164	304768960	-	1	304767164,304768960;
1	1.1984	304951350	304953004	1.1984.1	304951350	304953004	-	1	304951350,304953004;
1	1.1985	305260578	305263087	1.1985.1	305260578	305263087	-	1	305260578,305263087;
1	1.1987	305276091	305278724	1.1987.1	305276091	305278724	-	2	305276091,305276138;305276717,305278724;
1	1.1991	305525480	305527230	1.1991.1	305525480	305527230	-	1	305525480,305527230;
1	1.1992	305614854	305616687	1.1992.1	305614854	305616687	-	1	305614854,305616687;
1	1.1993	305618932	305620860	1.1993.1	305618932	305620860	-	1	305618932,305620860;
1	1.1995	305863521	305866371	1.1995.1	305863521	305866371	-	1	305863521,305866371;
1	1.1996	305868334	305869818	1.1996.1	305868334	305869818	-	1	305868334,305869818;
1	1.1997	305927116	305928732	1.1997.1	305927116	305928732	-	1	305927116,305928732;
1	1.1998	306091388	306093870	1.1998.1	306091388	306093870	-	1	306091388,306093870;
1	1.1999	306144926	306146501	1.1999.1	306144926	306146501	-	1	306144926,306146501;
1	1.2	503596	508636	1.2.1	507280	508636	-	1	507280,508636;
1	1.2	503596	508636	1.2.2	503596	508435	-	4	503596,506204;506954,507187;507814,507999;508259,508435;
1	1.2	6489060	6491351	1.20.1	6489060	6491351	-	1	6489060,6491351;
1	1.2	24984885	24989770	1.200.1	24984885	24989770	-	2	24984885,24986074;24989051,24989770;
1	1.2	306148312	306150265	1.2000.1	306148312	306150265	-	1	306148312,306150265;
1	1.2002	306156855	306158527	1.2002.1	306156855	306158527	-	1	306156855,306158527;
1	1.2003	306188886	306191110	1.2003.1	306188886	306191110	-	1	306188886,306191110;
1	1.2004	306191410	306193539	1.2004.1	306191410	306193539	-	1	306191410,306193539;
1	1.201	25091485	25093061	1.201.1	25091485	25093061	-	1	25091485,25093061;
1	1.201	306790164	306792065	1.2010.1	306790164	306792065	-	1	306790164,306792065;
1	1.2013	307037084	307039065	1.2013.1	307037084	307039065	-	1	307037084,307039065;
1	1.2017	307258255	307259800	1.2017.1	307258255	307259800	-	1	307258255,307259800;
1	1.2018	307273106	307275209	1.2018.1	307273106	307275209	-	1	307273106,307275209;
1	1.202	25213803	25216620	1.202.1	25213803	25216620	-	1	25213803,25216620;
1	1.202	307399608	307401728	1.2020.1	307399608	307401728	-	1	307399608,307401728;
1	1.2023	307524468	307528297	1.2023.1	307524468	307528297	-	1	307524468,307528297;
1	1.2024	307528513	307532891	1.2024.1	307528513	307532891	-	4	307528513,307530702;307530717,307530921;307531572,307532076;307532678,307532891;
1	1.2025	307835181	307836493	1.2025.1	307835181	307836493	-	1	307835181,307836493;
1	1.2026	308213556	308215594	1.2026.1	308213556	308215594	-	1	308213556,308215594;
1	1.2028	309527596	309530028	1.2028.1	309527596	309530028	-	1	309527596,309530028;
1	1.203	25305092	25306919	1.203.1	25305092	25306919	-	1	25305092,25306919;
1	1.2033	310820988	310823084	1.2033.1	310820988	310823084	-	1	310820988,310823084;
1	1.2034	311629771	311632875	1.2034.1	311629771	311632875	-	1	311629771,311632875;
1	1.2036	311655312	311661931	1.2036.1	311655312	311661931	-	3	311655312,311656748;311657979,311658163;311661800,311661931;
1	1.2037	311675597	311678765	1.2037.1	311675598	311678762	-	1	311675598,311678762;
1	1.2037	311675597	311678765	1.2037.2	311675597	311678758	-	2	311675597,311678526;311678655,311678758;
1	1.2037	311675597	311678765	1.2037.3	311675603	311678765	-	2	311675603,311678613;311678665,311678765;
1	1.2038	313590664	313592551	1.2038.1	313590664	313592551	-	1	313590664,313592551;
1	1.204	25507246	25508587	1.204.1	25507246	25508587	-	1	25507246,25508587;
1	1.2042	313790489	313792301	1.2042.1	313790489	313792301	-	2	313790489,313791765;313792226,313792301;
1	1.2048	314061149	314062805	1.2048.1	314061149	314062805	-	1	314061149,314062805;
1	1.2049	314095946	314097380	1.2049.1	314095946	314097380	-	1	314095946,314097380;
1	1.2053	314154171	314156053	1.2053.1	314154171	314156053	-	1	314154171,314156053;
1	1.2055	138419	142127	1.2055.1	138419	142127	+	1	138419,142127;
1	1.2057	644287	646443	1.2057.1	644287	646443	+	2	644287,644436;644992,646443;
1	1.206	25585576	25587800	1.206.1	25585576	25587800	-	1	25585576,25587800;
1	1.206	2687292	2688862	1.2060.1	2687292	2688862	+	1	2687292,2688862;
1	1.2063	3571713	3573352	1.2063.1	3571713	3573352	+	1	3571713,3573352;
1	1.2064	3681104	3692473	1.2064.1	3690292	3692467	+	1	3690292,3692467;
1	1.2064	3681104	3692473	1.2064.2	3681160	3692473	+	4	3681160,3681303;3688844,3690869;3691512,3691644;3691980,3692473;
1	1.2064	3681104	3692473	1.2064.3	3681104	3692472	+	5	3681104,3681303;3688811,3688814;3690773,3690869;3691512,3691644;3691980,3692472;
1	1.2066	4423833	4425684	1.2066.1	4423833	4425684	+	1	4423833,4425684;
1	1.2067	4678921	4680732	1.2067.1	4678921	4680732	+	1	4678921,4680732;
1	1.2068	4743901	4747662	1.2068.1	4743901	4747662	+	1	4743901,4747662;
1	1.2069	5351321	5352971	1.2069.1	5351321	5352971	+	1	5351321,5352971;
1	1.207	25588897	25589907	1.207.1	25588897	25589907	-	1	25588897,25589907;
1	1.207	6379627	6382931	1.2070.1	6379627	6382931	+	1	6379627,6382931;
1	1.207	6379627	6382931	1.2070.2	6379638	6382931	+	2	6379638,6379655;6381277,6382931;
1	1.2071	6518027	6521320	1.2071.1	6518027	6521320	+	1	6518027,6521320;
1	1.2072	7042354	7045552	1.2072.1	7042354	7045552	+	1	7042354,7045552;
1	1.2073	7226118	7228125	1.2073.1	7226118	7228125	+	1	7226118,7228125;
1	1.2074	7264312	7267223	1.2074.1	7264312	7267223	+	1	7264312,7267223;
1	1.2075	7683035	7686898	1.2075.1	7683035	7686898	+	1	7683035,7686898;
1	1.2076	7861736	7862711	1.2076.1	7861736	7862711	+	1	7861736,7862711;
1	1.2077	7899971	7902188	1.2077.1	7899971	7902188	+	1	7899971,7902188;
1	1.2078	8082151	8085445	1.2078.1	8082151	8085445	+	1	8082151,8085445;
1	1.2079	8087645	8089961	1.2079.1	8087645	8089961	+	1	8087645,8089961;
1	1.208	25679530	25681518	1.208.1	25679530	25681518	-	1	25679530,25681518;
1	1.208	8145735	8149519	1.2080.1	8145735	8149519	+	1	8145735,8149519;
1	1.2081	8181156	8184579	1.2081.1	8181156	8184579	+	1	8181156,8184579;
1	1.2083	8330535	8439696	1.2083.1	8330535	8439696	+	9	8330535,8331070;8333345,8333543;8335735,8335810;8337896,8337998;8340756,8340909;8341223,8341384;8347672,8347841;8404008,8404272;8439586,8439696;
1	1.2084	8608758	8611498	1.2084.1	8608758	8611498	+	1	8608758,8611498;
1	1.2085	8616841	8620250	1.2085.1	8616841	8620250	+	1	8616841,8620250;
1	1.2086	8696647	8698202	1.2086.1	8696647	8698202	+	1	8696647,8698202;
1	1.2088	8887397	8888792	1.2088.1	8887397	8888792	+	1	8887397,8888792;
1	1.209	26156306	26159570	1.209.1	26156306	26159570	-	1	26156306,26159570;
1	1.209	9348117	9349554	1.2090.1	9348117	9349554	+	1	9348117,9349554;
1	1.2092	9419869	9426819	1.2092.1	9419869	9426819	+	3	9419869,9421154;9422089,9422243;9426234,9426819;
1	1.2093	9447426	9449176	1.2093.1	9447426	9449173	+	1	9447426,9449173;
1	1.2093	9447426	9449176	1.2093.2	9447428	9449176	+	2	9447428,9447454;9447521,9449176;
1	1.2094	9460525	9462295	1.2094.1	9460525	9462295	+	1	9460525,9462295;
1	1.2098	10081131	10082517	1.2098.1	10081131	10082517	+	1	10081131,10082517;
1	1.2099	10152467	10155455	1.2099.1	10152467	10155455	+	2	10152467,10154314;10155413,10155455;
1	1.21	6497435	6499827	1.21.1	6497435	6499827	-	1	6497435,6499827;
1	1.21	26240540	26241533	1.210.1	26240540	26241533	-	1	26240540,26241533;
1	1.21	10155655	10157853	1.2100.1	10155655	10157853	+	1	10155655,10157853;
1	1.2101	10159729	10162291	1.2101.1	10159729	10162291	+	1	10159729,10162291;
1	1.2102	10179517	10181706	1.2102.1	10179517	10181706	+	1	10179517,10181706;
1	1.2103	10382472	10384495	1.2103.1	10382472	10384495	+	1	10382472,10384495;
1	1.2105	10675454	10677494	1.2105.1	10675454	10677494	+	2	10675454,10676833;10677413,10677494;
1	1.2107	11368288	11370930	1.2107.1	11368288	11370930	+	1	11368288,11370930;
1	1.2108	11576783	11578246	1.2108.1	11576783	11578246	+	1	11576783,11578246;
1	1.2109	11656573	11659997	1.2109.1	11656573	11659997	+	3	11656573,11657772;11658625,11659023;11659165,11659997;
1	1.211	26557378	26558915	1.211.1	26557378	26558915	-	1	26557378,26558915;
1	1.2111	11747737	11749250	1.2111.1	11747737	11749250	+	1	11747737,11749250;
1	1.2112	11844484	11847825	1.2112.1	11844484	11847825	+	1	11844484,11847825;
1	1.2113	11851774	11854205	1.2113.1	11851774	11854205	+	1	11851774,11854205;
1	1.2116	12186464	12190220	1.2116.1	12186464	12190220	+	1	12186464,12190220;
1	1.2117	12202428	12204803	1.2117.1	12202428	12204803	+	1	12202428,12204803;
1	1.2118	12247110	12249359	1.2118.1	12247110	12249359	+	1	12247110,12249359;
1	1.2119	12453451	12455224	1.2119.1	12453451	12455224	+	1	12453451,12455224;
1	1.212	26957709	26960302	1.212.1	26957709	26960302	-	1	26957709,26960302;
1	1.212	13102757	13215555	1.2120.1	13102757	13215555	+	5	13102757,13102863;13115810,13115958;13191740,13191891;13193586,13193702;13213414,13215555;
1	1.2121	13591452	13593435	1.2121.1	13591452	13593435	+	1	13591452,13593435;
1	1.2122	13764044	13766056	1.2122.1	13764044	13766056	+	1	13764044,13766056;
1	1.2123	14083223	14086188	1.2123.1	14083223	14086188	+	1	14083223,14086188;
1	1.2124	14150437	14154427	1.2124.1	14150437	14154427	+	1	14150437,14154427;
1	1.2125	14167842	14169937	1.2125.1	14167842	14169937	+	1	14167842,14169937;
1	1.2127	14453507	14455777	1.2127.1	14453507	14455777	+	2	14453507,14453896;14454645,14455777;
1	1.2128	15066632	15068699	1.2128.1	15066632	15068699	+	1	15066632,15068699;
1	1.213	26961687	26963928	1.213.1	26961687	26963928	-	1	26961687,26963928;
1	1.213	15665821	15667563	1.2130.1	15665821	15667563	+	1	15665821,15667563;
1	1.2135	16352989	16355501	1.2135.1	16352989	16355501	+	1	16352989,16355501;
1	1.2137	16404862	16408587	1.2137.1	16404862	16408587	+	1	16404862,16408587;
1	1.2138	16413392	16414986	1.2138.1	16413392	16414986	+	1	16413392,16414986;
1	1.2139	16422428	16424053	1.2139.1	16422428	16424053	+	1	16422428,16424053;
1	1.214	27618677	27620661	1.214.1	27618677	27620661	-	1	27618677,27620661;
1	1.214	16441497	16443150	1.2140.1	16441497	16443150	+	1	16441497,16443150;
1	1.2142	16504397	16506305	1.2142.1	16504397	16506305	+	1	16504397,16506305;
1	1.2143	16624734	16626918	1.2143.1	16624734	16626918	+	1	16624734,16626918;
1	1.2144	16646737	16648242	1.2144.1	16646737	16648242	+	1	16646737,16648242;
1	1.2145	16656999	16659017	1.2145.1	16656999	16659017	+	1	16656999,16659017;
1	1.2147	17227817	17229029	1.2147.1	17227817	17229029	+	1	17227817,17229029;
1	1.2148	17251893	17253436	1.2148.1	17251893	17253436	+	1	17251893,17253436;
1	1.215	28444210	28446303	1.215.1	28444210	28446303	-	1	28444210,28446303;
1	1.215	17280046	17282925	1.2150.1	17280046	17282925	+	1	17280046,17282925;
1	1.2151	17292169	17295185	1.2151.1	17292169	17295185	+	2	17292169,17292820;17293006,17295185;
1	1.2152	17369875	17372875	1.2152.1	17369875	17372875	+	1	17369875,17372875;
1	1.2153	17421213	17424875	1.2153.1	17421213	17424875	+	1	17421213,17424875;
1	1.2157	18575032	18642777	1.2157.1	18575032	18642777	+	2	18575032,18575421;18639566,18642777;
1	1.216	28446165	28448181	1.216.1	28446165	28448181	-	1	28446165,28448181;
1	1.2163	18757023	18845555	1.2163.1	18757023	18845555	+	3	18757023,18758966;18759458,18759566;18845515,18845555;
1	1.2164	18821289	18823575	1.2164.1	18821289	18823575	+	1	18821289,18823575;
1	1.2165	19833086	19835131	1.2165.1	19833086	19835131	+	1	19833086,19835131;
1	1.2166	19988900	19990890	1.2166.1	19988900	19990890	+	1	19988900,19990890;
1	1.2167	20316044	20317601	1.2167.1	20316044	20317601	+	1	20316044,20317601;
1	1.2168	20430152	20431892	1.2168.1	20430152	20431892	+	1	20430152,20431892;
1	1.2169	20487524	20489573	1.2169.1	20487524	20489573	+	1	20487524,20489573;
1	1.217	28513525	28516287	1.217.1	28513525	28516287	-	1	28513525,28516287;
1	1.217	20577604	20579770	1.2170.1	20577604	20579770	+	1	20577604,20579770;
1	1.2171	20622453	20623643	1.2171.1	20622453	20623643	+	1	20622453,20623643;
1	1.2172	20944299	20946101	1.2172.1	20944299	20946101	+	1	20944299,20946101;
1	1.2173	20979899	20982697	1.2173.1	20979899	20982697	+	1	20979899,20982697;
1	1.2174	21146459	21148289	1.2174.1	21146459	21148289	+	1	21146459,21148289;
1	1.2175	21179083	21181285	1.2175.1	21179083	21181285	+	1	21179083,21181285;
1	1.2176	21362071	21363472	1.2176.1	21362071	21363472	+	1	21362071,21363472;
1	1.2177	21756474	21760662	1.2177.1	21756474	21760662	+	1	21756474,21760662;
1	1.2182	21916856	21918549	1.2182.1	21916856	21918549	+	1	21916856,21918549;
1	1.2183	21937414	21938959	1.2183.1	21937414	21938959	+	1	21937414,21938959;
1	1.2185	22017793	22020353	1.2185.1	22017793	22020353	+	1	22017793,22020353;
1	1.2186	22021066	22023592	1.2186.1	22021066	22023592	+	1	22021066,22023592;
1	1.2187	22064369	22066431	1.2187.1	22064369	22066431	+	1	22064369,22066431;
1	1.2188	22077616	22080036	1.2188.1	22077616	22080036	+	1	22077616,22080036;
1	1.2189	22137919	22139326	1.2189.1	22137919	22139326	+	1	22137919,22139326;
1	1.219	28521562	28523354	1.219.1	28521562	28523354	-	1	28521562,28523354;
1	1.219	22558436	22560635	1.2190.1	22558436	22560635	+	1	22558436,22560635;
1	1.2191	22797695	22801224	1.2191.1	22797695	22801224	+	1	22797695,22801224;
1	1.2192	23248708	23250079	1.2192.1	23248708	23250079	+	1	23248708,23250079;
1	1.2193	23475270	23477434	1.2193.1	23475270	23477434	+	1	23475270,23477434;
1	1.2194	23568374	23569076	1.2194.1	23568374	23569076	+	1	23568374,23569076;
1	1.2194	23568374	23569076	1.2194.2	23568391	23569075	+	2	23568391,23568757;23568867,23569075;
1	1.2195	23570285	23572643	1.2195.1	23570285	23572643	+	1	23570285,23572643;
1	1.2197	23664970	23668113	1.2197.1	23664970	23668113	+	1	23664970,23668113;
1	1.2198	23901859	23903470	1.2198.1	23901859	23903470	+	1	23901859,23903470;
1	1.2199	24115102	24117150	1.2199.1	24115102	24117150	+	1	24115102,24117150;
1	1.22	6518084	6522140	1.22.1	6518084	6522140	-	1	6518084,6522140;
1	1.22	28524921	28526777	1.220.1	28524921	28526777	-	1	28524921,28526777;
1	1.2202	24204753	24207370	1.2202.1	24204753	24207370	+	1	24204753,24207370;
1	1.2203	24405802	24407551	1.2203.1	24405802	24407551	+	1	24405802,24407551;
1	1.2204	24702261	24706806	1.2204.1	24702261	24706806	+	1	24702261,24706806;
1	1.2205	24711765	24714767	1.2205.1	24711765	24714767	+	1	24711765,24714767;
1	1.2206	24728609	24730513	1.2206.1	24728609	24730513	+	1	24728609,24730513;
1	1.2207	24800115	24801765	1.2207.1	24800115	24801765	+	1	24800115,24801765;
1	1.2208	24826610	24829789	1.2208.1	24826610	24829789	+	1	24826610,24829789;
1	1.2209	24843480	24845124	1.2209.1	24843480	24845124	+	1	24843480,24845124;
1	1.221	28558032	28559921	1.221.1	28558032	28559921	-	1	28558032,28559921;
1	1.221	24899954	24902088	1.2210.1	24899954	24902088	+	1	24899954,24902088;
1	1.2212	25306139	25306903	1.2212.1	25306139	25306903	+	1	25306139,25306903;
1	1.2213	25309304	25312192	1.2213.1	25309304	25312192	+	1	25309304,25312192;
1	1.2215	25585205	25587618	1.2215.1	25585205	25587618	+	1	25585205,25587618;
1	1.2216	25958081	25960898	1.2216.1	25958081	25960898	+	1	25958081,25960898;
1	1.2217	26338659	26340214	1.2217.1	26338659	26340214	+	1	26338659,26340214;
1	1.2218	26756520	26758105	1.2218.1	26756520	26758105	+	1	26756520,26758105;
1	1.2219	26778068	26782480	1.2219.1	26778068	26782480	+	1	26778068,26782480;
1	1.222	27017898	27019503	1.2220.1	27017898	27019503	+	1	27017898,27019503;
1	1.2221	27561699	27564593	1.2221.1	27561699	27564593	+	1	27561699,27564593;
1	1.2222	27582849	27584175	1.2222.1	27582849	27584175	+	1	27582849,27584175;
1	1.2223	27673559	27675169	1.2223.1	27673559	27675169	+	1	27673559,27675169;
1	1.2226	28388341	28390249	1.2226.1	28388341	28390249	+	1	28388341,28390249;
1	1.2227	28513028	28515806	1.2227.1	28513028	28515806	+	1	28513028,28515806;
1	1.2229	28648997	28650921	1.2229.1	28648997	28650921	+	1	28648997,28650921;
1	1.223	28692844	28694841	1.223.1	28692844	28694841	-	1	28692844,28694841;
1	1.223	28652303	28655885	1.2230.1	28652303	28655885	+	1	28652303,28655885;
1	1.2231	28675662	28678138	1.2231.1	28675662	28678138	+	1	28675662,28678138;
1	1.2232	28715262	28717727	1.2232.1	28715262	28717727	+	1	28715262,28717727;
1	1.2233	28792739	28793976	1.2233.1	28792739	28793976	+	1	28792739,28793976;
1	1.2234	28843037	28844778	1.2234.1	28843037	28844778	+	1	28843037,28844778;
1	1.2235	28911245	28912490	1.2235.1	28911245	28912490	+	1	28911245,28912490;
1	1.2236	28928696	28932249	1.2236.1	28928696	28932249	+	1	28928696,28932249;
1	1.2237	28941448	28943571	1.2237.1	28941448	28943571	+	1	28941448,28943571;
1	1.2238	28994978	28998400	1.2238.1	28994978	28998400	+	1	28994978,28998400;
1	1.2239	28998165	29048852	1.2239.1	28998165	29016983	+	2	28998165,28998183;29015198,29016983;
1	1.2239	28998165	29048852	1.2239.2	29012449	29016981	+	2	29012449,29014489;29015249,29016981;
1	1.2239	28998165	29048852	1.2239.3	29012449	29048852	+	2	29012449,29012561;29046166,29048852;
1	1.224	29065591	29069036	1.2240.1	29065591	29069036	+	2	29065591,29067272;29067671,29069036;
1	1.2241	29082832	29086896	1.2241.1	29082832	29086896	+	1	29082832,29086896;
1	1.2243	29837518	29838865	1.2243.1	29837518	29838865	+	1	29837518,29838865;
1	1.2245	30404426	30405762	1.2245.1	30404426	30405762	+	1	30404426,30405762;
1	1.2246	30410438	30412284	1.2246.1	30410438	30412284	+	1	30410438,30412284;
1	1.2247	30737994	30741042	1.2247.1	30737994	30741042	+	1	30737994,30741042;
1	1.2248	30790667	30792789	1.2248.1	30790667	30792789	+	1	30790667,30792789;
1	1.2249	30821434	30822253	1.2249.1	30821434	30822253	+	1	30821434,30822253;
1	1.225	30824141	30830377	1.2250.1	30824141	30825742	+	1	30824141,30825742;
1	1.225	30824141	30830377	1.2250.2	30824141	30830377	+	2	30824141,30825673;30829002,30830377;
1	1.225	30824141	30830377	1.2250.3	30824401	30826841	+	2	30824401,30825678;30826394,30826841;
1	1.2251	30832805	30835124	1.2251.1	30832805	30835124	+	1	30832805,30835124;
1	1.2252	30847714	30850005	1.2252.1	30847714	30850005	+	1	30847714,30850005;
1	1.2253	30884159	30885425	1.2253.1	30884159	30885425	+	1	30884159,30885425;
1	1.2254	30963892	30965330	1.2254.1	30963892	30965330	+	1	30963892,30965330;
1	1.2256	31059878	31061534	1.2256.1	31059878	31061534	+	1	31059878,31061534;
1	1.2257	31122504	31126698	1.2257.1	31122504	31126698	+	1	31122504,31126698;
1	1.2258	31406240	31408685	1.2258.1	31406240	31408685	+	1	31406240,31408685;
1	1.2259	31465621	31468520	1.2259.1	31465621	31468520	+	1	31465621,31468520;
1	1.226	28869352	28871487	1.226.1	28869352	28871487	-	1	28869352,28871487;
1	1.226	31521202	31523394	1.2260.1	31521202	31523394	+	1	31521202,31523394;
1	1.2261	31608612	31611318	1.2261.1	31608612	31611318	+	1	31608612,31611318;
1	1.2262	31612178	31615799	1.2262.1	31612178	31615799	+	1	31612178,31615799;
1	1.2263	31622333	31625177	1.2263.1	31622333	31625177	+	1	31622333,31625177;
1	1.2264	31626239	31629001	1.2264.1	31626239	31629001	+	1	31626239,31629001;
1	1.2265	31636061	31637386	1.2265.1	31636061	31637386	+	1	31636061,31637386;
1	1.2266	31663566	31667533	1.2266.1	31663566	31667533	+	1	31663566,31667533;
1	1.2267	31677046	31677962	1.2267.1	31677046	31677962	+	1	31677046,31677962;
1	1.2268	31681913	31683489	1.2268.1	31681913	31683489	+	1	31681913,31683489;
1	1.2269	31686080	31687364	1.2269.1	31686080	31687364	+	1	31686080,31687364;
1	1.227	28896012	28897256	1.227.1	28896012	28897256	-	1	28896012,28897256;
1	1.227	31690281	31693663	1.2270.1	31690281	31693663	+	1	31690281,31693663;
1	1.2271	31697641	31701101	1.2271.1	31697641	31701101	+	1	31697641,31701101;
1	1.2272	31712855	31715134	1.2272.1	31712855	31715134	+	1	31712855,31715134;
1	1.2273	31919622	31921983	1.2273.1	31919622	31921983	+	1	31919622,31921983;
1	1.2275	32118097	32120465	1.2275.1	32118097	32120465	+	1	32118097,32120465;
1	1.2277	32222148	32224692	1.2277.1	32222148	32224692	+	1	32222148,32224692;
1	1.2278	32407224	32408574	1.2278.1	32407224	32408574	+	1	32407224,32408574;
1	1.228	28907724	28909869	1.228.1	28907724	28909869	-	1	28907724,28909869;
1	1.228	32494357	32496791	1.2280.1	32494357	32496791	+	1	32494357,32496791;
1	1.2281	32511003	32512630	1.2281.1	32511003	32512630	+	1	32511003,32512630;
1	1.2282	33113295	33115461	1.2282.1	33113295	33115461	+	1	33113295,33115461;
1	1.2284	33258398	33260340	1.2284.1	33258398	33260340	+	1	33258398,33260340;
1	1.2286	33393099	33394895	1.2286.1	33393099	33394895	+	1	33393099,33394895;
1	1.2287	34293333	34300134	1.2287.1	34293333	34300134	+	2	34293333,34293474;34297603,34300134;
1	1.2289	34444267	34446255	1.2289.1	34444267	34446255	+	1	34444267,34446255;
1	1.229	28946804	28949193	1.229.1	28946804	28949193	-	1	28946804,28949193;
1	1.2295	34715787	34717088	1.2295.1	34715787	34717088	+	1	34715787,34717088;
1	1.2296	34736986	34738995	1.2296.1	34736986	34738995	+	1	34736986,34738995;
1	1.2297	34770255	34771334	1.2297.1	34770255	34771334	+	1	34770255,34771334;
1	1.23	6968291	6972303	1.23.1	6968291	6972303	-	1	6968291,6972303;
1	1.23	28961109	28965507	1.230.1	28961109	28965507	-	2	28961109,28962698;28965228,28965507;
1	1.23	35000828	35002856	1.2300.1	35000828	35002856	+	1	35000828,35002856;
1	1.2301	35012518	35013717	1.2301.1	35012518	35013717	+	1	35012518,35013717;
1	1.2302	35230919	35233951	1.2302.1	35230919	35233951	+	1	35230919,35233951;
1	1.2303	35243789	35250845	1.2303.1	35243789	35250845	+	4	35243789,35244314;35246074,35246236;35248674,35248806;35249661,35250845;
1	1.2305	35938835	35940087	1.2305.1	35938835	35940087	+	1	35938835,35940087;
1	1.2307	35992746	35993991	1.2307.1	35992746	35993991	+	1	35992746,35993991;
1	1.2308	36018993	36022902	1.2308.1	36018993	36022902	+	2	36018993,36020281;36022871,36022902;
1	1.2309	37111502	37112761	1.2309.1	37111502	37112761	+	1	37111502,37112761;
1	1.231	28967430	28969598	1.231.1	28967430	28969598	-	1	28967430,28969598;
1	1.2311	37240374	37242023	1.2311.1	37240374	37242023	+	1	37240374,37242023;
1	1.2312	37291550	37294944	1.2312.1	37291550	37294944	+	1	37291550,37294944;
1	1.2313	37547901	37549655	1.2313.1	37547901	37549655	+	1	37547901,37549655;
1	1.2314	37697295	37700703	1.2314.1	37697295	37700703	+	1	37697295,37700703;
1	1.2315	37711884	37716078	1.2315.1	37711884	37716078	+	1	37711884,37716078;
1	1.2316	37726681	37728077	1.2316.1	37726681	37728077	+	1	37726681,37728077;
1	1.2317	37740238	37743893	1.2317.1	37740238	37743893	+	2	37740238,37741022;37741343,37743893;
1	1.2318	37745149	37746853	1.2318.1	37745149	37746853	+	1	37745149,37746853;
1	1.2319	37752697	37756030	1.2319.1	37752697	37756030	+	1	37752697,37756030;
1	1.232	28969241	28971624	1.232.1	28969241	28971624	-	1	28969241,28971624;
1	1.232	37761057	37762944	1.2320.1	37761057	37762944	+	1	37761057,37762944;
1	1.2321	37769222	37770461	1.2321.1	37769222	37770461	+	1	37769222,37770461;
1	1.2322	37772354	37774355	1.2322.1	37772354	37774355	+	1	37772354,37774355;
1	1.2324	38297840	38300135	1.2324.1	38297840	38300135	+	1	38297840,38300135;
1	1.2325	38301585	38302931	1.2325.1	38301585	38302931	+	1	38301585,38302931;
1	1.2326	38304285	38305558	1.2326.1	38304285	38305558	+	1	38304285,38305558;
1	1.2327	38409753	38412135	1.2327.1	38409753	38412135	+	1	38409753,38412135;
1	1.2328	38570545	38572746	1.2328.1	38570545	38572746	+	1	38570545,38572746;
1	1.2329	38656522	38659036	1.2329.1	38656522	38659036	+	1	38656522,38659036;
1	1.233	38682600	38684142	1.2330.1	38682600	38684142	+	1	38682600,38684142;
1	1.2331	38689459	38692859	1.2331.1	38689459	38692859	+	1	38689459,38692859;
1	1.2332	38700702	38704914	1.2332.1	38700702	38704914	+	1	38700702,38704914;
1	1.2333	38729901	38731290	1.2333.1	38729901	38731290	+	1	38729901,38731290;
1	1.2334	38749468	38751368	1.2334.1	38749468	38751368	+	1	38749468,38751368;
1	1.2335	38763113	38765632	1.2335.1	38763113	38765632	+	1	38763113,38765632;
1	1.2336	38927375	38929088	1.2336.1	38927375	38929088	+	1	38927375,38929088;
1	1.2337	39012597	39014559	1.2337.1	39012597	39014559	+	1	39012597,39014559;
1	1.2339	39468141	39470747	1.2339.1	39468141	39470747	+	1	39468141,39470747;
1	1.234	29528273	29530951	1.234.1	29528273	29530951	-	1	29528273,29530951;
1	1.2341	39581020	39584989	1.2341.1	39581020	39584989	+	1	39581020,39584989;
1	1.2342	39588321	39589633	1.2342.1	39588321	39589633	+	1	39588321,39589633;
1	1.2343	39590001	39591486	1.2343.1	39590001	39591486	+	1	39590001,39591486;
1	1.2344	39849408	39850726	1.2344.1	39849408	39850726	+	1	39849408,39850726;
1	1.2345	40505912	40506947	1.2345.1	40505912	40506947	+	1	40505912,40506947;
1	1.2346	40774789	40780697	1.2346.1	40774789	40777726	+	1	40774789,40777726;
1	1.2346	40774789	40780697	1.2346.2	40774801	40780697	+	2	40774801,40777420;40780664,40780697;
1	1.2348	41714586	41718127	1.2348.1	41714586	41718127	+	1	41714586,41718127;
1	1.2349	42133690	42137785	1.2349.1	42133690	42137785	+	1	42133690,42137785;
1	1.235	29611330	29612743	1.235.1	29611330	29612743	-	1	29611330,29612743;
1	1.235	42395317	42397273	1.2350.1	42395317	42397273	+	1	42395317,42397273;
1	1.2351	42734786	42738304	1.2351.1	42734786	42738304	+	1	42734786,42738304;
1	1.2352	43467384	43469531	1.2352.1	43467384	43469531	+	1	43467384,43469531;
1	1.2353	43470629	43473984	1.2353.1	43470629	43473984	+	1	43470629,43473984;
1	1.2354	43478523	43481288	1.2354.1	43478523	43481288	+	1	43478523,43481288;
1	1.2357	43553625	43556476	1.2357.1	43553625	43556476	+	1	43553625,43556476;
1	1.2358	43559583	43562397	1.2358.1	43559583	43562397	+	1	43559583,43562397;
1	1.2359	43573383	43576178	1.2359.1	43573383	43576178	+	1	43573383,43576178;
1	1.236	43603113	43606158	1.2360.1	43603113	43606158	+	1	43603113,43606158;
1	1.2361	43630678	43633274	1.2361.1	43630678	43633274	+	1	43630678,43633274;
1	1.2362	43646415	43649009	1.2362.1	43646415	43649009	+	1	43646415,43649009;
1	1.2363	43649747	43652616	1.2363.1	43649747	43652616	+	1	43649747,43652616;
1	1.2364	43677375	43679973	1.2364.1	43677375	43679973	+	1	43677375,43679973;
1	1.2365	43991705	43992895	1.2365.1	43991705	43992895	+	1	43991705,43992895;
1	1.2366	43997709	44000730	1.2366.1	43997709	44000730	+	1	43997709,44000730;
1	1.2367	44045546	44047378	1.2367.1	44045546	44047378	+	1	44045546,44047378;
1	1.2368	44154691	44156826	1.2368.1	44154691	44156826	+	1	44154691,44156826;
1	1.237	30021587	30023753	1.237.1	30021587	30023753	-	1	30021587,30023753;
1	1.2371	44698387	44701070	1.2371.1	44698387	44701070	+	1	44698387,44701070;
1	1.2373	45688223	45690495	1.2373.1	45688223	45690495	+	1	45688223,45690495;
1	1.2375	45796250	45797981	1.2375.1	45796250	45797981	+	1	45796250,45797981;
1	1.2376	45834194	45838110	1.2376.1	45834194	45838110	+	1	45834194,45838110;
1	1.2377	45966231	45967071	1.2377.1	45966231	45967071	+	1	45966231,45967071;
1	1.2378	46550920	46552582	1.2378.1	46550920	46552582	+	1	46550920,46552582;
1	1.2379	46556732	46559578	1.2379.1	46556732	46559578	+	1	46556732,46559578;
1	1.238	30426265	30428162	1.238.1	30426265	30428162	-	1	30426265,30428162;
1	1.238	46741765	46743662	1.2380.1	46741765	46743662	+	1	46741765,46743662;
1	1.2381	47636669	47638590	1.2381.1	47636669	47638590	+	1	47636669,47638590;
1	1.2382	47866876	47868711	1.2382.1	47866876	47868711	+	1	47866876,47868711;
1	1.2384	47903059	47903965	1.2384.1	47903059	47903965	+	1	47903059,47903965;
1	1.2386	47955385	47958293	1.2386.1	47955385	47958293	+	1	47955385,47958293;
1	1.2387	48010369	48014170	1.2387.1	48010369	48014170	+	1	48010369,48014170;
1	1.2388	48186626	48188935	1.2388.1	48186626	48188935	+	1	48186626,48188935;
1	1.2389	48211277	48213076	1.2389.1	48211277	48213076	+	1	48211277,48213076;
1	1.239	30720276	30721786	1.239.1	30720276	30721786	-	1	30720276,30721786;
1	1.2394	48574937	48578638	1.2394.1	48574937	48578638	+	1	48574937,48578638;
1	1.2395	48648604	48650431	1.2395.1	48648604	48650431	+	1	48648604,48650431;
1	1.2396	48663834	48665173	1.2396.1	48663834	48665173	+	1	48663834,48665173;
1	1.2397	48711247	48722197	1.2397.1	48711247	48722197	+	2	48711247,48711340;48719397,48722197;
1	1.2398	49109312	49112535	1.2398.1	49109312	49112535	+	1	49109312,49112535;
1	1.24	6979085	6981922	1.24.1	6979085	6981922	-	1	6979085,6981922;
1	1.24	30733551	30734874	1.240.1	30733551	30734874	-	1	30733551,30734874;
1	1.24	49603422	49604684	1.2400.1	49603422	49604684	+	1	49603422,49604684;
1	1.2401	49803071	49804799	1.2401.1	49803071	49804799	+	1	49803071,49804799;
1	1.2402	49907403	49909683	1.2402.1	49907403	49909683	+	1	49907403,49909683;
1	1.2403	50054299	50056654	1.2403.1	50054299	50056654	+	1	50054299,50056654;
1	1.2405	50182327	50183736	1.2405.1	50182327	50183736	+	1	50182327,50183736;
1	1.2408	52561151	52563366	1.2408.1	52561151	52563366	+	1	52561151,52563366;
1	1.2409	52779985	52782215	1.2409.1	52779985	52782215	+	1	52779985,52782215;
1	1.241	53066741	53068373	1.2410.1	53066741	53068373	+	1	53066741,53068373;
1	1.2411	53177435	53178908	1.2411.1	53177435	53178908	+	1	53177435,53178908;
1	1.2412	53537745	53539665	1.2412.1	53537745	53539665	+	1	53537745,53539665;
1	1.2413	53709655	53710989	1.2413.1	53709655	53710989	+	1	53709655,53710989;
1	1.2415	54992859	54994320	1.2415.1	54992859	54994320	+	1	54992859,54994320;
1	1.2416	55016222	55018789	1.2416.1	55016222	55018789	+	2	55016222,55016991;55017558,55018789;
1	1.2417	55063777	55065884	1.2417.1	55063777	55065884	+	1	55063777,55065884;
1	1.2418	55218554	55220902	1.2418.1	55218554	55220902	+	2	55218554,55218939;55219925,55220902;
1	1.2419	55246771	55248416	1.2419.1	55246771	55248416	+	1	55246771,55248416;
1	1.242	30796352	30798358	1.242.1	30796352	30798358	-	1	30796352,30798358;
1	1.242	55305008	55306651	1.2420.1	55305008	55306651	+	1	55305008,55306651;
1	1.2421	55386906	55388362	1.2421.1	55386906	55388362	+	1	55386906,55388362;
1	1.2422	55614846	55616417	1.2422.1	55614846	55616417	+	1	55614846,55616417;
1	1.2423	55760811	55762361	1.2423.1	55760811	55762361	+	1	55760811,55762361;
1	1.2424	56074066	56076130	1.2424.1	56074066	56076130	+	1	56074066,56076130;
1	1.2425	56121347	56123957	1.2425.1	56121347	56123957	+	2	56121347,56121382;56121559,56123957;
1	1.2427	56282817	56284976	1.2427.1	56282817	56284976	+	1	56282817,56284976;
1	1.2428	56348810	56349461	1.2428.1	56348810	56349461	+	1	56348810,56349461;
1	1.2429	56402361	56404301	1.2429.1	56402361	56404301	+	1	56402361,56404301;
1	1.243	30820435	30822269	1.243.1	30820435	30822269	-	1	30820435,30822269;
1	1.243	56557155	56558804	1.2430.1	56557155	56558804	+	1	56557155,56558804;
1	1.2431	56695877	56698798	1.2431.1	56695877	56698798	+	1	56695877,56698798;
1	1.2433	56902127	56903876	1.2433.1	56902127	56903876	+	1	56902127,56903876;
1	1.2434	56943522	56944792	1.2434.1	56943522	56944792	+	1	56943522,56944792;
1	1.2437	57006204	57007714	1.2437.1	57006204	57007714	+	1	57006204,57007714;
1	1.2438	57034761	57035962	1.2438.1	57034761	57035962	+	1	57034761,57035962;
1	1.244	31391994	31394241	1.244.1	31391994	31394241	-	1	31391994,31394241;
1	1.244	57064483	57067704	1.2440.1	57064483	57067704	+	1	57064483,57067704;
1	1.2441	57189241	57193547	1.2441.1	57189241	57193547	+	1	57189241,57193547;
1	1.2442	57198575	57199778	1.2442.1	57198575	57199778	+	1	57198575,57199778;
1	1.2444	57660614	57662882	1.2444.1	57660614	57662882	+	1	57660614,57662882;
1	1.2445	57669291	57672042	1.2445.1	57669291	57672042	+	1	57669291,57672042;
1	1.2446	58498381	58499929	1.2446.1	58498381	58499929	+	1	58498381,58499929;
1	1.2448	58702584	58704733	1.2448.1	58702584	58704733	+	1	58702584,58704733;
1	1.2449	58825309	58828506	1.2449.1	58825309	58828506	+	1	58825309,58828506;
1	1.245	31402125	31404916	1.245.1	31402125	31404916	-	1	31402125,31404916;
1	1.245	58830552	58833946	1.2450.1	58830552	58833946	+	1	58830552,58833946;
1	1.2451	58868120	58869707	1.2451.1	58868120	58869707	+	1	58868120,58869707;
1	1.2452	58878259	58879616	1.2452.1	58878259	58879616	+	1	58878259,58879616;
1	1.2453	58885670	58887674	1.2453.1	58885670	58887674	+	1	58885670,58887674;
1	1.2454	58962245	58965387	1.2454.1	58962245	58965387	+	1	58962245,58965387;
1	1.2455	59075500	59077682	1.2455.1	59075500	59077682	+	1	59075500,59077682;
1	1.2456	59106641	59108524	1.2456.1	59106641	59108524	+	1	59106641,59108524;
1	1.2457	59161890	59164342	1.2457.1	59161890	59164342	+	1	59161890,59164342;
1	1.2459	59230758	59233104	1.2459.1	59230758	59233104	+	1	59230758,59233104;
1	1.2461	59377942	59381470	1.2461.1	59377942	59381470	+	1	59377942,59381470;
1	1.2463	59485798	59489581	1.2463.1	59485798	59489581	+	1	59485798,59489581;
1	1.2464	59514874	59517458	1.2464.1	59514874	59517458	+	2	59514874,59515794;59515808,59517458;
1	1.2465	59539405	59541787	1.2465.1	59539405	59541787	+	1	59539405,59541787;
1	1.2467	59713635	59716226	1.2467.1	59713635	59716226	+	1	59713635,59716226;
1	1.2469	60988618	60990701	1.2469.1	60988618	60990701	+	1	60988618,60990701;
1	1.247	61058588	61061160	1.2470.1	61058588	61061160	+	1	61058588,61061160;
1	1.2471	61662004	61665338	1.2471.1	61662004	61665338	+	1	61662004,61665338;
1	1.2472	62017215	62021076	1.2472.1	62017215	62021076	+	1	62017215,62021076;
1	1.2474	62314465	62316514	1.2474.1	62314465	62316514	+	1	62314465,62316514;
1	1.2475	62350458	62352565	1.2475.1	62350458	62352565	+	1	62350458,62352565;
1	1.2476	62355193	62358492	1.2476.1	62355193	62358492	+	1	62355193,62358492;
1	1.2477	62379941	62382127	1.2477.1	62379941	62382127	+	1	62379941,62382127;
1	1.248	31495283	31497294	1.248.1	31495283	31497294	-	1	31495283,31497294;
1	1.248	62639102	62641234	1.2480.1	62639102	62641234	+	1	62639102,62641234;
1	1.2482	62680465	62682396	1.2482.1	62680465	62682396	+	1	62680465,62682396;
1	1.2483	62857148	62916851	1.2483.1	62857148	62916851	+	2	62857148,62857345;62914645,62916851;
1	1.2484	62866629	62867873	1.2484.1	62866629	62867873	+	1	62866629,62867873;
1	1.2485	62900254	62902825	1.2485.1	62900254	62902825	+	1	62900254,62902825;
1	1.2486	62928181	63015758	1.2486.1	62928181	63015758	+	3	62928181,62928319;62957119,62957185;63013908,63015758;
1	1.2487	63017084	63018633	1.2487.1	63017084	63018633	+	1	63017084,63018633;
1	1.2488	63638639	63640701	1.2488.1	63638639	63640701	+	1	63638639,63640701;
1	1.249	31623812	31626571	1.249.1	31623812	31626571	-	1	31623812,31626571;
1	1.249	63967218	63968853	1.2490.1	63967218	63968853	+	1	63967218,63968853;
1	1.2492	65320292	65322363	1.2492.1	65320292	65322363	+	1	65320292,65322363;
1	1.2493	65940846	65943791	1.2493.1	65940846	65943791	+	1	65940846,65943791;
1	1.2494	66277563	66280868	1.2494.1	66277563	66280868	+	1	66277563,66280868;
1	1.2495	66314700	66317007	1.2495.1	66314700	66317007	+	1	66314700,66317007;
1	1.2496	66360710	66362153	1.2496.1	66360710	66362153	+	1	66360710,66362153;
1	1.2497	68701965	68703587	1.2497.1	68701965	68703587	+	1	68701965,68703587;
1	1.2498	70236827	70237686	1.2498.1	70236827	70237686	+	1	70236827,70237686;
1	1.2499	70922052	70923489	1.2499.1	70922052	70923489	+	1	70922052,70923489;
1	1.25	7047707	7048389	1.25.1	7047707	7048389	-	1	7047707,7048389;
1	1.25	31697662	31701131	1.250.1	31697662	31701131	-	1	31697662,31701131;
1	1.2501	71083977	71084859	1.2501.1	71083977	71084859	+	1	71083977,71084859;
1	1.2502	71919320	72049254	1.2502.1	72047066	72049254	+	1	72047066,72049254;
1	1.2502	71919320	72049254	1.2502.2	71919320	72049243	+	2	71919320,71919410;72047877,72049243;
1	1.2503	71983016	71984714	1.2503.1	71983016	71984714	+	1	71983016,71984714;
1	1.2507	72550956	72554107	1.2507.1	72550956	72554107	+	1	72550956,72554107;
1	1.2509	72983088	72984732	1.2509.1	72983088	72984732	+	1	72983088,72984732;
1	1.251	31712886	31715164	1.251.1	31712886	31715164	-	1	31712886,31715164;
1	1.251	73093833	73095217	1.2510.1	73093833	73095217	+	1	73093833,73095217;
1	1.2511	73286074	73286794	1.2511.1	73286074	73286794	+	1	73286074,73286794;
1	1.2512	73736009	73738355	1.2512.1	73736009	73738355	+	1	73736009,73738355;
1	1.2515	75023919	75026373	1.2515.1	75023919	75026373	+	2	75023919,75024486;75025013,75026373;
1	1.2516	75074869	75075446	1.2516.1	75074869	75075446	+	1	75074869,75075446;
1	1.2517	75099093	75102397	1.2517.1	75099093	75102397	+	1	75099093,75102397;
1	1.2519	75463181	75467662	1.2519.1	75463181	75467662	+	1	75463181,75467662;
1	1.252	31723974	31725727	1.252.1	31723974	31725727	-	1	31723974,31725727;
1	1.2521	76686987	76689345	1.2521.1	76686987	76689345	+	1	76686987,76689345;
1	1.2522	76768014	76769840	1.2522.1	76768014	76769840	+	1	76768014,76769840;
1	1.2524	78377401	78378845	1.2524.1	78377401	78378845	+	1	78377401,78378845;
1	1.2525	78551255	78553537	1.2525.1	78551255	78553537	+	1	78551255,78553537;
1	1.2526	78637528	78639472	1.2526.1	78637528	78639472	+	1	78637528,78639472;
1	1.2527	78865584	78866937	1.2527.1	78865584	78866937	+	1	78865584,78866937;
1	1.2528	78881138	78882810	1.2528.1	78881138	78882810	+	1	78881138,78882810;
1	1.2529	79955327	79956830	1.2529.1	79955327	79956830	+	1	79955327,79956830;
1	1.253	31828207	31830395	1.253.1	31828207	31830395	-	1	31828207,31830395;
1	1.253	80358095	80359900	1.2530.1	80358095	80359900	+	1	80358095,80359900;
1	1.2531	80456774	80461551	1.2531.1	80456774	80461551	+	2	80456774,80458886;80459860,80461551;
1	1.2532	80562076	80563457	1.2532.1	80562076	80563457	+	1	80562076,80563457;
1	1.2533	80656555	80658446	1.2533.1	80656555	80658446	+	1	80656555,80658446;
1	1.2534	80856917	80857689	1.2534.1	80856917	80857689	+	1	80856917,80857689;
1	1.2536	81742259	81743822	1.2536.1	81742259	81743822	+	1	81742259,81743822;
1	1.2537	81936199	81937610	1.2537.1	81936199	81937610	+	1	81936199,81937610;
1	1.2538	81951858	81953221	1.2538.1	81951858	81953221	+	1	81951858,81953221;
1	1.254	32158546	32161212	1.254.1	32158546	32161212	-	1	32158546,32161212;
1	1.254	82022237	82026595	1.2540.1	82022237	82026595	+	1	82022237,82026595;
1	1.2541	82093114	82095158	1.2541.1	82093114	82095158	+	1	82093114,82095158;
1	1.2544	82568742	82571165	1.2544.1	82568742	82571165	+	1	82568742,82571165;
1	1.2545	82648737	82650348	1.2545.1	82648737	82650348	+	1	82648737,82650348;
1	1.2546	82795741	82798722	1.2546.1	82795741	82798722	+	1	82795741,82798722;
1	1.2547	82815948	82817794	1.2547.1	82815948	82817794	+	1	82815948,82817794;
1	1.2549	83128649	83131422	1.2549.1	83128649	83131422	+	1	83128649,83131422;
1	1.255	32171486	32172928	1.255.1	32171486	32172928	-	1	32171486,32172928;
1	1.255	83131401	83135610	1.2550.1	83131401	83135610	+	1	83131401,83135610;
1	1.2552	83690168	83693375	1.2552.1	83690168	83693375	+	1	83690168,83693375;
1	1.2553	83708629	83710442	1.2553.1	83708629	83710442	+	1	83708629,83710442;
1	1.2554	83715630	83717147	1.2554.1	83715630	83717147	+	1	83715630,83717147;
1	1.2555	83716858	83719393	1.2555.1	83716858	83719393	+	1	83716858,83719393;
1	1.2556	83737978	83739561	1.2556.1	83737978	83739561	+	1	83737978,83739561;
1	1.2557	83762948	83764268	1.2557.1	83762948	83764268	+	1	83762948,83764268;
1	1.2558	83766600	83767994	1.2558.1	83766600	83767994	+	1	83766600,83767994;
1	1.2559	83791424	83793588	1.2559.1	83791424	83793588	+	1	83791424,83793588;
1	1.256	83810068	83811521	1.2560.1	83810068	83811521	+	1	83810068,83811521;
1	1.2561	83811901	83814888	1.2561.1	83811901	83814888	+	1	83811901,83814888;
1	1.2562	83830912	83834694	1.2562.1	83830912	83834694	+	1	83830912,83834694;
1	1.2563	83847105	83849077	1.2563.1	83847105	83849077	+	1	83847105,83849077;
1	1.2565	83899603	83902244	1.2565.1	83899603	83902244	+	1	83899603,83902244;
1	1.2566	83910486	83911915	1.2566.1	83910486	83911915	+	1	83910486,83911915;
1	1.2567	83967683	83971025	1.2567.1	83967683	83971025	+	1	83967683,83971025;
1	1.2568	83972900	83975065	1.2568.1	83972900	83975065	+	1	83972900,83975065;
1	1.2569	83983668	83985407	1.2569.1	83983668	83985407	+	1	83983668,83985407;
1	1.257	83985406	83988021	1.2570.1	83985406	83988021	+	1	83985406,83988021;
1	1.2571	84002848	84004182	1.2571.1	84002848	84004182	+	1	84002848,84004182;
1	1.2572	84006839	84008318	1.2572.1	84006839	84008318	+	1	84006839,84008318;
1	1.2573	84013940	84015621	1.2573.1	84013940	84015621	+	1	84013940,84015621;
1	1.2574	84017450	84019811	1.2574.1	84017450	84019811	+	1	84017450,84019811;
1	1.2575	84042075	84044145	1.2575.1	84042075	84044145	+	1	84042075,84044145;
1	1.2576	84059084	84060665	1.2576.1	84059084	84060665	+	1	84059084,84060665;
1	1.2577	84069018	84070784	1.2577.1	84069018	84070784	+	1	84069018,84070784;
1	1.2579	84255532	84257557	1.2579.1	84255532	84257557	+	1	84255532,84257557;
1	1.258	33338184	33401119	1.258.1	33338184	33401119	-	5	33338184,33338402;33358250,33359590;33381376,33381498;33386014,33386146;33400398,33401119;
1	1.258	84357133	84463799	1.2580.1	84357133	84463799	+	10	84357133,84358285;84358819,84358963;84360184,84360374;84362746,84362858;84364418,84364565;84366710,84366952;84368758,84368940;84369723,84369923;84371122,84371187;84463309,84463799;
1	1.2581	84392584	84394499	1.2581.1	84392584	84394499	+	1	84392584,84394499;
1	1.2582	84397508	84398792	1.2582.1	84397508	84398792	+	1	84397508,84398792;
1	1.2583	84414779	84417859	1.2583.1	84414779	84417859	+	1	84414779,84417859;
1	1.2586	84711660	84714690	1.2586.1	84711660	84714690	+	1	84711660,84714690;
1	1.2587	84719588	84735851	1.2587.1	84719588	84735851	+	6	84719588,84722022;84723988,84724044;84728132,84728167;84730394,84730465;84732500,84732574;84735587,84735851;
1	1.2588	84767144	84768923	1.2588.1	84767144	84768923	+	1	84767144,84768923;
1	1.259	84927374	84928886	1.2590.1	84927374	84928886	+	1	84927374,84928886;
1	1.2592	85053195	85055175	1.2592.1	85053195	85055175	+	1	85053195,85055175;
1	1.2595	86125212	86127901	1.2595.1	86125212	86127901	+	1	86125212,86127901;
1	1.2596	86137699	86138724	1.2596.1	86137699	86138724	+	1	86137699,86138724;
1	1.2597	86144186	86149030	1.2597.1	86144186	86149030	+	1	86144186,86149030;
1	1.2598	86151097	86153694	1.2598.1	86151097	86153694	+	1	86151097,86153694;
1	1.2599	86412256	86413607	1.2599.1	86412256	86413607	+	1	86412256,86413607;
1	1.26	7159336	7160498	1.26.1	7159336	7160498	-	1	7159336,7160498;
1	1.26	33415484	33416974	1.260.1	33415484	33416974	-	1	33415484,33416974;
1	1.26	86489295	86491050	1.2600.1	86489295	86491050	+	1	86489295,86491050;
1	1.2601	86627646	86629934	1.2601.1	86627646	86629934	+	1	86627646,86629934;
1	1.2602	86879940	86882030	1.2602.1	86879940	86882030	+	1	86879940,86882030;
1	1.2603	86960914	87037165	1.2603.1	86960914	87037165	+	3	86960914,86961255;87032481,87032690;87035968,87037165;
1	1.2604	87019995	87021962	1.2604.1	87019995	87021962	+	1	87019995,87021962;
1	1.2605	87037930	87040593	1.2605.1	87037930	87040593	+	1	87037930,87040593;
1	1.2606	87101578	87114668	1.2606.1	87101652	87103150	+	1	87101652,87103150;
1	1.2606	87101578	87114668	1.2606.2	87101578	87114668	+	3	87101578,87101926;87103941,87104702;87113714,87114668;
1	1.2607	87192902	87195190	1.2607.1	87192902	87195190	+	1	87192902,87195190;
1	1.2608	87282787	87286020	1.2608.1	87282787	87286020	+	1	87282787,87286020;
1	1.261	33416947	33420567	1.261.1	33416947	33420567	-	1	33416947,33420567;
1	1.261	89520063	89522181	1.2610.1	89520063	89522181	+	1	89520063,89522181;
1	1.2612	90920256	90921357	1.2612.1	90920256	90921357	+	1	90920256,90921357;
1	1.2613	91737351	91739259	1.2613.1	91737351	91739259	+	1	91737351,91739259;
1	1.2614	91770890	91772356	1.2614.1	91770890	91772356	+	1	91770890,91772356;
1	1.2616	91881599	91884622	1.2616.1	91881599	91884622	+	1	91881599,91884622;
1	1.2617	91885690	91887019	1.2617.1	91885690	91887019	+	1	91885690,91887019;
1	1.2618	91917770	91920681	1.2618.1	91917770	91920681	+	1	91917770,91920681;
1	1.2619	91962326	91963968	1.2619.1	91962326	91963968	+	1	91962326,91963968;
1	1.262	33429840	33430488	1.262.1	33429840	33430488	-	1	33429840,33430488;
1	1.262	92092081	92094224	1.2620.1	92092081	92094224	+	1	92092081,92094224;
1	1.2621	92162962	92170006	1.2621.1	92162962	92170006	+	2	92162962,92164330;92168098,92170006;
1	1.2624	92389767	92392314	1.2624.1	92389767	92392314	+	1	92389767,92392314;
1	1.2627	93020295	93022925	1.2627.1	93020295	93022925	+	1	93020295,93022925;
1	1.2629	93056889	93058411	1.2629.1	93056889	93058411	+	1	93056889,93058411;
1	1.263	33434754	33436558	1.263.1	33434754	33436558	-	1	33434754,33436558;
1	1.263	93096008	93097210	1.2630.1	93096008	93097210	+	1	93096008,93097210;
1	1.2631	93109871	93111752	1.2631.1	93109871	93111752	+	1	93109871,93111752;
1	1.2632	93121735	93123086	1.2632.1	93121735	93123086	+	1	93121735,93123086;
1	1.2633	93177391	93178825	1.2633.1	93177391	93178825	+	1	93177391,93178825;
1	1.2634	93236551	93239494	1.2634.1	93236551	93239494	+	1	93236551,93239494;
1	1.2637	94208793	94210358	1.2637.1	94208793	94210358	+	1	94208793,94210358;
1	1.264	33702507	33704356	1.264.1	33702507	33704356	-	1	33702507,33704356;
1	1.264	95108888	95111384	1.2640.1	95108888	95111384	+	1	95108888,95111384;
1	1.2641	95180569	95184904	1.2641.1	95180569	95184904	+	1	95180569,95184904;
1	1.2642	96179371	96181268	1.2642.1	96179371	96181268	+	1	96179371,96181268;
1	1.2643	96440672	96444198	1.2643.1	96440672	96444198	+	1	96440672,96444198;
1	1.2644	96452787	96455622	1.2644.1	96452787	96455622	+	1	96452787,96455622;
1	1.2645	96693274	96698287	1.2645.1	96693274	96698287	+	2	96693274,96694464;96697155,96698287;
1	1.2646	97048679	97051915	1.2646.1	97048679	97051915	+	1	97048679,97051915;
1	1.2647	97086867	97088454	1.2647.1	97086867	97088454	+	1	97086867,97088454;
1	1.2648	97154691	97156085	1.2648.1	97154691	97156085	+	1	97154691,97156085;
1	1.2649	97171609	97174668	1.2649.1	97171609	97174668	+	1	97171609,97174668;
1	1.265	33890126	34057799	1.265.1	33890126	34057799	-	3	33890126,33891144;34002884,34002982;34057417,34057799;
1	1.265	97239377	97241209	1.2650.1	97239377	97241209	+	1	97239377,97241209;
1	1.2651	97518698	97520530	1.2651.1	97518698	97520530	+	1	97518698,97520530;
1	1.2652	97570433	97571568	1.2652.1	97570433	97571568	+	1	97570433,97571568;
1	1.2653	97677501	97679100	1.2653.1	97677501	97679100	+	1	97677501,97679100;
1	1.2656	97890485	97893878	1.2656.1	97890485	97893878	+	1	97890485,97893878;
1	1.2657	97939584	97941342	1.2657.1	97939584	97941342	+	1	97939584,97941342;
1	1.2658	97977184	97978827	1.2658.1	97977184	97978827	+	1	97977184,97978827;
1	1.266	33949225	33952564	1.266.1	33949225	33952564	-	1	33949225,33952564;
1	1.266	98006415	98007685	1.2660.1	98006415	98007685	+	1	98006415,98007685;
1	1.2661	98015551	98020136	1.2661.1	98015551	98020136	+	2	98015551,98018247;98018293,98020136;
1	1.2662	98081469	98083474	1.2662.1	98081469	98083474	+	1	98081469,98083474;
1	1.2663	99213233	99214079	1.2663.1	99213233	99214079	+	1	99213233,99214079;
1	1.2664	99409079	99412466	1.2664.1	99409079	99412466	+	1	99409079,99412466;
1	1.2665	101037684	101038991	1.2665.1	101037684	101038991	+	1	101037684,101038991;
1	1.2668	101504437	101506253	1.2668.1	101504437	101506253	+	1	101504437,101506253;
1	1.2669	101527306	101529795	1.2669.1	101527306	101529795	+	1	101527306,101529795;
1	1.267	33995791	33997232	1.267.1	33995791	33997232	-	1	33995791,33997232;
1	1.267	101561866	101562973	1.2670.1	101561866	101562973	+	1	101561866,101562973;
1	1.2672	101587284	101589236	1.2672.1	101587284	101589236	+	1	101587284,101589236;
1	1.2673	101615383	101617955	1.2673.1	101615383	101617955	+	1	101615383,101617955;
1	1.2674	101652606	101654496	1.2674.1	101652606	101654496	+	2	101652606,101653514;101653572,101654496;
1	1.2675	101657057	101658285	1.2675.1	101657057	101658285	+	1	101657057,101658285;
1	1.2676	101659376	101664133	1.2676.1	101659376	101664133	+	1	101659376,101664133;
1	1.2677	101667154	101671769	1.2677.1	101667154	101671769	+	1	101667154,101671769;
1	1.2679	101720982	101722952	1.2679.1	101720982	101722952	+	1	101720982,101722952;
1	1.268	34047446	34050894	1.268.1	34047446	34050894	-	3	34047446,34049220;34049804,34050112;34050127,34050894;
1	1.268	102851961	102853372	1.2680.1	102851961	102853372	+	1	102851961,102853372;
1	1.2682	103385345	103387041	1.2682.1	103385345	103387041	+	1	103385345,103387041;
1	1.2684	103483662	103484716	1.2684.1	103483662	103484716	+	1	103483662,103484716;
1	1.2685	103499996	103525263	1.2685.1	103499996	103516912	+	9	103499996,103500561;103504055,103504215;103509407,103509525;103510424,103510595;103510940,103511144;103512047,103512177;103512707,103512897;103512993,103513105;103515151,103516912;
1	1.2685	103499996	103525263	1.2685.2	103499997	103525263	+	12	103499997,103500561;103504055,103504215;103509407,103509525;103510424,103510595;103510940,103511144;103512047,103512177;103512707,103512897;103512993,103513105;103515151,103515440;103520244,103520361;103520697,103520896;103524991,103525263;
1	1.2688	103999062	104001435	1.2688.1	103999062	104001435	+	1	103999062,104001435;
1	1.2689	104007123	104011084	1.2689.1	104007123	104011084	+	1	104007123,104011084;
1	1.269	34064882	34067609	1.269.1	34064882	34067609	-	1	34064882,34067609;
1	1.269	104319784	104321688	1.2690.1	104319784	104321688	+	1	104319784,104321688;
1	1.2692	104411780	104413194	1.2692.1	104411780	104413194	+	1	104411780,104413194;
1	1.2693	104423512	104425163	1.2693.1	104423512	104425163	+	1	104423512,104425163;
1	1.2694	104427536	104428880	1.2694.1	104427536	104428880	+	1	104427536,104428880;
1	1.2695	104457372	104461227	1.2695.1	104457372	104461227	+	1	104457372,104461227;
1	1.2696	104484651	104486839	1.2696.1	104484651	104486839	+	1	104484651,104486839;
1	1.2697	104508094	104511747	1.2697.1	104508094	104511747	+	1	104508094,104511747;
1	1.2699	105553329	105555478	1.2699.1	105553329	105555478	+	1	105553329,105555478;
1	1.27	7162375	7164635	1.27.1	7162375	7164635	-	1	7162375,7164635;
1	1.2701	105999382	106001305	1.2701.1	105999382	106001305	+	1	105999382,106001305;
1	1.2702	106028220	106030466	1.2702.1	106028220	106030466	+	1	106028220,106030466;
1	1.2703	106035541	106037602	1.2703.1	106035541	106037602	+	1	106035541,106037602;
1	1.2704	106064987	106066272	1.2704.1	106064987	106066272	+	1	106064987,106066272;
1	1.2705	106266929	106269922	1.2705.1	106266929	106269922	+	1	106266929,106269922;
1	1.2706	106452846	106455536	1.2706.1	106452846	106455536	+	1	106452846,106455536;
1	1.2707	107190379	107193999	1.2707.1	107190379	107193999	+	1	107190379,107193999;
1	1.2709	107758109	107759308	1.2709.1	107758109	107759308	+	1	107758109,107759308;
1	1.271	34542849	34545295	1.271.1	34542849	34545295	-	1	34542849,34545295;
1	1.271	107764132	107765946	1.2710.1	107764132	107765946	+	1	107764132,107765946;
1	1.2711	107877817	107882498	1.2711.1	107877817	107882498	+	1	107877817,107882498;
1	1.2712	107938027	107939447	1.2712.1	107938027	107939447	+	1	107938027,107939447;
1	1.2713	108447404	108451393	1.2713.1	108447404	108451393	+	7	108447404,108447606;108448292,108448483;108449230,108449328;108449557,108449692;108450432,108450472;108450564,108450616;108451379,108451393;
1	1.2714	108523340	108533689	1.2714.1	108523340	108533689	+	3	108523340,108524632;108525318,108525713;108533582,108533689;
1	1.2715	108541752	108545426	1.2715.1	108541752	108545426	+	1	108541752,108545426;
1	1.2717	108851483	108853836	1.2717.1	108851483	108853836	+	1	108851483,108853836;
1	1.2718	108864811	108867896	1.2718.1	108864811	108867896	+	1	108864811,108867896;
1	1.272	34654832	34656901	1.272.1	34654832	34656901	-	1	34654832,34656901;
1	1.272	109475817	109479220	1.2720.1	109475817	109479220	+	3	109475817,109475867;109475936,109477420;109477801,109479220;
1	1.2722	109667398	109668736	1.2722.1	109667398	109668736	+	1	109667398,109668736;
1	1.2723	109969175	109971500	1.2723.1	109969175	109971500	+	1	109969175,109971500;
1	1.2726	110337442	110339763	1.2726.1	110337442	110339763	+	1	110337442,110339763;
1	1.2727	110399543	110401689	1.2727.1	110399543	110401689	+	1	110399543,110401689;
1	1.2729	110469144	110471541	1.2729.1	110469144	110471541	+	1	110469144,110471541;
1	1.273	34851413	34854246	1.273.1	34851413	34854246	-	1	34851413,34854246;
1	1.2731	110511181	110515251	1.2731.1	110511181	110515251	+	1	110511181,110515251;
1	1.2732	110518418	110521783	1.2732.1	110518418	110521783	+	1	110518418,110521783;
1	1.2733	110541953	110543915	1.2733.1	110541953	110543915	+	1	110541953,110543915;
1	1.2734	110564981	110568652	1.2734.1	110564981	110568652	+	1	110564981,110568652;
1	1.2735	110578798	110580508	1.2735.1	110578798	110580508	+	1	110578798,110580508;
1	1.2736	110683530	110685000	1.2736.1	110683530	110685000	+	1	110683530,110685000;
1	1.2737	111722326	111722807	1.2737.1	111722326	111722807	+	1	111722326,111722807;
1	1.2738	111889455	112366007	1.2738.1	111889455	112366007	+	2	111889455,111889614;112364665,112366007;
1	1.2739	111916064	111927346	1.2739.1	111916064	111927346	+	2	111916064,111917787;111926030,111927346;
1	1.274	34929926	34933850	1.274.1	34929926	34933850	-	1	34929926,34933850;
1	1.274	112132591	112136196	1.2740.1	112132591	112136196	+	1	112132591,112136196;
1	1.2741	112185992	112187907	1.2741.1	112185992	112187907	+	1	112185992,112187907;
1	1.2742	112204800	112207230	1.2742.1	112204800	112207230	+	1	112204800,112207230;
1	1.2743	112573846	112582919	1.2743.1	112573846	112582919	+	2	112573846,112575396;112582608,112582919;
1	1.2744	112657828	112660533	1.2744.1	112657828	112660533	+	1	112657828,112660533;
1	1.2745	112673664	112674960	1.2745.1	112673664	112674960	+	1	112673664,112674960;
1	1.2746	113099846	113102955	1.2746.1	113099846	113102955	+	1	113099846,113102955;
1	1.2747	113110278	113111379	1.2747.1	113110278	113111379	+	1	113110278,113111379;
1	1.2748	113947931	113962407	1.2748.1	113947931	113962407	+	4	113947931,113948414;113952119,113952257;113957632,113957809;113959282,113962407;
1	1.2749	114155254	114157184	1.2749.1	114155254	114157184	+	1	114155254,114157184;
1	1.275	35050938	35053207	1.275.1	35050938	35053207	-	1	35050938,35053207;
1	1.2751	114510362	114511741	1.2751.1	114510362	114511741	+	1	114510362,114511741;
1	1.2753	115115147	115117093	1.2753.1	115115147	115117093	+	1	115115147,115117093;
1	1.2754	115211691	115214194	1.2754.1	115211691	115214194	+	1	115211691,115214194;
1	1.2755	115389516	115392569	1.2755.1	115389516	115392569	+	1	115389516,115392569;
1	1.2756	115531679	115533802	1.2756.1	115531679	115533802	+	1	115531679,115533802;
1	1.2757	116272012	116274647	1.2757.1	116272012	116274647	+	1	116272012,116274647;
1	1.2759	116853245	116854717	1.2759.1	116853245	116854717	+	1	116853245,116854717;
1	1.276	35074125	35076772	1.276.1	35074125	35076772	-	1	35074125,35076772;
1	1.276	117023735	117024507	1.2760.1	117023735	117024507	+	1	117023735,117024507;
1	1.2761	117038913	117039938	1.2761.1	117038913	117039938	+	1	117038913,117039938;
1	1.2762	117255189	117267976	1.2762.1	117263606	117267974	+	1	117263606,117267974;
1	1.2762	117255189	117267976	1.2762.2	117255189	117267976	+	2	117255189,117255350;117266021,117267976;
1	1.2763	117258094	117260001	1.2763.1	117258094	117260001	+	1	117258094,117260001;
1	1.2765	117532078	117628002	1.2765.1	117532078	117628002	+	4	117532078,117532192;117616748,117616807;117617182,117617428;117627069,117628002;
1	1.2766	117587835	117591022	1.2766.1	117587835	117591022	+	1	117587835,117591022;
1	1.2768	117665111	117668459	1.2768.1	117665111	117668459	+	2	117665111,117665591;117665977,117668459;
1	1.277	35130636	35132000	1.277.1	35130636	35132000	-	1	35130636,35132000;
1	1.277	117684047	117685534	1.2770.1	117684047	117685534	+	1	117684047,117685534;
1	1.2771	117927286	117940383	1.2771.1	117927286	117940383	+	3	117927286,117927547;117936954,117939499;117939778,117940383;
1	1.2772	117998684	118000939	1.2772.1	117998684	118000939	+	1	117998684,118000939;
1	1.2773	118034669	118036255	1.2773.1	118034669	118036255	+	1	118034669,118036255;
1	1.2774	118036680	118039327	1.2774.1	118036680	118039327	+	1	118036680,118039327;
1	1.2778	118174543	118176639	1.2778.1	118174543	118176639	+	1	118174543,118176639;
1	1.2779	118241416	118243474	1.2779.1	118241416	118243474	+	1	118241416,118243474;
1	1.278	118307059	118310384	1.2780.1	118307059	118310384	+	2	118307059,118307148;118308371,118310384;
1	1.2781	118337683	118339380	1.2781.1	118337683	118339380	+	1	118337683,118339380;
1	1.2782	118366543	118369455	1.2782.1	118366543	118369455	+	2	118366543,118367143;118368411,118369455;
1	1.2783	118708693	118710949	1.2783.1	118708693	118710949	+	1	118708693,118710949;
1	1.2784	118721837	118723365	1.2784.1	118721837	118723365	+	1	118721837,118723365;
1	1.2786	118769418	118771290	1.2786.1	118769418	118771290	+	1	118769418,118771290;
1	1.2787	118792804	118798192	1.2787.1	118792847	118795136	+	1	118792847,118795136;
1	1.2787	118792804	118798192	1.2787.2	118792804	118798192	+	2	118792804,118793447;118797050,118798192;
1	1.2788	118808147	118810285	1.2788.1	118808147	118810285	+	1	118808147,118810285;
1	1.279	35184141	35185947	1.279.1	35184141	35185947	-	1	35184141,35185947;
1	1.279	119217579	119220517	1.2790.1	119217579	119220517	+	1	119217579,119220517;
1	1.2794	119607765	119608993	1.2794.1	119607765	119608993	+	1	119607765,119608993;
1	1.2795	119615526	119619907	1.2795.1	119615526	119619907	+	1	119615526,119619907;
1	1.2796	119851815	119853209	1.2796.1	119851815	119853209	+	1	119851815,119853209;
1	1.2797	119883004	119885831	1.2797.1	119883004	119885646	+	1	119883004,119885646;
1	1.2797	119883004	119885831	1.2797.2	119883231	119885831	+	2	119883231,119884839;119884908,119885831;
1	1.2798	119904203	119906579	1.2798.1	119904203	119906579	+	2	119904203,119904709;119904911,119906579;
1	1.2799	119998135	120000186	1.2799.1	119998135	120000186	+	1	119998135,120000186;
1	1.2801	120211175	120212496	1.2801.1	120211175	120212496	+	1	120211175,120212496;
1	1.2802	120583536	120586067	1.2802.1	120583536	120586067	+	1	120583536,120586067;
1	1.2803	121420465	121422473	1.2803.1	121420465	121422473	+	1	121420465,121422473;
1	1.2806	121531399	121534696	1.2806.1	121531399	121534696	+	1	121531399,121534696;
1	1.2807	121562933	121565137	1.2807.1	121562933	121565137	+	1	121562933,121565137;
1	1.2808	122319418	122321332	1.2808.1	122319418	122321332	+	1	122319418,122321332;
1	1.2809	122406418	122410032	1.2809.1	122406418	122410032	+	1	122406418,122410032;
1	1.281	122430439	122434244	1.2810.1	122430439	122434244	+	1	122430439,122434244;
1	1.2811	122456830	122460034	1.2811.1	122456830	122460034	+	1	122456830,122460034;
1	1.2812	122479648	122480833	1.2812.1	122479648	122480833	+	1	122479648,122480833;
1	1.2813	122499123	122502427	1.2813.1	122499123	122502427	+	1	122499123,122502427;
1	1.2814	122508152	122509564	1.2814.1	122508152	122509564	+	1	122508152,122509564;
1	1.2815	122510425	122512528	1.2815.1	122510425	122512528	+	1	122510425,122512528;
1	1.2816	122549120	122551565	1.2816.1	122549120	122551565	+	1	122549120,122551565;
1	1.2817	122553624	122556126	1.2817.1	122553624	122556126	+	1	122553624,122556126;
1	1.2818	122566689	122568548	1.2818.1	122566689	122568548	+	1	122566689,122568548;
1	1.2819	122576943	122580597	1.2819.1	122576943	122580597	+	1	122576943,122580597;
1	1.282	35486725	35488057	1.282.1	35486725	35488057	-	1	35486725,35488057;
1	1.282	122591701	122593626	1.2820.1	122591701	122593626	+	1	122591701,122593626;
1	1.2821	122593875	122596539	1.2821.1	122593875	122596539	+	1	122593875,122596539;
1	1.2822	122605049	122607621	1.2822.1	122605049	122607621	+	1	122605049,122607621;
1	1.2823	122611239	122613627	1.2823.1	122611239	122613627	+	1	122611239,122613627;
1	1.2824	122633561	122635365	1.2824.1	122633561	122635365	+	1	122633561,122635365;
1	1.2825	122698393	122701097	1.2825.1	122698393	122701097	+	1	122698393,122701097;
1	1.2826	122701121	122703529	1.2826.1	122701121	122703529	+	1	122701121,122703529;
1	1.2827	122710447	122712278	1.2827.1	122710447	122712278	+	1	122710447,122712278;
1	1.2828	122738257	122740154	1.2828.1	122738257	122740154	+	1	122738257,122740154;
1	1.2829	122744148	122746008	1.2829.1	122744148	122746008	+	1	122744148,122746008;
1	1.283	35495326	35498573	1.283.1	35495326	35498573	-	1	35495326,35498573;
1	1.283	122779263	122781253	1.2830.1	122779263	122781253	+	1	122779263,122781253;
1	1.2831	122803342	122805664	1.2831.1	122803342	122805664	+	1	122803342,122805664;
1	1.2832	122844498	122846155	1.2832.1	122844498	122846155	+	1	122844498,122846155;
1	1.2833	122875003	122876946	1.2833.1	122875003	122876946	+	1	122875003,122876946;
1	1.2834	122886472	122890911	1.2834.1	122886472	122890911	+	1	122886472,122890911;
1	1.2835	122892080	122893791	1.2835.1	122892080	122893791	+	1	122892080,122893791;
1	1.2836	123089674	123092896	1.2836.1	123089674	123092896	+	1	123089674,123092896;
1	1.2837	123132141	123149190	1.2837.1	123132141	123149190	+	3	123132141,123132812;123133025,123133509;123149056,123149190;
1	1.2838	123137439	123139057	1.2838.1	123137439	123139057	+	1	123137439,123139057;
1	1.284	35578368	35580717	1.284.1	35578368	35580717	-	1	35578368,35580717;
1	1.284	123149121	123151857	1.2840.1	123149121	123151857	+	1	123149121,123151857;
1	1.2841	123152593	123155886	1.2841.1	123152593	123155886	+	1	123152593,123155886;
1	1.2842	123166622	123168381	1.2842.1	123166622	123168381	+	1	123166622,123168381;
1	1.2843	123169334	123171311	1.2843.1	123169334	123171311	+	1	123169334,123171311;
1	1.2844	123183335	123188009	1.2844.1	123185793	123188007	+	1	123185793,123188007;
1	1.2844	123183335	123188009	1.2844.2	123183335	123188009	+	2	123183335,123183867;123185826,123188009;
1	1.2845	123188163	123189309	1.2845.1	123188163	123189309	+	1	123188163,123189309;
1	1.2846	123204711	123206923	1.2846.1	123204711	123206923	+	1	123204711,123206923;
1	1.2847	123217711	123219050	1.2847.1	123217711	123219050	+	1	123217711,123219050;
1	1.2848	123243467	123247974	1.2848.1	123243467	123247974	+	1	123243467,123247974;
1	1.285	123293387	123294895	1.2850.1	123293387	123294895	+	1	123293387,123294895;
1	1.2851	123305687	123306979	1.2851.1	123305687	123306979	+	1	123305687,123306979;
1	1.2852	123311536	123313216	1.2852.1	123311536	123313216	+	1	123311536,123313216;
1	1.2856	124298434	124300758	1.2856.1	124298434	124300758	+	1	124298434,124300758;
1	1.2858	124684957	124686198	1.2858.1	124684957	124686198	+	1	124684957,124686198;
1	1.2859	124687206	124688473	1.2859.1	124687206	124688473	+	1	124687206,124688473;
1	1.286	124699874	124701092	1.2860.1	124699874	124701092	+	1	124699874,124701092;
1	1.2861	124701943	124704318	1.2861.1	124701943	124704318	+	1	124701943,124704318;
1	1.2862	124707036	124709477	1.2862.1	124707036	124709477	+	1	124707036,124709477;
1	1.2863	124713196	124715163	1.2863.1	124713196	124715163	+	1	124713196,124715163;
1	1.2864	124796827	124799090	1.2864.1	124796827	124799090	+	1	124796827,124799090;
1	1.2865	124799006	124800795	1.2865.1	124799006	124800795	+	1	124799006,124800795;
1	1.2866	125108862	125110452	1.2866.1	125108862	125110452	+	1	125108862,125110452;
1	1.2868	125137474	125139667	1.2868.1	125137474	125139667	+	1	125137474,125139667;
1	1.2869	125265608	125267547	1.2869.1	125265608	125267547	+	1	125265608,125267547;
1	1.287	35830781	35832462	1.287.1	35830781	35832462	-	1	35830781,35832462;
1	1.287	125307852	125311241	1.2870.1	125307852	125311241	+	1	125307852,125311241;
1	1.2872	125401507	125403715	1.2872.1	125401507	125403715	+	1	125401507,125403715;
1	1.2873	125521075	125522510	1.2873.1	125521075	125522510	+	1	125521075,125522510;
1	1.2874	125582476	125585080	1.2874.1	125582476	125585080	+	1	125582476,125585080;
1	1.2875	125801414	125804169	1.2875.1	125801414	125804169	+	1	125801414,125804169;
1	1.2877	126156117	126159395	1.2877.1	126156117	126159395	+	1	126156117,126159395;
1	1.2878	126393614	126445410	1.2878.1	126393967	126396167	+	1	126393967,126396167;
1	1.2878	126393614	126445410	1.2878.2	126393614	126445410	+	4	126393614,126394055;126415544,126415668;126416293,126416442;126443466,126445410;
1	1.2879	126563395	126565888	1.2879.1	126563395	126565888	+	1	126563395,126565888;
1	1.288	35836600	35837320	1.288.1	35836600	35837320	-	1	35836600,35837320;
1	1.288	126602161	126605188	1.2880.1	126602161	126605188	+	1	126602161,126605188;
1	1.2881	126756431	126757970	1.2881.1	126756431	126757970	+	1	126756431,126757970;
1	1.2882	126977110	126978342	1.2882.1	126977110	126978342	+	1	126977110,126978342;
1	1.2883	127007548	127009595	1.2883.1	127007548	127009595	+	1	127007548,127009595;
1	1.2884	127124612	127127425	1.2884.1	127124612	127127425	+	1	127124612,127127425;
1	1.2885	127494877	127497911	1.2885.1	127494877	127497911	+	1	127494877,127497911;
1	1.2887	127600155	127603336	1.2887.1	127600155	127603336	+	1	127600155,127603336;
1	1.2888	127705988	127708916	1.2888.1	127705988	127708916	+	1	127705988,127708916;
1	1.2889	127723267	127726483	1.2889.1	127723267	127726483	+	1	127723267,127726483;
1	1.2892	127950503	127972246	1.2892.1	127950503	127972246	+	7	127950503,127950600;127953841,127954070;127954647,127954863;127954962,127955069;127966045,127966302;127968909,127969034;127970435,127972246;
1	1.2893	128205096	128206769	1.2893.1	128205096	128206769	+	1	128205096,128206769;
1	1.2894	128210003	128212268	1.2894.1	128210003	128212268	+	1	128210003,128212268;
1	1.2895	128215601	128218822	1.2895.1	128215601	128218822	+	1	128215601,128218822;
1	1.2896	128218815	128223182	1.2896.1	128218815	128223182	+	1	128218815,128223182;
1	1.2897	128226138	128228630	1.2897.1	128226138	128228630	+	1	128226138,128228630;
1	1.2898	128241652	128243549	1.2898.1	128241652	128243549	+	1	128241652,128243549;
1	1.2899	128266867	128269954	1.2899.1	128266867	128269954	+	1	128266867,128269954;
1	1.29	8383917	8385498	1.29.1	8383917	8385498	-	1	8383917,8385498;
1	1.29	128405847	128407915	1.2900.1	128405847	128407915	+	1	128405847,128407915;
1	1.2901	128550515	128556088	1.2901.1	128550515	128556088	+	3	128550515,128550607;128551586,128551815;128555363,128556088;
1	1.2902	128692346	128696035	1.2902.1	128692346	128696035	+	2	128692346,128694423;128695751,128696035;
1	1.2903	128698056	128702207	1.2903.1	128698056	128702207	+	1	128698056,128702207;
1	1.2904	128807002	128809616	1.2904.1	128807002	128809616	+	1	128807002,128809616;
1	1.2905	128809290	128813979	1.2905.1	128809290	128813979	+	1	128809290,128813979;
1	1.2906	128817409	128818950	1.2906.1	128817409	128818950	+	1	128817409,128818950;
1	1.2907	128920620	128928203	1.2907.1	128920620	128926473	+	2	128920620,128922282;128926436,128926473;
1	1.2907	128920620	128928203	1.2907.2	128921250	128928203	+	2	128921250,128922271;128926443,128928203;
1	1.2909	129036393	129038391	1.2909.1	129036393	129038391	+	1	129036393,129038391;
1	1.291	36653543	36655735	1.291.1	36653543	36655735	-	1	36653543,36655735;
1	1.291	129056632	129060649	1.2910.1	129056632	129059336	+	2	129056632,129056874;129058974,129059336;
1	1.291	129056632	129060649	1.2910.2	129056632	129060649	+	3	129056632,129056874;129058974,129059729;129060181,129060649;
1	1.2912	129085037	129086431	1.2912.1	129085037	129086431	+	1	129085037,129086431;
1	1.2915	129208820	129210795	1.2915.1	129208820	129210795	+	1	129208820,129210795;
1	1.2916	129265596	129267510	1.2916.1	129265596	129267510	+	1	129265596,129267510;
1	1.2918	130825086	130827382	1.2918.1	130825086	130827382	+	1	130825086,130827382;
1	1.2919	130890041	130891575	1.2919.1	130890041	130891575	+	1	130890041,130891575;
1	1.292	36662795	36664608	1.292.1	36662795	36664608	-	1	36662795,36664608;
1	1.2921	132022268	132023294	1.2921.1	132022268	132023294	+	1	132022268,132023294;
1	1.2923	132114887	132116167	1.2923.1	132114887	132116167	+	1	132114887,132116167;
1	1.2924	132122239	132123218	1.2924.1	132122239	132123218	+	1	132122239,132123218;
1	1.2925	132128717	132142218	1.2925.1	132128717	132142218	+	3	132128717,132129545;132129728,132130614;132142065,132142218;
1	1.2926	132131791	132133881	1.2926.1	132131791	132133881	+	1	132131791,132133881;
1	1.2927	132133624	132136966	1.2927.1	132133624	132136966	+	2	132133624,132134756;132135295,132136966;
1	1.2928	132139188	132140398	1.2928.1	132139188	132140398	+	1	132139188,132140398;
1	1.2929	132180445	132182371	1.2929.1	132180445	132182371	+	1	132180445,132182371;
1	1.293	36671522	36673400	1.293.1	36671522	36673400	-	1	36671522,36673400;
1	1.2931	132206930	132208654	1.2931.1	132206930	132208654	+	1	132206930,132208654;
1	1.2932	132215097	132216846	1.2932.1	132215097	132216846	+	1	132215097,132216846;
1	1.2933	132223623	132225752	1.2933.1	132223623	132225752	+	1	132223623,132225752;
1	1.2935	132251137	132252471	1.2935.1	132251137	132252471	+	1	132251137,132252471;
1	1.2936	132335121	132336377	1.2936.1	132335121	132336377	+	1	132335121,132336377;
1	1.2937	132368614	132371546	1.2937.1	132368614	132371546	+	1	132368614,132371546;
1	1.2938	132422871	132424645	1.2938.1	132422871	132424645	+	1	132422871,132424645;
1	1.294	36920017	36922397	1.294.1	36920017	36922397	-	1	36920017,36922397;
1	1.2941	132600595	132601879	1.2941.1	132600595	132601879	+	1	132600595,132601879;
1	1.2944	132961004	132963358	1.2944.1	132961004	132963358	+	1	132961004,132963358;
1	1.2945	132973239	132975295	1.2945.1	132973239	132975295	+	1	132973239,132975295;
1	1.2946	133005910	133008492	1.2946.1	133005910	133008492	+	1	133005910,133008492;
1	1.2949	133267162	133269763	1.2949.1	133267162	133269763	+	1	133267162,133269763;
1	1.295	36952172	36954151	1.295.1	36952172	36954151	-	1	36952172,36954151;
1	1.2951	133577821	133579065	1.2951.1	133577821	133579065	+	1	133577821,133579065;
1	1.2952	134036519	134038352	1.2952.1	134036519	134038352	+	1	134036519,134038352;
1	1.2953	134288419	134291956	1.2953.1	134288419	134291956	+	1	134288419,134291956;
1	1.2954	134514053	134516809	1.2954.1	134514053	134516809	+	1	134514053,134516809;
1	1.2956	134585688	134588472	1.2956.1	134585688	134588472	+	1	134585688,134588472;
1	1.2957	134596952	134598710	1.2957.1	134596952	134598710	+	1	134596952,134598710;
1	1.2958	134622476	134624708	1.2958.1	134622476	134624708	+	1	134622476,134624708;
1	1.296	37010210	37012009	1.296.1	37010210	37012009	-	1	37010210,37012009;
1	1.296	134882747	134886065	1.2960.1	134882747	134886065	+	2	134882747,134883153;134884598,134886065;
1	1.2963	135228977	135320581	1.2963.1	135228977	135320581	+	3	135228977,135231875;135272736,135272739;135320544,135320581;
1	1.2964	135341425	135344489	1.2964.1	135341425	135344489	+	1	135341425,135344489;
1	1.2965	135990829	135992757	1.2965.1	135990829	135992757	+	1	135990829,135992757;
1	1.2966	136001630	136003540	1.2966.1	136001630	136003540	+	1	136001630,136003540;
1	1.2967	136009472	136011263	1.2967.1	136009472	136011263	+	1	136009472,136011263;
1	1.2968	136181619	136182854	1.2968.1	136181619	136182854	+	1	136181619,136182854;
1	1.297	37104109	37107021	1.297.1	37104109	37107021	-	1	37104109,37107021;
1	1.297	136374132	136375656	1.2970.1	136374132	136375656	+	1	136374132,136375656;
1	1.2974	136528731	136531715	1.2974.1	136528731	136531715	+	1	136528731,136531715;
1	1.2975	136655413	136657677	1.2975.1	136655413	136657677	+	1	136655413,136657677;
1	1.2977	136733036	136734898	1.2977.1	136733036	136734898	+	1	136733036,136734898;
1	1.2978	137021774	137023112	1.2978.1	137021774	137023112	+	1	137021774,137023112;
1	1.2979	137038761	137040519	1.2979.1	137038761	137040519	+	1	137038761,137040519;
1	1.298	137060329	137061748	1.2980.1	137060329	137061748	+	1	137060329,137061748;
1	1.2982	137172051	137173920	1.2982.1	137172051	137173920	+	1	137172051,137173920;
1	1.2986	137378128	137379793	1.2986.1	137378128	137379793	+	1	137378128,137379793;
1	1.2987	137491219	137506749	1.2987.1	137491219	137506749	+	4	137491219,137491289;137503403,137503424;137504490,137504578;137505119,137506749;
1	1.2989	138830925	138832917	1.2989.1	138830925	138832917	+	1	138830925,138832917;
1	1.299	37303271	37305331	1.299.1	37303271	37305331	-	1	37303271,37305331;
1	1.2993	140699290	140701031	1.2993.1	140699290	140701031	+	1	140699290,140701031;
1	1.2994	140719167	140721036	1.2994.1	140719167	140721036	+	1	140719167,140721036;
1	1.2996	140909464	140911610	1.2996.1	140909464	140911610	+	1	140909464,140911610;
1	1.2998	141110272	141113993	1.2998.1	141110272	141113993	+	3	141110272,141110676;141112616,141112746;141112864,141113993;
1	1.3	950974	952965	1.3.1	950974	952965	-	1	950974,952965;
1	1.3	8408476	8412095	1.30.1	8408476	8412095	-	1	8408476,8412095;
1	1.3	37316754	37317998	1.300.1	37316754	37317998	-	1	37316754,37317998;
1	1.3003	141279808	141282046	1.3003.1	141279808	141282046	+	1	141279808,141282046;
1	1.3004	141473449	141476173	1.3004.1	141473449	141476173	+	1	141473449,141476173;
1	1.3006	141664470	141667511	1.3006.1	141664470	141667511	+	1	141664470,141667511;
1	1.3007	141742878	141744434	1.3007.1	141742878	141744434	+	1	141742878,141744434;
1	1.3008	141772861	141774328	1.3008.1	141772861	141774328	+	1	141772861,141774328;
1	1.3009	141863874	141898940	1.3009.1	141863874	141898940	+	2	141863874,141864034;141898527,141898940;
1	1.301	37432051	37434858	1.301.1	37432051	37434858	-	1	37432051,37434858;
1	1.301	142004281	142043167	1.3010.1	142004281	142043167	+	2	142004281,142006400;142043138,142043167;
1	1.3017	142951220	142953524	1.3017.1	142951220	142953524	+	1	142951220,142953524;
1	1.302	37436235	37438071	1.302.1	37436235	37438071	-	1	37436235,37438071;
1	1.3023	143258290	143259550	1.3023.1	143258290	143259550	+	1	143258290,143259550;
1	1.3024	143277640	143278900	1.3024.1	143277640	143278900	+	1	143277640,143278900;
1	1.3026	143371854	143374706	1.3026.1	143371854	143374706	+	1	143371854,143374706;
1	1.3027	143393557	143394985	1.3027.1	143393557	143394985	+	1	143393557,143394985;
1	1.3028	143424710	143436082	1.3028.1	143424710	143436082	+	2	143424710,143424755;143434594,143436082;
1	1.303	37454084	37457915	1.303.1	37454084	37457915	-	1	37454084,37457915;
1	1.303	143721212	143723000	1.3030.1	143721212	143723000	+	1	143721212,143723000;
1	1.3033	143849113	143851822	1.3033.1	143849113	143851822	+	1	143849113,143851822;
1	1.3034	143866817	143869011	1.3034.1	143866817	143869011	+	1	143866817,143869011;
1	1.3036	144014176	144016674	1.3036.1	144014176	144016674	+	1	144014176,144016674;
1	1.3037	144025206	144029199	1.3037.1	144025206	144029199	+	1	144025206,144029199;
1	1.304	37478620	37481864	1.304.1	37478620	37481864	-	1	37478620,37481864;
1	1.304	144363009	144364462	1.3040.1	144363009	144364462	+	1	144363009,144364462;
1	1.3041	144374710	144376697	1.3041.1	144374710	144376697	+	1	144374710,144376697;
1	1.3042	144417043	144419478	1.3042.1	144417043	144419478	+	1	144417043,144419478;
1	1.3043	144435502	144437526	1.3043.1	144435502	144437526	+	1	144435502,144437526;
1	1.3044	144438800	144440065	1.3044.1	144438800	144440065	+	1	144438800,144440065;
1	1.305	37511683	37512035	1.305.1	37511683	37512035	-	1	37511683,37512035;
1	1.3051	144882062	144885200	1.3051.1	144882062	144885200	+	1	144882062,144885200;
1	1.3053	144955963	144958860	1.3053.1	144955963	144958860	+	1	144955963,144958860;
1	1.3056	145143025	145144738	1.3056.1	145143025	145144738	+	1	145143025,145144738;
1	1.3058	145272883	145276693	1.3058.1	145272883	145276693	+	1	145272883,145276693;
1	1.3059	145320906	145324610	1.3059.1	145320906	145324610	+	2	145320906,145322088;145324554,145324610;
1	1.306	38763140	38765653	1.306.1	38763140	38765653	-	1	38763140,38765653;
1	1.306	145366561	145368379	1.3060.1	145366561	145368379	+	1	145366561,145368379;
1	1.3063	145440143	145442668	1.3063.1	145440143	145442668	+	1	145440143,145442668;
1	1.3064	145452135	145453095	1.3064.1	145452135	145453095	+	1	145452135,145453095;
1	1.3067	145632443	145633750	1.3067.1	145632443	145633750	+	1	145632443,145633750;
1	1.307	38858729	38860587	1.307.1	38858729	38860587	-	1	38858729,38860587;
1	1.307	146066478	146069179	1.3070.1	146066478	146069179	+	1	146066478,146069179;
1	1.3071	146628585	146631806	1.3071.1	146628585	146631806	+	2	146628585,146631280;146631770,146631806;
1	1.3072	146939101	146940802	1.3072.1	146939101	146940802	+	1	146939101,146940802;
1	1.3073	146978777	146980621	1.3073.1	146978777	146980621	+	1	146978777,146980621;
1	1.3076	148196196	148200617	1.3076.1	148196196	148200617	+	1	148196196,148200617;
1	1.3077	148216084	148218199	1.3077.1	148216084	148218199	+	1	148216084,148218199;
1	1.3078	148219522	148227152	1.3078.1	148219522	148227152	+	2	148219522,148220212;148225884,148227152;
1	1.308	38882844	38885323	1.308.1	38882844	38885323	-	1	38882844,38885323;
1	1.308	148275416	148276946	1.3080.1	148275416	148276946	+	1	148275416,148276946;
1	1.3081	148555488	148558365	1.3081.1	148555488	148558365	+	1	148555488,148558365;
1	1.3082	148611636	148613071	1.3082.1	148611636	148613071	+	1	148611636,148613071;
1	1.3083	148734913	148736793	1.3083.1	148734913	148736793	+	1	148734913,148736793;
1	1.3084	149522916	149524386	1.3084.1	149522916	149524386	+	1	149522916,149524386;
1	1.3085	149758379	149760416	1.3085.1	149758379	149760416	+	1	149758379,149760416;
1	1.3086	149830161	149833030	1.3086.1	149830161	149833030	+	1	149830161,149833030;
1	1.3087	149844616	149846643	1.3087.1	149844616	149846643	+	1	149844616,149846643;
1	1.3088	149850333	149852416	1.3088.1	149850333	149852416	+	1	149850333,149852416;
1	1.3089	149868523	149871999	1.3089.1	149868523	149871999	+	1	149868523,149871999;
1	1.309	38940292	38941597	1.309.1	38940292	38941597	-	1	38940292,38941597;
1	1.309	149878034	149879677	1.3090.1	149878034	149879677	+	1	149878034,149879677;
1	1.3091	149901050	149902519	1.3091.1	149901050	149902519	+	1	149901050,149902519;
1	1.3092	149918938	149920576	1.3092.1	149918938	149920576	+	1	149918938,149920576;
1	1.3093	150035079	150125584	1.3093.1	150035079	150125584	+	3	150035079,150035145;150035745,150035850;150124450,150125584;
1	1.3094	150060879	150063071	1.3094.1	150060879	150063071	+	1	150060879,150063071;
1	1.3095	150070392	150072154	1.3095.1	150070392	150072154	+	1	150070392,150072154;
1	1.3096	151861672	151862740	1.3096.1	151861672	151862740	+	1	151861672,151862740;
1	1.3097	151979264	152103554	1.3097.1	151979264	152103554	+	4	151979264,151979347;152095176,152095443;152099953,152100046;152102239,152103554;
1	1.3098	152045685	152050649	1.3098.1	152045685	152050649	+	1	152045685,152050649;
1	1.3099	152127576	152129460	1.3099.1	152127576	152129460	+	1	152127576,152129460;
1	1.31	8604577	8607013	1.31.1	8604577	8607013	-	1	8604577,8607013;
1	1.31	39034111	39036210	1.310.1	39034111	39036210	-	1	39034111,39036210;
1	1.31	152158885	152161126	1.3100.1	152158885	152161126	+	1	152158885,152161126;
1	1.3101	152358240	152361329	1.3101.1	152358962	152361329	+	1	152358962,152361329;
1	1.3101	152358240	152361329	1.3101.2	152358240	152361326	+	2	152358240,152358711;152359356,152361326;
1	1.3103	152420041	152422899	1.3103.1	152420041	152422899	+	1	152420041,152422899;
1	1.3105	152626545	152629065	1.3105.1	152626545	152629065	+	1	152626545,152629065;
1	1.3107	152913148	152915061	1.3107.1	152913148	152915061	+	1	152913148,152915061;
1	1.3108	152927912	152928775	1.3108.1	152927912	152928775	+	1	152927912,152928775;
1	1.3109	152948774	152951535	1.3109.1	152948774	152951535	+	1	152948774,152951535;
1	1.311	39468171	39471548	1.311.1	39468171	39471548	-	1	39468171,39471548;
1	1.311	152970532	152972353	1.3110.1	152970532	152972353	+	1	152970532,152972353;
1	1.3111	153001927	153003738	1.3111.1	153001927	153003738	+	1	153001927,153003738;
1	1.3112	153455746	153459053	1.3112.1	153455746	153459053	+	2	153455746,153457481;153457944,153459053;
1	1.3113	153544201	153545843	1.3113.1	153544201	153545843	+	1	153544201,153545843;
1	1.3114	153705382	153707417	1.3114.1	153705382	153707417	+	1	153705382,153707417;
1	1.3115	153736145	153738770	1.3115.1	153736145	153738770	+	1	153736145,153738770;
1	1.3116	153739636	153748131	1.3116.1	153746065	153748012	+	1	153746065,153748012;
1	1.3116	153739636	153748131	1.3116.2	153739636	153748131	+	2	153739636,153739662;153746088,153748131;
1	1.3117	153780041	153782025	1.3117.1	153780041	153782025	+	1	153780041,153782025;
1	1.3118	153897454	153898213	1.3118.1	153897454	153898213	+	1	153897454,153898213;
1	1.3119	154029847	154033255	1.3119.1	154029847	154033255	+	1	154029847,154033255;
1	1.312	39570987	39574345	1.312.1	39570987	39574345	-	1	39570987,39574345;
1	1.312	154040573	154047533	1.3120.1	154045209	154047510	+	1	154045209,154047510;
1	1.312	154040573	154047533	1.3120.2	154040573	154047533	+	2	154040573,154040597;154045337,154047533;
1	1.3123	154176063	154177397	1.3123.1	154176063	154177397	+	1	154176063,154177397;
1	1.3124	154224854	154227213	1.3124.1	154224854	154227213	+	1	154224854,154227213;
1	1.3125	154235495	154238857	1.3125.1	154235495	154238857	+	1	154235495,154238857;
1	1.3126	154280869	154284453	1.3126.1	154280869	154284453	+	2	154280869,154281261;154284281,154284453;
1	1.3127	154291408	154293974	1.3127.1	154291408	154293974	+	1	154291408,154293974;
1	1.3128	154316414	154319354	1.3128.1	154316414	154319354	+	1	154316414,154319354;
1	1.3129	154321323	154324021	1.3129.1	154321323	154324021	+	1	154321323,154324021;
1	1.313	154325945	154329042	1.3130.1	154325945	154329042	+	1	154325945,154329042;
1	1.3131	154365580	154367192	1.3131.1	154365580	154367192	+	1	154365580,154367192;
1	1.3132	154370096	154371631	1.3132.1	154370096	154371631	+	1	154370096,154371631;
1	1.3133	154640573	154643086	1.3133.1	154640573	154643086	+	1	154640573,154643086;
1	1.3134	154646096	154647581	1.3134.1	154646096	154647581	+	1	154646096,154647581;
1	1.3136	154658940	154660336	1.3136.1	154658940	154660336	+	1	154658940,154660336;
1	1.3137	154668575	154671300	1.3137.1	154668575	154671300	+	1	154668575,154671300;
1	1.3138	154673966	154676147	1.3138.1	154673966	154676147	+	1	154673966,154676147;
1	1.314	39743685	39745195	1.314.1	39743685	39745195	-	1	39743685,39745195;
1	1.314	154697808	154699018	1.3140.1	154697808	154699018	+	1	154697808,154699018;
1	1.3142	154977564	154980909	1.3142.1	154977564	154980909	+	1	154977564,154980909;
1	1.3143	154994329	154996191	1.3143.1	154994329	154996191	+	1	154994329,154996191;
1	1.3144	155089188	155090900	1.3144.1	155089188	155090900	+	1	155089188,155090900;
1	1.3145	155104707	155106930	1.3145.1	155104707	155106930	+	1	155104707,155106930;
1	1.3146	155111517	155113347	1.3146.1	155111517	155113347	+	1	155111517,155113347;
1	1.3147	155118065	155120549	1.3147.1	155118065	155120549	+	1	155118065,155120549;
1	1.3148	155230527	155231137	1.3148.1	155230527	155231137	+	1	155230527,155231137;
1	1.315	40225101	40227780	1.315.1	40225101	40227780	-	1	40225101,40227780;
1	1.315	155409326	155412382	1.3150.1	155409326	155412382	+	1	155409326,155412382;
1	1.3151	155630030	155631514	1.3151.1	155630030	155631514	+	1	155630030,155631514;
1	1.3152	155788037	155792052	1.3152.1	155788037	155792052	+	1	155788037,155792052;
1	1.3153	155808743	155810195	1.3153.1	155808743	155810195	+	1	155808743,155810195;
1	1.3156	155984455	155986306	1.3156.1	155984455	155986306	+	1	155984455,155986306;
1	1.3157	156470984	156472696	1.3157.1	156470984	156472696	+	1	156470984,156472696;
1	1.3158	156744554	156747153	1.3158.1	156744554	156747153	+	1	156744554,156747153;
1	1.316	157766234	157769976	1.3160.1	157766234	157769976	+	2	157766234,157767209;157767360,157769976;
1	1.3162	157808681	157810126	1.3162.1	157808681	157810126	+	1	157808681,157810126;
1	1.3163	157860454	157862344	1.3163.1	157860454	157862344	+	1	157860454,157862344;
1	1.3164	157897632	157899348	1.3164.1	157897632	157899348	+	1	157897632,157899348;
1	1.3166	158736841	158737417	1.3166.1	158736841	158737417	+	1	158736841,158737417;
1	1.3167	159462444	159465640	1.3167.1	159462444	159465640	+	1	159462444,159465640;
1	1.3168	159472064	159479626	1.3168.1	159472064	159479626	+	2	159472064,159472674;159478299,159479626;
1	1.3169	159759671	159761689	1.3169.1	159759671	159761689	+	1	159759671,159761689;
1	1.317	40543413	40544853	1.317.1	40543413	40544853	-	1	40543413,40544853;
1	1.3171	159834402	159835734	1.3171.1	159834402	159835734	+	1	159834402,159835734;
1	1.3172	159850782	159851851	1.3172.1	159850782	159851851	+	1	159850782,159851851;
1	1.3174	160035389	160038151	1.3174.1	160035389	160038151	+	1	160035389,160038151;
1	1.3176	160234144	160235448	1.3176.1	160234144	160235448	+	1	160234144,160235448;
1	1.3178	161787237	161789940	1.3178.1	161787237	161789940	+	1	161787237,161789940;
1	1.3179	161854923	161857585	1.3179.1	161854923	161857585	+	1	161854923,161857585;
1	1.318	40625160	40627217	1.318.1	40625160	40627217	-	1	40625160,40627217;
1	1.318	163128001	163227632	1.3180.1	163128001	163227632	+	4	163128001,163128079;163154578,163154669;163170943,163170955;163225539,163227632;
1	1.3181	163156601	163160053	1.3181.1	163156601	163160053	+	1	163156601,163160053;
1	1.3182	163331882	163334750	1.3182.1	163331882	163334750	+	1	163331882,163334750;
1	1.3183	163862895	163865818	1.3183.1	163862895	163865818	+	1	163862895,163865818;
1	1.3184	163907812	163909583	1.3184.1	163907812	163909583	+	1	163907812,163909583;
1	1.3187	164051816	164053347	1.3187.1	164051816	164053347	+	1	164051816,164053347;
1	1.319	165239732	165243482	1.3190.1	165239732	165243482	+	1	165239732,165243482;
1	1.3191	165322002	165324938	1.3191.1	165322002	165324938	+	1	165322002,165324938;
1	1.3192	165342895	165347983	1.3192.1	165342895	165347983	+	1	165342895,165347983;
1	1.3193	165432126	165637639	1.3193.1	165432126	165637639	+	2	165432126,165435007;165635519,165637639;
1	1.3196	165588573	165589856	1.3196.1	165588573	165589856	+	1	165588573,165589856;
1	1.3197	165592636	165595373	1.3197.1	165592636	165595373	+	1	165592636,165595373;
1	1.3198	165631275	165633036	1.3198.1	165631275	165633036	+	1	165631275,165633036;
1	1.3199	165650566	165651869	1.3199.1	165650566	165651869	+	1	165650566,165651869;
1	1.32	40722948	40725236	1.320.1	40722948	40725236	-	1	40722948,40725236;
1	1.32	165676122	165678335	1.3200.1	165676122	165678335	+	1	165676122,165678335;
1	1.3202	165906905	165909077	1.3202.1	165906905	165909077	+	1	165906905,165909077;
1	1.3203	165983564	165986317	1.3203.1	165983564	165986317	+	2	165983564,165983735;165984800,165986317;
1	1.3205	166219828	166222747	1.3205.1	166219828	166222747	+	1	166219828,166222747;
1	1.3206	167563306	167564483	1.3206.1	167563306	167564483	+	1	167563306,167564483;
1	1.3207	168825449	168828770	1.3207.1	168825449	168828770	+	1	168825449,168828770;
1	1.3208	169094235	169101820	1.3208.1	169094235	169101820	+	3	169094235,169095649;169097536,169097717;169100282,169101820;
1	1.3209	169131666	169133103	1.3209.1	169131666	169133103	+	1	169131666,169133103;
1	1.321	40726975	40729842	1.321.1	40726975	40729842	-	1	40726975,40729842;
1	1.321	169184541	169186741	1.3210.1	169184541	169186741	+	1	169184541,169186741;
1	1.3211	169264140	169267332	1.3211.1	169264140	169267332	+	1	169264140,169267332;
1	1.3213	169418349	169421086	1.3213.1	169418349	169421086	+	1	169418349,169421086;
1	1.3214	169919019	169920299	1.3214.1	169919019	169920299	+	1	169919019,169920299;
1	1.3215	170011183	170013158	1.3215.1	170011183	170013158	+	1	170011183,170013158;
1	1.3216	170017161	170017857	1.3216.1	170017161	170017857	+	1	170017161,170017857;
1	1.3218	170756947	170759892	1.3218.1	170756947	170759892	+	1	170756947,170759892;
1	1.3219	171997161	171999074	1.3219.1	171997161	171999074	+	1	171997161,171999074;
1	1.322	172824536	172826177	1.3220.1	172824536	172826177	+	1	172824536,172826177;
1	1.3222	173054961	173056936	1.3222.1	173054961	173056936	+	1	173054961,173056936;
1	1.3223	173283715	173285785	1.3223.1	173283715	173285785	+	1	173283715,173285785;
1	1.3224	173657545	173659778	1.3224.1	173657545	173659778	+	1	173657545,173659778;
1	1.3225	174267591	174269701	1.3225.1	174267591	174269701	+	1	174267591,174269701;
1	1.3226	175100437	175103364	1.3226.1	175100437	175103364	+	1	175100437,175103364;
1	1.3227	175285580	175288015	1.3227.1	175285580	175288015	+	1	175285580,175288015;
1	1.323	40811038	40813159	1.323.1	40811038	40813159	-	1	40811038,40813159;
1	1.323	175446370	175466538	1.3230.1	175446370	175466538	+	9	175446370,175446601;175451524,175451670;175455206,175455387;175458169,175458219;175459136,175459261;175460560,175460677;175462602,175462744;175464837,175464992;175465924,175466538;
1	1.3232	175756871	175760214	1.3232.1	175756871	175760214	+	1	175756871,175760214;
1	1.3235	175888905	175890423	1.3235.1	175888905	175890423	+	1	175888905,175890423;
1	1.3236	175920369	175924804	1.3236.1	175920369	175924804	+	1	175920369,175924804;
1	1.3237	175954357	175957328	1.3237.1	175954357	175957328	+	1	175954357,175957328;
1	1.3238	175959117	175962814	1.3238.1	175959117	175962814	+	1	175959117,175962814;
1	1.3239	175982885	175984858	1.3239.1	175982885	175984858	+	1	175982885,175984858;
1	1.324	175991048	175994332	1.3240.1	175991048	175994332	+	1	175991048,175994332;
1	1.324	175991048	175994332	1.3240.2	175991055	175994331	+	2	175991055,175993991;175994011,175994331;
1	1.3243	176518526	176522055	1.3243.1	176518526	176522055	+	1	176518526,176522055;
1	1.3244	176682546	176684889	1.3244.1	176682546	176684889	+	1	176682546,176684889;
1	1.3246	176879060	176881000	1.3246.1	176879060	176881000	+	1	176879060,176881000;
1	1.3247	177107233	177108784	1.3247.1	177107233	177108784	+	1	177107233,177108784;
1	1.3248	177853176	177856404	1.3248.1	177853176	177856404	+	1	177853176,177856404;
1	1.3249	178535760	178538374	1.3249.1	178535760	178538374	+	1	178535760,178538374;
1	1.325	40820726	40823550	1.325.1	40820726	40823550	-	1	40820726,40823550;
1	1.325	178861943	178863977	1.3250.1	178861943	178863977	+	1	178861943,178863977;
1	1.3252	178942359	178945166	1.3252.1	178942359	178945166	+	1	178942359,178945166;
1	1.3253	179027042	179028903	1.3253.1	179027042	179028903	+	1	179027042,179028903;
1	1.3255	179334471	179336546	1.3255.1	179334471	179336546	+	1	179334471,179336546;
1	1.3256	179362189	179363339	1.3256.1	179362189	179363339	+	1	179362189,179363339;
1	1.3258	179389411	179392047	1.3258.1	179389411	179392047	+	1	179389411,179392047;
1	1.3259	179452177	179453432	1.3259.1	179452177	179453432	+	1	179452177,179453432;
1	1.3261	179683440	179689378	1.3261.1	179683440	179689378	+	2	179683440,179683527;179686412,179689378;
1	1.3262	179703966	179706226	1.3262.1	179703966	179706226	+	1	179703966,179706226;
1	1.3264	179792878	179794766	1.3264.1	179792878	179794766	+	1	179792878,179794766;
1	1.3265	179812345	179815478	1.3265.1	179812345	179815478	+	1	179812345,179815478;
1	1.3267	180267345	180270413	1.3267.1	180267345	180270413	+	1	180267345,180270413;
1	1.3268	180440970	180442982	1.3268.1	180440970	180442982	+	1	180440970,180442982;
1	1.3269	180555602	180558176	1.3269.1	180555602	180558176	+	1	180555602,180558176;
1	1.327	180558022	180559930	1.3270.1	180558022	180559930	+	1	180558022,180559930;
1	1.3271	180698287	180702324	1.3271.1	180698287	180702324	+	1	180698287,180702324;
1	1.3272	180781642	180784766	1.3272.1	180781642	180784766	+	1	180781642,180784766;
1	1.3274	181517382	181519737	1.3274.1	181517382	181519737	+	1	181517382,181519737;
1	1.3275	181679086	181680932	1.3275.1	181679086	181680932	+	1	181679086,181680932;
1	1.3278	182267054	182270509	1.3278.1	182267054	182270509	+	2	182267054,182267715;182269484,182270509;
1	1.3279	182409165	182412447	1.3279.1	182409165	182412447	+	1	182409165,182412447;
1	1.328	182430933	182432894	1.3280.1	182430933	182432894	+	1	182430933,182432894;
1	1.3281	182438477	182440886	1.3281.1	182438477	182440886	+	1	182438477,182440886;
1	1.3282	182452930	182456836	1.3282.1	182452930	182456836	+	1	182452930,182456836;
1	1.3283	182465258	182467836	1.3283.1	182465258	182467836	+	1	182465258,182467836;
1	1.3285	182688087	182691169	1.3285.1	182688087	182691169	+	1	182688087,182691169;
1	1.3287	182857753	182859668	1.3287.1	182857753	182859668	+	1	182857753,182859668;
1	1.3288	182910775	182915136	1.3288.1	182910775	182915136	+	1	182910775,182915136;
1	1.3289	182939469	182941234	1.3289.1	182939469	182941234	+	1	182939469,182941234;
1	1.329	182978005	182982170	1.3290.1	182978005	182982170	+	1	182978005,182982170;
1	1.3291	182996205	182998058	1.3291.1	182996205	182998058	+	1	182996205,182998058;
1	1.3294	183384772	183387167	1.3294.1	183384772	183387167	+	1	183384772,183387167;
1	1.3295	183403074	183404640	1.3295.1	183403074	183404640	+	1	183403074,183404640;
1	1.3297	183737054	183739176	1.3297.1	183737054	183739176	+	1	183737054,183739176;
1	1.3298	183743065	183746941	1.3298.1	183743065	183746941	+	1	183743065,183746941;
1	1.3299	183757584	183759227	1.3299.1	183757584	183759227	+	1	183757584,183759227;
1	1.33	183759736	183763019	1.3300.1	183760804	183763019	+	1	183760804,183763019;
1	1.33	183759736	183763019	1.3300.2	183759736	183763017	+	2	183759736,183760071;183761296,183763017;
1	1.3301	183764337	183765502	1.3301.1	183764337	183765502	+	1	183764337,183765502;
1	1.3302	183786862	183787720	1.3302.1	183786862	183787720	+	1	183786862,183787720;
1	1.3303	183824636	183827398	1.3303.1	183824636	183827398	+	1	183824636,183827398;
1	1.3304	183838504	183840640	1.3304.1	183838504	183840640	+	1	183838504,183840640;
1	1.3305	183906706	183910576	1.3305.1	183906706	183910576	+	1	183906706,183910576;
1	1.3306	183912002	183913848	1.3306.1	183912002	183913848	+	1	183912002,183913848;
1	1.3308	184372912	184375250	1.3308.1	184372912	184375250	+	1	184372912,184375250;
1	1.3309	184441262	184442621	1.3309.1	184441262	184442621	+	2	184441262,184442166;184442201,184442621;
1	1.331	40969137	40973233	1.331.1	40969137	40973233	-	1	40969137,40973233;
1	1.331	184469492	184471190	1.3310.1	184469492	184471190	+	1	184469492,184471190;
1	1.3311	184627158	184631751	1.3311.1	184627158	184631751	+	2	184627158,184627258;184629751,184631751;
1	1.3312	184870449	184873189	1.3312.1	184870449	184873189	+	1	184870449,184873189;
1	1.3314	184981359	184983906	1.3314.1	184981359	184983906	+	1	184981359,184983906;
1	1.3315	185004067	185006984	1.3315.1	185004067	185006984	+	1	185004067,185006984;
1	1.3316	185023416	185024555	1.3316.1	185023416	185024555	+	1	185023416,185024555;
1	1.3317	185059712	185061606	1.3317.1	185059712	185061606	+	1	185059712,185061606;
1	1.3319	185169993	185171822	1.3319.1	185169993	185171822	+	1	185169993,185171822;
1	1.3321	186084116	186087350	1.3321.1	186084116	186087350	+	1	186084116,186087350;
1	1.3322	186552231	186555384	1.3322.1	186552231	186555384	+	1	186552231,186555384;
1	1.3323	186826372	186827089	1.3323.1	186826372	186827089	+	1	186826372,186827089;
1	1.3324	187481153	187483757	1.3324.1	187481153	187483757	+	1	187481153,187483757;
1	1.3325	187511435	187514560	1.3325.1	187511435	187514560	+	1	187511435,187514560;
1	1.3326	187695054	187697274	1.3326.1	187695054	187697274	+	1	187695054,187697274;
1	1.3328	187722799	187724573	1.3328.1	187722799	187724573	+	1	187722799,187724573;
1	1.333	187863679	187864914	1.3330.1	187863679	187864914	+	1	187863679,187864914;
1	1.3331	187922548	187925562	1.3331.1	187922548	187925562	+	1	187922548,187925562;
1	1.3332	187965351	187966764	1.3332.1	187965351	187966764	+	1	187965351,187966764;
1	1.3334	188185899	188187924	1.3334.1	188185899	188187924	+	1	188185899,188187924;
1	1.3337	188613403	188615123	1.3337.1	188613403	188615123	+	1	188613403,188615123;
1	1.3338	188631680	188635398	1.3338.1	188631680	188635398	+	2	188631680,188631722;188633104,188635398;
1	1.3339	188782250	188783366	1.3339.1	188782250	188783366	+	1	188782250,188783366;
1	1.334	188960319	188969288	1.3340.1	188960319	188969288	+	3	188960319,188960361;188967136,188967209;188967406,188969288;
1	1.3341	189411493	189413295	1.3341.1	189411493	189413295	+	1	189411493,189413295;
1	1.3342	189990931	189992715	1.3342.1	189990931	189992715	+	1	189990931,189992715;
1	1.3343	190610068	190612075	1.3343.1	190610068	190612075	+	1	190610068,190612075;
1	1.3344	190808950	190811624	1.3344.1	190808950	190811624	+	1	190808950,190811624;
1	1.3345	191088469	191089998	1.3345.1	191088469	191089998	+	1	191088469,191089998;
1	1.3346	191210425	191212602	1.3346.1	191210425	191212602	+	1	191210425,191212602;
1	1.3347	191350904	191352447	1.3347.1	191350904	191352447	+	1	191350904,191352447;
1	1.3348	191363648	191367208	1.3348.1	191363648	191367208	+	1	191363648,191367208;
1	1.3349	191459637	191462452	1.3349.1	191459637	191462452	+	1	191459637,191462452;
1	1.335	41753239	41755682	1.335.1	41753239	41755682	-	1	41753239,41755682;
1	1.335	191559293	191561072	1.3350.1	191559293	191561072	+	1	191559293,191561072;
1	1.3351	191582092	191584242	1.3351.1	191582092	191584242	+	1	191582092,191584242;
1	1.3352	191688098	191690066	1.3352.1	191688098	191690066	+	1	191688098,191690066;
1	1.3353	194263875	194265701	1.3353.1	194263875	194265701	+	1	194263875,194265701;
1	1.3354	194683259	194685905	1.3354.1	194683259	194685905	+	1	194683259,194685905;
1	1.3357	195155081	195156896	1.3357.1	195155081	195156896	+	1	195155081,195156896;
1	1.3358	195165712	195167929	1.3358.1	195165712	195167929	+	1	195165712,195167929;
1	1.3359	195182503	195184021	1.3359.1	195182503	195184021	+	1	195182503,195184021;
1	1.336	42533716	42535592	1.336.1	42533716	42535592	-	1	42533716,42535592;
1	1.336	195200315	195202358	1.3360.1	195200315	195202358	+	1	195200315,195202358;
1	1.3362	195665774	195667545	1.3362.1	195665774	195667545	+	1	195665774,195667545;
1	1.3363	195685766	195687834	1.3363.1	195685766	195687834	+	1	195685766,195687834;
1	1.3364	196432788	196436108	1.3364.1	196432788	196436108	+	1	196432788,196436108;
1	1.3365	196674374	196677052	1.3365.1	196674374	196677052	+	1	196674374,196677052;
1	1.3366	196696116	196697946	1.3366.1	196696116	196697946	+	1	196696116,196697946;
1	1.3367	197214263	197216973	1.3367.1	197214263	197216973	+	1	197214263,197216973;
1	1.3368	198661633	198663512	1.3368.1	198661633	198663512	+	1	198661633,198663512;
1	1.3369	198870715	198873384	1.3369.1	198870715	198873384	+	1	198870715,198873384;
1	1.337	42775128	42778051	1.337.1	42775128	42778051	-	1	42775128,42778051;
1	1.3374	199875923	199878001	1.3374.1	199876321	199877990	+	1	199876321,199877990;
1	1.3374	199875923	199878001	1.3374.2	199875923	199878001	+	2	199875923,199876036;199876836,199878001;
1	1.3376	200071306	200073834	1.3376.1	200071306	200073834	+	1	200071306,200073834;
1	1.3377	200345821	200348086	1.3377.1	200345821	200348086	+	1	200345821,200348086;
1	1.3378	200357994	200359514	1.3378.1	200357994	200359514	+	1	200357994,200359514;
1	1.338	43198346	43200105	1.338.1	43198346	43200105	-	1	43198346,43200105;
1	1.3382	200973488	200975433	1.3382.1	200973488	200975433	+	1	200973488,200975433;
1	1.3383	200991123	200992695	1.3383.1	200991123	200992695	+	1	200991123,200992695;
1	1.3385	201519997	201521574	1.3385.1	201519997	201521574	+	1	201519997,201521574;
1	1.3386	201642214	201644531	1.3386.1	201642214	201644531	+	1	201642214,201644531;
1	1.3387	201652875	201654702	1.3387.1	201652875	201654702	+	1	201652875,201654702;
1	1.3389	201676184	201679485	1.3389.1	201676184	201679485	+	1	201676184,201679485;
1	1.339	43206611	43210186	1.339.1	43206611	43210186	-	1	43206611,43210186;
1	1.339	201684135	201687126	1.3390.1	201684135	201687126	+	1	201684135,201687126;
1	1.3391	201820592	201825031	1.3391.1	201820592	201825031	+	1	201820592,201825031;
1	1.3392	201825077	201827585	1.3392.1	201825077	201827585	+	1	201825077,201827585;
1	1.3393	201837424	201840586	1.3393.1	201837424	201840586	+	1	201837424,201840586;
1	1.3394	201844616	201846839	1.3394.1	201844616	201846839	+	1	201844616,201846839;
1	1.3395	201846673	201848599	1.3395.1	201846673	201848599	+	1	201846673,201848599;
1	1.3396	201859032	201861064	1.3396.1	201859032	201861064	+	1	201859032,201861064;
1	1.3397	201863713	201867168	1.3397.1	201863713	201867168	+	1	201863713,201867168;
1	1.3399	201970932	201977681	1.3399.1	201970932	201977681	+	5	201970932,201971640;201971921,201972033;201972946,201973069;201974321,201974478;201975358,201977681;
1	1.34	43429891	43432146	1.340.1	43429891	43432146	-	1	43429891,43432146;
1	1.3401	202232564	202234561	1.3401.1	202232564	202234561	+	1	202232564,202234561;
1	1.3402	202250334	202253035	1.3402.1	202250334	202253035	+	1	202250334,202253035;
1	1.3404	202368017	202369322	1.3404.1	202368017	202369322	+	1	202368017,202369322;
1	1.3406	202432981	202434605	1.3406.1	202432981	202434605	+	1	202432981,202434605;
1	1.3407	202493140	202494746	1.3407.1	202493140	202494746	+	1	202493140,202494746;
1	1.3408	202532861	202535666	1.3408.1	202532861	202535666	+	1	202532861,202535666;
1	1.341	43447813	43449796	1.341.1	43447813	43449796	-	1	43447813,43449796;
1	1.3411	202633067	202636513	1.3411.1	202633067	202634616	+	1	202633067,202634616;
1	1.3411	202633067	202636513	1.3411.2	202634280	202636513	+	2	202634280,202635615;202636132,202636513;
1	1.3412	202646087	202647485	1.3412.1	202646087	202647485	+	1	202646087,202647485;
1	1.3414	202849105	202851305	1.3414.1	202849105	202851305	+	1	202849105,202851305;
1	1.3415	202855928	202859191	1.3415.1	202855928	202859191	+	1	202855928,202859191;
1	1.3416	203883408	203884990	1.3416.1	203883408	203884990	+	1	203883408,203884990;
1	1.3419	204413774	204417841	1.3419.1	204413774	204417841	+	1	204413774,204417841;
1	1.342	43509572	43512758	1.342.1	43509572	43512758	-	1	43509572,43512758;
1	1.342	204444367	204447414	1.3420.1	204444367	204447414	+	1	204444367,204447414;
1	1.3421	204471822	204473525	1.3421.1	204471822	204473525	+	1	204471822,204473525;
1	1.3422	204491681	204493024	1.3422.1	204491681	204493024	+	1	204491681,204493024;
1	1.3423	204494181	204496273	1.3423.1	204494181	204496273	+	1	204494181,204496273;
1	1.3424	204518896	204520662	1.3424.1	204518896	204520662	+	1	204518896,204520662;
1	1.3425	204560072	204561438	1.3425.1	204560072	204561438	+	1	204560072,204561438;
1	1.3426	204562587	204565633	1.3426.1	204562587	204565633	+	1	204562587,204565633;
1	1.3427	204582749	204585869	1.3427.1	204582749	204585869	+	1	204582749,204585869;
1	1.3429	204869718	204871424	1.3429.1	204869718	204871424	+	1	204869718,204871424;
1	1.343	43531645	43533708	1.343.1	43531645	43533708	-	1	43531645,43533708;
1	1.343	204877016	204878957	1.3430.1	204877016	204878957	+	1	204877016,204878957;
1	1.3432	204901772	204904596	1.3432.1	204901772	204904596	+	1	204901772,204904596;
1	1.3435	204970675	204972013	1.3435.1	204970675	204972013	+	1	204970675,204972013;
1	1.3437	205218576	205220662	1.3437.1	205218576	205220662	+	1	205218576,205220662;
1	1.3439	205444335	205445713	1.3439.1	205444335	205445713	+	1	205444335,205445713;
1	1.344	43538696	43583217	1.344.1	43538696	43583166	-	4	43538696,43540360;43542442,43542572;43560969,43561081;43583077,43583166;
1	1.344	43538696	43583217	1.344.2	43538700	43583217	-	4	43538700,43539526;43542442,43542572;43560969,43561081;43583077,43583217;
1	1.344	205446036	205465265	1.3440.1	205446036	205465265	+	3	205446036,205446618;205451754,205453009;205465234,205465265;
1	1.3441	205448075	205449451	1.3441.1	205448075	205449451	+	1	205448075,205449451;
1	1.3442	205477306	205479092	1.3442.1	205477306	205479092	+	1	205477306,205479092;
1	1.3443	205975012	205976758	1.3443.1	205975012	205976758	+	1	205975012,205976758;
1	1.3445	206020247	206022979	1.3445.1	206020247	206022979	+	1	206020247,206022979;
1	1.3446	206113032	206115361	1.3446.1	206113032	206115361	+	1	206113032,206115361;
1	1.3447	206117554	206119758	1.3447.1	206117554	206119758	+	1	206117554,206119758;
1	1.3448	206141808	206145118	1.3448.1	206141808	206145118	+	1	206141808,206145118;
1	1.3449	206150920	206152746	1.3449.1	206150920	206152746	+	1	206150920,206152746;
1	1.345	43553649	43556506	1.345.1	43553649	43556506	-	1	43553649,43556506;
1	1.345	206152550	206154105	1.3450.1	206152550	206154105	+	1	206152550,206154105;
1	1.3451	206158292	206159500	1.3451.1	206158292	206159500	+	1	206158292,206159500;
1	1.3452	206176023	206176969	1.3452.1	206176023	206176969	+	1	206176023,206176969;
1	1.3453	206181331	206184046	1.3453.1	206181331	206184046	+	1	206181331,206184046;
1	1.3454	206197713	206200056	1.3454.1	206197713	206200056	+	1	206197713,206200056;
1	1.3455	206200126	206202563	1.3455.1	206200126	206202563	+	1	206200126,206202563;
1	1.3458	206536125	206537966	1.3458.1	206536125	206537966	+	1	206536125,206537966;
1	1.3459	206654857	206656633	1.3459.1	206654857	206656633	+	1	206654857,206656633;
1	1.346	43658847	43663352	1.346.1	43658847	43663352	-	1	43658847,43663352;
1	1.346	206749746	206750973	1.3460.1	206749746	206750973	+	1	206749746,206750973;
1	1.3462	207006163	207008843	1.3462.1	207006163	207008843	+	1	207006163,207008843;
1	1.3463	207030457	207034269	1.3463.1	207030457	207034269	+	1	207030457,207034269;
1	1.3465	207115039	207116908	1.3465.1	207115039	207116908	+	1	207115039,207116908;
1	1.3467	208227939	208231046	1.3467.1	208227939	208231046	+	1	208227939,208231046;
[truncated: 26,128 more rows]
