# Supplementary material for: A survey of transcriptome complexity in Sus scrofa using single-molecule long-read sequencing
Source: DNA Res. 2018 May 29;25(4):421–37. doi: 10.1093/dnares/dsy014 (PMC6105124; doi:10.1093/dnares/dsy014)
Supplement: Supplementary Table S8 [file dsy014_table_s8.xlsx]

## Sheet: Sheet1
Note:	A variation in the exon-intron structure is detected by comparing all overlapping transcripts in a pairwise fashion. For a given pair, a splice site is said alternative if it is not used in both transcripts. In the same transcript comparison, considering all splice sites sorted by their genomic position, an AS event is defined as a maximal succession of alternative splice sites. Then, each altern…
chr14	astalavista	as_event	65236526	65236532	.	+	.	as_code "1^ , 2^"; transcript1_id "14.1882.113"; splice_chain1 "65236526"; transcript2_id "14.1882.168"; splice_chain2 "65236532";
chr14	astalavista	as_event	65236526	65236536	.	+	.	as_code "1^ , 2^"; transcript1_id "14.1882.148"; splice_chain1 "65236526"; transcript2_id "14.1882.224"; splice_chain2 "65236536";
chr14	astalavista	as_event	65236513	65236533	.	+	.	as_code "1^ , 2^"; transcript1_id "14.1882.104"; splice_chain1 "65236513"; transcript2_id "14.1882.101"; splice_chain2 "65236533";
chr14	astalavista	as_event	65236526	65236533	.	+	.	as_code "1^ , 2^"; transcript1_id "14.1882.105"; splice_chain1 "65236526"; transcript2_id "14.1882.101"; splice_chain2 "65236533";
chr14	astalavista	as_event	65236513	65236526	.	+	.	as_code "1^ , 2^"; transcript1_id "14.1882.104"; splice_chain1 "65236513"; transcript2_id "14.1882.105"; splice_chain2 "65236526";
chr14	astalavista	as_event	65236528	65236544	.	+	.	as_code "1^ , 2^"; transcript1_id "14.1882.218"; splice_chain1 "65236528"; transcript2_id "14.1882.108"; splice_chain2 "65236544";
chr14	astalavista	as_event	65236526	65236544	.	+	.	as_code "1^ , 2^"; transcript1_id "14.1882.139"; splice_chain1 "65236526"; transcript2_id "14.1882.108"; splice_chain2 "65236544";
chr14	astalavista	as_event	65236512	65236544	.	+	.	as_code "1^ , 2^"; transcript1_id "14.1882.219"; splice_chain1 "65236512"; transcript2_id "14.1882.108"; splice_chain2 "65236544";
chr14	astalavista	as_event	65236526	65236528	.	+	.	as_code "1^ , 2^"; transcript1_id "14.1882.139"; splice_chain1 "65236526"; transcript2_id "14.1882.218"; splice_chain2 "65236528";
chr14	astalavista	as_event	65236512	65236528	.	+	.	as_code "1^ , 2^"; transcript1_id "14.1882.219"; splice_chain1 "65236512"; transcript2_id "14.1882.218"; splice_chain2 "65236528";
chr14	astalavista	as_event	65236512	65236526	.	+	.	as_code "1^ , 2^"; transcript1_id "14.1882.219"; splice_chain1 "65236512"; transcript2_id "14.1882.139"; splice_chain2 "65236526";
chr14	astalavista	as_event	65236526	65236544	.	+	.	as_code "1^ , 2^"; transcript1_id "14.1882.100"; splice_chain1 "65236526"; transcript2_id "14.1882.102"; splice_chain2 "65236544";
chr14	astalavista	as_event	65236531	65236544	.	+	.	as_code "1^ , 2^"; transcript1_id "14.1882.78"; splice_chain1 "65236531"; transcript2_id "14.1882.239"; splice_chain2 "65236544";
chr14	astalavista	as_event	65236528	65236531	.	+	.	as_code "1^ , 2^"; transcript1_id "14.1882.86"; splice_chain1 "65236528"; transcript2_id "14.1882.78"; splice_chain2 "65236531";
chr14	astalavista	as_event	65236526	65236531	.	+	.	as_code "1^ , 2^"; transcript1_id "14.1882.240"; splice_chain1 "65236526"; transcript2_id "14.1882.78"; splice_chain2 "65236531";
chr14	astalavista	as_event	65236528	65236544	.	+	.	as_code "1^ , 2^"; transcript1_id "14.1882.86"; splice_chain1 "65236528"; transcript2_id "14.1882.239"; splice_chain2 "65236544";
chr14	astalavista	as_event	65236526	65236544	.	+	.	as_code "1^ , 2^"; transcript1_id "14.1882.240"; splice_chain1 "65236526"; transcript2_id "14.1882.239"; splice_chain2 "65236544";
chr14	astalavista	as_event	65236526	65236528	.	+	.	as_code "1^ , 2^"; transcript1_id "14.1882.240"; splice_chain1 "65236526"; transcript2_id "14.1882.86"; splice_chain2 "65236528";
chr14	astalavista	as_event	65236478	65236544	.	+	.	as_code "1^ , 2^"; transcript1_id "14.1882.232"; splice_chain1 "65236478"; transcript2_id "14.1882.205"; splice_chain2 "65236544";
chr14	astalavista	as_event	65236478	65236526	.	+	.	as_code "1^ , 2^"; transcript1_id "14.1882.232"; splice_chain1 "65236478"; transcript2_id "14.1882.215"; splice_chain2 "65236526";
chr14	astalavista	as_event	65236526	65236544	.	+	.	as_code "1^ , 2^"; transcript1_id "14.1882.215"; splice_chain1 "65236526"; transcript2_id "14.1882.205"; splice_chain2 "65236544";
chr14	astalavista	as_event	65236505	65237298	.	+	.	as_code "1^ , 2^3-4^"; transcript1_id "14.1882.166"; splice_chain1 "65236505"; transcript2_id "14.1882.287"; splice_chain2 "65236544,65237290,65237298";
chr14	astalavista	as_event	65237303	65237395	.	+	.	as_code "1^2- , 0"; transcript1_id "14.1882.198"; splice_chain1 ""; transcript2_id "14.1882.247"; splice_chain2 "65237303,65237395";
chr14	astalavista	as_event	65236486	65236504	.	+	.	as_code "1^ , 2^"; transcript1_id "14.1882.123"; splice_chain1 "65236486"; transcript2_id "14.1882.117"; splice_chain2 "65236504";
chr14	astalavista	as_event	65236504	65236505	.	+	.	as_code "1^ , 2^"; transcript1_id "14.1882.117"; splice_chain1 "65236504"; transcript2_id "14.1882.174"; splice_chain2 "65236505";
chr14	astalavista	as_event	65236486	65236505	.	+	.	as_code "1^ , 2^"; transcript1_id "14.1882.123"; splice_chain1 "65236486"; transcript2_id "14.1882.174"; splice_chain2 "65236505";
chr14	astalavista	as_event	65236509	65237321	.	+	.	as_code "1^ , 2^3-4^"; transcript1_id "14.1882.295"; splice_chain1 "65236509"; transcript2_id "14.1882.294"; splice_chain2 "65236544,65237290,65237321";
chr14	astalavista	as_event	65237298	65237391	.	+	.	as_code "1^2- , 0"; transcript1_id "14.1882.100"; splice_chain1 ""; transcript2_id "14.1882.287"; splice_chain2 "65237298,65237391";
chr14	astalavista	as_event	65237301	65237393	.	+	.	as_code "1^2- , 0"; transcript1_id "14.1882.100"; splice_chain1 ""; transcript2_id "14.1882.227"; splice_chain2 "65237301,65237393";
chr14	astalavista	as_event	65237321	65237418	.	+	.	as_code "1^2- , 0"; transcript1_id "14.1882.100"; splice_chain1 ""; transcript2_id "14.1882.294"; splice_chain2 "65237321,65237418";
chr14	astalavista	as_event	65237316	65237392	.	+	.	as_code "1^2- , 0"; transcript1_id "14.1882.100"; splice_chain1 ""; transcript2_id "14.1882.300"; splice_chain2 "65237316,65237392";
chr14	astalavista	as_event	65237314	65237378	.	+	.	as_code "1^2- , 0"; transcript1_id "14.1882.100"; splice_chain1 ""; transcript2_id "14.1882.328"; splice_chain2 "65237314,65237378";
chr14	astalavista	as_event	65237305	65237375	.	+	.	as_code "1^2- , 0"; transcript1_id "14.1882.100"; splice_chain1 ""; transcript2_id "14.1882.308"; splice_chain2 "65237305,65237375";
chr14	astalavista	as_event	65237303	65237395	.	+	.	as_code "1^2- , 0"; transcript1_id "14.1882.100"; splice_chain1 ""; transcript2_id "14.1882.242"; splice_chain2 "65237303,65237395";
chr14	astalavista	as_event	65237298	65237393	.	+	.	as_code "1^3- , 2^4-"; transcript1_id "14.1882.287"; splice_chain1 "65237298,65237391"; transcript2_id "14.1882.227"; splice_chain2 "65237301,65237393";
chr14	astalavista	as_event	65237298	65237418	.	+	.	as_code "1^3- , 2^4-"; transcript1_id "14.1882.287"; splice_chain1 "65237298,65237391"; transcript2_id "14.1882.294"; splice_chain2 "65237321,65237418";
chr14	astalavista	as_event	65237298	65237392	.	+	.	as_code "1^3- , 2^4-"; transcript1_id "14.1882.287"; splice_chain1 "65237298,65237391"; transcript2_id "14.1882.300"; splice_chain2 "65237316,65237392";
chr14	astalavista	as_event	65237298	65237391	.	+	.	as_code "1^4- , 2^3-"; transcript1_id "14.1882.287"; splice_chain1 "65237298,65237391"; transcript2_id "14.1882.328"; splice_chain2 "65237314,65237378";
chr14	astalavista	as_event	65237298	65237391	.	+	.	as_code "1^4- , 2^3-"; transcript1_id "14.1882.287"; splice_chain1 "65237298,65237391"; transcript2_id "14.1882.308"; splice_chain2 "65237305,65237375";
chr14	astalavista	as_event	65237298	65237395	.	+	.	as_code "1^3- , 2^4-"; transcript1_id "14.1882.287"; splice_chain1 "65237298,65237391"; transcript2_id "14.1882.242"; splice_chain2 "65237303,65237395";
chr14	astalavista	as_event	65237301	65237418	.	+	.	as_code "1^3- , 2^4-"; transcript1_id "14.1882.227"; splice_chain1 "65237301,65237393"; transcript2_id "14.1882.294"; splice_chain2 "65237321,65237418";
chr14	astalavista	as_event	65237301	65237393	.	+	.	as_code "1^4- , 2^3-"; transcript1_id "14.1882.227"; splice_chain1 "65237301,65237393"; transcript2_id "14.1882.300"; splice_chain2 "65237316,65237392";
chr14	astalavista	as_event	65237301	65237393	.	+	.	as_code "1^4- , 2^3-"; transcript1_id "14.1882.227"; splice_chain1 "65237301,65237393"; transcript2_id "14.1882.328"; splice_chain2 "65237314,65237378";
chr14	astalavista	as_event	65237301	65237393	.	+	.	as_code "1^4- , 2^3-"; transcript1_id "14.1882.227"; splice_chain1 "65237301,65237393"; transcript2_id "14.1882.308"; splice_chain2 "65237305,65237375";
chr14	astalavista	as_event	65237301	65237395	.	+	.	as_code "1^3- , 2^4-"; transcript1_id "14.1882.227"; splice_chain1 "65237301,65237393"; transcript2_id "14.1882.242"; splice_chain2 "65237303,65237395";
chr14	astalavista	as_event	65237316	65237418	.	+	.	as_code "1^3- , 2^4-"; transcript1_id "14.1882.300"; splice_chain1 "65237316,65237392"; transcript2_id "14.1882.294"; splice_chain2 "65237321,65237418";
chr14	astalavista	as_event	65237314	65237418	.	+	.	as_code "1^3- , 2^4-"; transcript1_id "14.1882.328"; splice_chain1 "65237314,65237378"; transcript2_id "14.1882.294"; splice_chain2 "65237321,65237418";
chr14	astalavista	as_event	65237305	65237418	.	+	.	as_code "1^3- , 2^4-"; transcript1_id "14.1882.308"; splice_chain1 "65237305,65237375"; transcript2_id "14.1882.294"; splice_chain2 "65237321,65237418";
chr14	astalavista	as_event	65237303	65237418	.	+	.	as_code "1^3- , 2^4-"; transcript1_id "14.1882.242"; splice_chain1 "65237303,65237395"; transcript2_id "14.1882.294"; splice_chain2 "65237321,65237418";
chr14	astalavista	as_event	65237314	65237392	.	+	.	as_code "1^3- , 2^4-"; transcript1_id "14.1882.328"; splice_chain1 "65237314,65237378"; transcript2_id "14.1882.300"; splice_chain2 "65237316,65237392";
chr14	astalavista	as_event	65237305	65237392	.	+	.	as_code "1^3- , 2^4-"; transcript1_id "14.1882.308"; splice_chain1 "65237305,65237375"; transcript2_id "14.1882.300"; splice_chain2 "65237316,65237392";
chr14	astalavista	as_event	65237303	65237395	.	+	.	as_code "1^4- , 2^3-"; transcript1_id "14.1882.242"; splice_chain1 "65237303,65237395"; transcript2_id "14.1882.300"; splice_chain2 "65237316,65237392";
chr14	astalavista	as_event	65237305	65237378	.	+	.	as_code "1^3- , 2^4-"; transcript1_id "14.1882.308"; splice_chain1 "65237305,65237375"; transcript2_id "14.1882.328"; splice_chain2 "65237314,65237378";
chr14	astalavista	as_event	65237303	65237395	.	+	.	as_code "1^4- , 2^3-"; transcript1_id "14.1882.242"; splice_chain1 "65237303,65237395"; transcript2_id "14.1882.328"; splice_chain2 "65237314,65237378";
chr14	astalavista	as_event	65237303	65237395	.	+	.	as_code "1^4- , 2^3-"; transcript1_id "14.1882.242"; splice_chain1 "65237303,65237395"; transcript2_id "14.1882.308"; splice_chain2 "65237305,65237375";
chr14	astalavista	as_event	65237272	65237315	.	+	.	as_code "1- , 2-"; transcript1_id "14.1882.173"; splice_chain1 "65237272"; transcript2_id "14.1882.205"; splice_chain2 "65237315";
chr14	astalavista	as_event	65237272	65237290	.	+	.	as_code "1- , 2-"; transcript1_id "14.1882.173"; splice_chain1 "65237272"; transcript2_id "14.1882.102"; splice_chain2 "65237290";
chr14	astalavista	as_event	65237272	65237391	.	+	.	as_code "1- , 2-3^4-"; transcript1_id "14.1882.173"; splice_chain1 "65237272"; transcript2_id "14.1882.287"; splice_chain2 "65237290,65237298,65237391";
chr14	astalavista	as_event	65237272	65237393	.	+	.	as_code "1- , 2-3^4-"; transcript1_id "14.1882.173"; splice_chain1 "65237272"; transcript2_id "14.1882.227"; splice_chain2 "65237290,65237301,65237393";
chr14	astalavista	as_event	65237272	65237418	.	+	.	as_code "1- , 2-3^4-"; transcript1_id "14.1882.173"; splice_chain1 "65237272"; transcript2_id "14.1882.294"; splice_chain2 "65237290,65237321,65237418";
chr14	astalavista	as_event	65237272	65237378	.	+	.	as_code "1- , 2-3^4-"; transcript1_id "14.1882.173"; splice_chain1 "65237272"; transcript2_id "14.1882.328"; splice_chain2 "65237290,65237314,65237378";
chr14	astalavista	as_event	65237272	65237375	.	+	.	as_code "1- , 2-3^4-"; transcript1_id "14.1882.173"; splice_chain1 "65237272"; transcript2_id "14.1882.308"; splice_chain2 "65237290,65237305,65237375";
chr14	astalavista	as_event	65237272	65237395	.	+	.	as_code "1- , 2-3^4-"; transcript1_id "14.1882.173"; splice_chain1 "65237272"; transcript2_id "14.1882.242"; splice_chain2 "65237290,65237303,65237395";
chr14	astalavista	as_event	65237290	65237315	.	+	.	as_code "1- , 2-"; transcript1_id "14.1882.102"; splice_chain1 "65237290"; transcript2_id "14.1882.205"; splice_chain2 "65237315";
chr14	astalavista	as_event	65237290	65237391	.	+	.	as_code "1-2^4- , 3-"; transcript1_id "14.1882.287"; splice_chain1 "65237290,65237298,65237391"; transcript2_id "14.1882.205"; splice_chain2 "65237315";
chr14	astalavista	as_event	65237290	65237393	.	+	.	as_code "1-2^4- , 3-"; transcript1_id "14.1882.227"; splice_chain1 "65237290,65237301,65237393"; transcript2_id "14.1882.205"; splice_chain2 "65237315";
chr14	astalavista	as_event	65237290	65237418	.	+	.	as_code "1-3^4- , 2-"; transcript1_id "14.1882.294"; splice_chain1 "65237290,65237321,65237418"; transcript2_id "14.1882.205"; splice_chain2 "65237315";
chr14	astalavista	as_event	65237290	65237378	.	+	.	as_code "1-2^4- , 3-"; transcript1_id "14.1882.328"; splice_chain1 "65237290,65237314,65237378"; transcript2_id "14.1882.205"; splice_chain2 "65237315";
chr14	astalavista	as_event	65237290	65237375	.	+	.	as_code "1-2^4- , 3-"; transcript1_id "14.1882.308"; splice_chain1 "65237290,65237305,65237375"; transcript2_id "14.1882.205"; splice_chain2 "65237315";
chr14	astalavista	as_event	65237290	65237395	.	+	.	as_code "1-2^4- , 3-"; transcript1_id "14.1882.242"; splice_chain1 "65237290,65237303,65237395"; transcript2_id "14.1882.205"; splice_chain2 "65237315";
chr14	astalavista	as_event	65237283	65237287	.	+	.	as_code "1- , 2-"; transcript1_id "14.1882.168"; splice_chain1 "65237283"; transcript2_id "14.1882.237"; splice_chain2 "65237287";
chr14	astalavista	as_event	65237287	65237290	.	+	.	as_code "1- , 2-"; transcript1_id "14.1882.188"; splice_chain1 "65237287"; transcript2_id "14.1882.218"; splice_chain2 "65237290";
chr14	astalavista	as_event	65237283	65237287	.	+	.	as_code "1- , 2-"; transcript1_id "14.1882.113"; splice_chain1 "65237283"; transcript2_id "14.1882.105"; splice_chain2 "65237287";
chr14	astalavista	as_event	65237286	65237287	.	+	.	as_code "1- , 2-"; transcript1_id "14.1882.148"; splice_chain1 "65237286"; transcript2_id "14.1882.105"; splice_chain2 "65237287";
chr14	astalavista	as_event	65237284	65237287	.	+	.	as_code "1- , 2-"; transcript1_id "14.1882.171"; splice_chain1 "65237284"; transcript2_id "14.1882.105"; splice_chain2 "65237287";
chr14	astalavista	as_event	65237287	65237315	.	+	.	as_code "1- , 2-"; transcript1_id "14.1882.105"; splice_chain1 "65237287"; transcript2_id "14.1882.215"; splice_chain2 "65237315";
chr14	astalavista	as_event	65237287	65237290	.	+	.	as_code "1- , 2-"; transcript1_id "14.1882.105"; splice_chain1 "65237287"; transcript2_id "14.1882.100"; splice_chain2 "65237290";
chr14	astalavista	as_event	65237287	65237392	.	+	.	as_code "1- , 2-3^4-"; transcript1_id "14.1882.105"; splice_chain1 "65237287"; transcript2_id "14.1882.300"; splice_chain2 "65237290,65237316,65237392";
chr14	astalavista	as_event	65237283	65237286	.	+	.	as_code "1- , 2-"; transcript1_id "14.1882.113"; splice_chain1 "65237283"; transcript2_id "14.1882.148"; splice_chain2 "65237286";
chr14	astalavista	as_event	65237283	65237284	.	+	.	as_code "1- , 2-"; transcript1_id "14.1882.113"; splice_chain1 "65237283"; transcript2_id "14.1882.171"; splice_chain2 "65237284";
chr14	astalavista	as_event	65237283	65237315	.	+	.	as_code "1- , 2-"; transcript1_id "14.1882.113"; splice_chain1 "65237283"; transcript2_id "14.1882.215"; splice_chain2 "65237315";
chr14	astalavista	as_event	65237283	65237290	.	+	.	as_code "1- , 2-"; transcript1_id "14.1882.113"; splice_chain1 "65237283"; transcript2_id "14.1882.100"; splice_chain2 "65237290";
chr14	astalavista	as_event	65237283	65237392	.	+	.	as_code "1- , 2-3^4-"; transcript1_id "14.1882.113"; splice_chain1 "65237283"; transcript2_id "14.1882.300"; splice_chain2 "65237290,65237316,65237392";
chr14	astalavista	as_event	65237284	65237286	.	+	.	as_code "1- , 2-"; transcript1_id "14.1882.171"; splice_chain1 "65237284"; transcript2_id "14.1882.148"; splice_chain2 "65237286";
chr14	astalavista	as_event	65237286	65237315	.	+	.	as_code "1- , 2-"; transcript1_id "14.1882.148"; splice_chain1 "65237286"; transcript2_id "14.1882.215"; splice_chain2 "65237315";
chr14	astalavista	as_event	65237286	65237290	.	+	.	as_code "1- , 2-"; transcript1_id "14.1882.148"; splice_chain1 "65237286"; transcript2_id "14.1882.100"; splice_chain2 "65237290";
chr14	astalavista	as_event	65237286	65237392	.	+	.	as_code "1- , 2-3^4-"; transcript1_id "14.1882.148"; splice_chain1 "65237286"; transcript2_id "14.1882.300"; splice_chain2 "65237290,65237316,65237392";
chr14	astalavista	as_event	65237284	65237315	.	+	.	as_code "1- , 2-"; transcript1_id "14.1882.171"; splice_chain1 "65237284"; transcript2_id "14.1882.215"; splice_chain2 "65237315";
chr14	astalavista	as_event	65237284	65237290	.	+	.	as_code "1- , 2-"; transcript1_id "14.1882.171"; splice_chain1 "65237284"; transcript2_id "14.1882.100"; splice_chain2 "65237290";
chr14	astalavista	as_event	65237284	65237392	.	+	.	as_code "1- , 2-3^4-"; transcript1_id "14.1882.171"; splice_chain1 "65237284"; transcript2_id "14.1882.300"; splice_chain2 "65237290,65237316,65237392";
chr14	astalavista	as_event	65237290	65237315	.	+	.	as_code "1- , 2-"; transcript1_id "14.1882.100"; splice_chain1 "65237290"; transcript2_id "14.1882.215"; splice_chain2 "65237315";
chr14	astalavista	as_event	65237290	65237392	.	+	.	as_code "1-3^4- , 2-"; transcript1_id "14.1882.300"; splice_chain1 "65237290,65237316,65237392"; transcript2_id "14.1882.215"; splice_chain2 "65237315";
chr14	astalavista	as_event	65237391	65237414	.	+	.	as_code "1- , 2-"; transcript1_id "14.1882.166"; splice_chain1 "65237391"; transcript2_id "14.1882.174"; splice_chain2 "65237414";
chr14	astalavista	as_event	65236532	65237290	.	+	.	as_code "1^3- , 2^4-"; transcript1_id "14.1882.237"; splice_chain1 "65236532,65237287"; transcript2_id "14.1882.235"; splice_chain2 "65236544,65237290";
chr14	astalavista	as_event	65236504	65237414	.	+	.	as_code "1^4- , 2^3-"; transcript1_id "14.1882.117"; splice_chain1 "65236504,65237414"; transcript2_id "14.1882.178"; splice_chain2 "65236534,65237379";
chr14	astalavista	as_event	65236504	65237414	.	+	.	as_code "1^4- , 2^3-"; transcript1_id "14.1882.117"; splice_chain1 "65236504,65237414"; transcript2_id "14.1882.193"; splice_chain2 "65236539,65237294";
chr14	astalavista	as_event	65236478	65237414	.	+	.	as_code "1^3- , 2^4-"; transcript1_id "14.1882.232"; splice_chain1 "65236478,65237315"; transcript2_id "14.1882.117"; splice_chain2 "65236504,65237414";
chr14	astalavista	as_event	65236487	65237415	.	+	.	as_code "1^4- , 2^3-"; transcript1_id "14.1882.221"; splice_chain1 "65236487,65237415"; transcript2_id "14.1882.117"; splice_chain2 "65236504,65237414";
chr14	astalavista	as_event	65236504	65237414	.	+	.	as_code "1^2- , 0"; transcript1_id "14.1882.21"; splice_chain1 ""; transcript2_id "14.1882.117"; splice_chain2 "65236504,65237414";
chr14	astalavista	as_event	65236504	65237414	.	+	.	as_code "1^4- , 2^3-"; transcript1_id "14.1882.117"; splice_chain1 "65236504,65237414"; transcript2_id "14.1882.135"; splice_chain2 "65236547,65237400";
chr14	astalavista	as_event	65236504	65237414	.	+	.	as_code "1^4- , 2^3-"; transcript1_id "14.1882.117"; splice_chain1 "65236504,65237414"; transcript2_id "14.1882.173"; splice_chain2 "65236544,65237272";
chr14	astalavista	as_event	65236504	65237414	.	+	.	as_code "1^4- , 2^3-"; transcript1_id "14.1882.117"; splice_chain1 "65236504,65237414"; transcript2_id "14.1882.205"; splice_chain2 "65236544,65237315";
chr14	astalavista	as_event	65236504	65237414	.	+	.	as_code "1^4- , 2^3-"; transcript1_id "14.1882.117"; splice_chain1 "65236504,65237414"; transcript2_id "14.1882.108"; splice_chain2 "65236544,65237290";
chr14	astalavista	as_event	65236504	65237414	.	+	.	as_code "1^6- , 2^3-4^5-"; transcript1_id "14.1882.117"; splice_chain1 "65236504,65237414"; transcript2_id "14.1882.287"; splice_chain2 "65236544,65237290,65237298,65237391";
chr14	astalavista	as_event	65236504	65237414	.	+	.	as_code "1^6- , 2^3-4^5-"; transcript1_id "14.1882.117"; splice_chain1 "65236504,65237414"; transcript2_id "14.1882.227"; splice_chain2 "65236544,65237290,65237301,65237393";
chr14	astalavista	as_event	65236504	65237418	.	+	.	as_code "1^5- , 2^3-4^6-"; transcript1_id "14.1882.117"; splice_chain1 "65236504,65237414"; transcript2_id "14.1882.294"; splice_chain2 "65236544,65237290,65237321,65237418";
chr14	astalavista	as_event	65236504	65237414	.	+	.	as_code "1^6- , 2^3-4^5-"; transcript1_id "14.1882.117"; splice_chain1 "65236504,65237414"; transcript2_id "14.1882.328"; splice_chain2 "65236544,65237290,65237314,65237378";
chr14	astalavista	as_event	65236504	65237414	.	+	.	as_code "1^6- , 2^3-4^5-"; transcript1_id "14.1882.117"; splice_chain1 "65236504,65237414"; transcript2_id "14.1882.308"; splice_chain2 "65236544,65237290,65237305,65237375";
chr14	astalavista	as_event	65236504	65237414	.	+	.	as_code "1^4- , 2^3-"; transcript1_id "14.1882.117"; splice_chain1 "65236504,65237414"; transcript2_id "14.1882.224"; splice_chain2 "65236536,65237286";
chr14	astalavista	as_event	65236504	65237414	.	+	.	as_code "1^4- , 2^3-"; transcript1_id "14.1882.117"; splice_chain1 "65236504,65237414"; transcript2_id "14.1882.168"; splice_chain2 "65236532,65237283";
chr14	astalavista	as_event	65236504	65237414	.	+	.	as_code "1^4- , 2^3-"; transcript1_id "14.1882.117"; splice_chain1 "65236504,65237414"; transcript2_id "14.1882.188"; splice_chain2 "65236528,65237287";
chr14	astalavista	as_event	65236504	65237414	.	+	.	as_code "1^4- , 2^3-"; transcript1_id "14.1882.117"; splice_chain1 "65236504,65237414"; transcript2_id "14.1882.218"; splice_chain2 "65236528,65237290";
chr14	astalavista	as_event	65236504	65237414	.	+	.	as_code "1^4- , 2^3-"; transcript1_id "14.1882.117"; splice_chain1 "65236504,65237414"; transcript2_id "14.1882.113"; splice_chain2 "65236526,65237283";
chr14	astalavista	as_event	65236504	65237414	.	+	.	as_code "1^4- , 2^3-"; transcript1_id "14.1882.117"; splice_chain1 "65236504,65237414"; transcript2_id "14.1882.148"; splice_chain2 "65236526,65237286";
chr14	astalavista	as_event	65236504	65237414	.	+	.	as_code "1^4- , 2^3-"; transcript1_id "14.1882.117"; splice_chain1 "65236504,65237414"; transcript2_id "14.1882.171"; splice_chain2 "65236526,65237284";
chr14	astalavista	as_event	65236504	65237414	.	+	.	as_code "1^4- , 2^3-"; transcript1_id "14.1882.117"; splice_chain1 "65236504,65237414"; transcript2_id "14.1882.215"; splice_chain2 "65236526,65237315";
chr14	astalavista	as_event	65236504	65237414	.	+	.	as_code "1^4- , 2^3-"; transcript1_id "14.1882.117"; splice_chain1 "65236504,65237414"; transcript2_id "14.1882.139"; splice_chain2 "65236526,65237290";
chr14	astalavista	as_event	65236504	65237414	.	+	.	as_code "1^6- , 2^3-4^5-"; transcript1_id "14.1882.117"; splice_chain1 "65236504,65237414"; transcript2_id "14.1882.300"; splice_chain2 "65236526,65237290,65237316,65237392";
chr14	astalavista	as_event	65236504	65237414	.	+	.	as_code "1^4- , 2^3-"; transcript1_id "14.1882.117"; splice_chain1 "65236504,65237414"; transcript2_id "14.1882.219"; splice_chain2 "65236512,65237290";
chr14	astalavista	as_event	65236504	65237418	.	+	.	as_code "1^3- , 2^4-"; transcript1_id "14.1882.117"; splice_chain1 "65236504,65237414"; transcript2_id "14.1882.295"; splice_chain2 "65236509,65237418";
chr14	astalavista	as_event	65236504	65237414	.	+	.	as_code "1^4- , 2^3-"; transcript1_id "14.1882.117"; splice_chain1 "65236504,65237414"; transcript2_id "14.1882.166"; splice_chain2 "65236505,65237391";
chr14	astalavista	as_event	65236486	65237414	.	+	.	as_code "1^4- , 2^3-"; transcript1_id "14.1882.123"; splice_chain1 "65236486,65237414"; transcript2_id "14.1882.178"; splice_chain2 "65236534,65237379";
chr14	astalavista	as_event	65236486	65237414	.	+	.	as_code "1^4- , 2^3-"; transcript1_id "14.1882.123"; splice_chain1 "65236486,65237414"; transcript2_id "14.1882.193"; splice_chain2 "65236539,65237294";
chr14	astalavista	as_event	65236478	65237414	.	+	.	as_code "1^3- , 2^4-"; transcript1_id "14.1882.232"; splice_chain1 "65236478,65237315"; transcript2_id "14.1882.123"; splice_chain2 "65236486,65237414";
chr14	astalavista	as_event	65236486	65237415	.	+	.	as_code "1^3- , 2^4-"; transcript1_id "14.1882.123"; splice_chain1 "65236486,65237414"; transcript2_id "14.1882.221"; splice_chain2 "65236487,65237415";
chr14	astalavista	as_event	65236486	65237414	.	+	.	as_code "1^2- , 0"; transcript1_id "14.1882.21"; splice_chain1 ""; transcript2_id "14.1882.123"; splice_chain2 "65236486,65237414";
chr14	astalavista	as_event	65236486	65237414	.	+	.	as_code "1^4- , 2^3-"; transcript1_id "14.1882.123"; splice_chain1 "65236486,65237414"; transcript2_id "14.1882.135"; splice_chain2 "65236547,65237400";
chr14	astalavista	as_event	65236486	65237414	.	+	.	as_code "1^4- , 2^3-"; transcript1_id "14.1882.123"; splice_chain1 "65236486,65237414"; transcript2_id "14.1882.173"; splice_chain2 "65236544,65237272";
chr14	astalavista	as_event	65236486	65237414	.	+	.	as_code "1^4- , 2^3-"; transcript1_id "14.1882.123"; splice_chain1 "65236486,65237414"; transcript2_id "14.1882.205"; splice_chain2 "65236544,65237315";
chr14	astalavista	as_event	65236486	65237414	.	+	.	as_code "1^4- , 2^3-"; transcript1_id "14.1882.123"; splice_chain1 "65236486,65237414"; transcript2_id "14.1882.108"; splice_chain2 "65236544,65237290";
chr14	astalavista	as_event	65236486	65237414	.	+	.	as_code "1^6- , 2^3-4^5-"; transcript1_id "14.1882.123"; splice_chain1 "65236486,65237414"; transcript2_id "14.1882.287"; splice_chain2 "65236544,65237290,65237298,65237391";
chr14	astalavista	as_event	65236486	65237414	.	+	.	as_code "1^6- , 2^3-4^5-"; transcript1_id "14.1882.123"; splice_chain1 "65236486,65237414"; transcript2_id "14.1882.227"; splice_chain2 "65236544,65237290,65237301,65237393";
chr14	astalavista	as_event	65236486	65237418	.	+	.	as_code "1^5- , 2^3-4^6-"; transcript1_id "14.1882.123"; splice_chain1 "65236486,65237414"; transcript2_id "14.1882.294"; splice_chain2 "65236544,65237290,65237321,65237418";
chr14	astalavista	as_event	65236486	65237414	.	+	.	as_code "1^6- , 2^3-4^5-"; transcript1_id "14.1882.123"; splice_chain1 "65236486,65237414"; transcript2_id "14.1882.328"; splice_chain2 "65236544,65237290,65237314,65237378";
chr14	astalavista	as_event	65236486	65237414	.	+	.	as_code "1^6- , 2^3-4^5-"; transcript1_id "14.1882.123"; splice_chain1 "65236486,65237414"; transcript2_id "14.1882.308"; splice_chain2 "65236544,65237290,65237305,65237375";
chr14	astalavista	as_event	65236486	65237414	.	+	.	as_code "1^4- , 2^3-"; transcript1_id "14.1882.123"; splice_chain1 "65236486,65237414"; transcript2_id "14.1882.224"; splice_chain2 "65236536,65237286";
chr14	astalavista	as_event	65236486	65237414	.	+	.	as_code "1^4- , 2^3-"; transcript1_id "14.1882.123"; splice_chain1 "65236486,65237414"; transcript2_id "14.1882.168"; splice_chain2 "65236532,65237283";
chr14	astalavista	as_event	65236486	65237414	.	+	.	as_code "1^4- , 2^3-"; transcript1_id "14.1882.123"; splice_chain1 "65236486,65237414"; transcript2_id "14.1882.188"; splice_chain2 "65236528,65237287";
chr14	astalavista	as_event	65236486	65237414	.	+	.	as_code "1^4- , 2^3-"; transcript1_id "14.1882.123"; splice_chain1 "65236486,65237414"; transcript2_id "14.1882.218"; splice_chain2 "65236528,65237290";
chr14	astalavista	as_event	65236486	65237414	.	+	.	as_code "1^4- , 2^3-"; transcript1_id "14.1882.123"; splice_chain1 "65236486,65237414"; transcript2_id "14.1882.113"; splice_chain2 "65236526,65237283";
chr14	astalavista	as_event	65236486	65237414	.	+	.	as_code "1^4- , 2^3-"; transcript1_id "14.1882.123"; splice_chain1 "65236486,65237414"; transcript2_id "14.1882.148"; splice_chain2 "65236526,65237286";
chr14	astalavista	as_event	65236486	65237414	.	+	.	as_code "1^4- , 2^3-"; transcript1_id "14.1882.123"; splice_chain1 "65236486,65237414"; transcript2_id "14.1882.171"; splice_chain2 "65236526,65237284";
chr14	astalavista	as_event	65236486	65237414	.	+	.	as_code "1^4- , 2^3-"; transcript1_id "14.1882.123"; splice_chain1 "65236486,65237414"; transcript2_id "14.1882.215"; splice_chain2 "65236526,65237315";
chr14	astalavista	as_event	65236486	65237414	.	+	.	as_code "1^4- , 2^3-"; transcript1_id "14.1882.123"; splice_chain1 "65236486,65237414"; transcript2_id "14.1882.139"; splice_chain2 "65236526,65237290";
chr14	astalavista	as_event	65236486	65237414	.	+	.	as_code "1^6- , 2^3-4^5-"; transcript1_id "14.1882.123"; splice_chain1 "65236486,65237414"; transcript2_id "14.1882.300"; splice_chain2 "65236526,65237290,65237316,65237392";
chr14	astalavista	as_event	65236486	65237414	.	+	.	as_code "1^4- , 2^3-"; transcript1_id "14.1882.123"; splice_chain1 "65236486,65237414"; transcript2_id "14.1882.219"; splice_chain2 "65236512,65237290";
chr14	astalavista	as_event	65236486	65237418	.	+	.	as_code "1^3- , 2^4-"; transcript1_id "14.1882.123"; splice_chain1 "65236486,65237414"; transcript2_id "14.1882.295"; splice_chain2 "65236509,65237418";
chr14	astalavista	as_event	65236486	65237414	.	+	.	as_code "1^4- , 2^3-"; transcript1_id "14.1882.123"; splice_chain1 "65236486,65237414"; transcript2_id "14.1882.166"; splice_chain2 "65236505,65237391";
chr14	astalavista	as_event	65236534	65237379	.	+	.	as_code "1^4- , 2^3-"; transcript1_id "14.1882.178"; splice_chain1 "65236534,65237379"; transcript2_id "14.1882.193"; splice_chain2 "65236539,65237294";
chr14	astalavista	as_event	65236478	65237379	.	+	.	as_code "1^3- , 2^4-"; transcript1_id "14.1882.232"; splice_chain1 "65236478,65237315"; transcript2_id "14.1882.178"; splice_chain2 "65236534,65237379";
chr14	astalavista	as_event	65236487	65237415	.	+	.	as_code "1^4- , 2^3-"; transcript1_id "14.1882.221"; splice_chain1 "65236487,65237415"; transcript2_id "14.1882.178"; splice_chain2 "65236534,65237379";
chr14	astalavista	as_event	65236534	65237379	.	+	.	as_code "1^2- , 0"; transcript1_id "14.1882.21"; splice_chain1 ""; transcript2_id "14.1882.178"; splice_chain2 "65236534,65237379";
chr14	astalavista	as_event	65236534	65237400	.	+	.	as_code "1^3- , 2^4-"; transcript1_id "14.1882.178"; splice_chain1 "65236534,65237379"; transcript2_id "14.1882.135"; splice_chain2 "65236547,65237400";
chr14	astalavista	as_event	65236534	65237379	.	+	.	as_code "1^4- , 2^3-"; transcript1_id "14.1882.178"; splice_chain1 "65236534,65237379"; transcript2_id "14.1882.173"; splice_chain2 "65236544,65237272";
chr14	astalavista	as_event	65236534	65237379	.	+	.	as_code "1^4- , 2^3-"; transcript1_id "14.1882.178"; splice_chain1 "65236534,65237379"; transcript2_id "14.1882.205"; splice_chain2 "65236544,65237315";
chr14	astalavista	as_event	65236534	65237379	.	+	.	as_code "1^4- , 2^3-"; transcript1_id "14.1882.178"; splice_chain1 "65236534,65237379"; transcript2_id "14.1882.108"; splice_chain2 "65236544,65237290";
chr14	astalavista	as_event	65236534	65237391	.	+	.	as_code "1^5- , 2^3-4^6-"; transcript1_id "14.1882.178"; splice_chain1 "65236534,65237379"; transcript2_id "14.1882.287"; splice_chain2 "65236544,65237290,65237298,65237391";
chr14	astalavista	as_event	65236534	65237393	.	+	.	as_code "1^5- , 2^3-4^6-"; transcript1_id "14.1882.178"; splice_chain1 "65236534,65237379"; transcript2_id "14.1882.227"; splice_chain2 "65236544,65237290,65237301,65237393";
chr14	astalavista	as_event	65236534	65237418	.	+	.	as_code "1^5- , 2^3-4^6-"; transcript1_id "14.1882.178"; splice_chain1 "65236534,65237379"; transcript2_id "14.1882.294"; splice_chain2 "65236544,65237290,65237321,65237418";
chr14	astalavista	as_event	65236534	65237379	.	+	.	as_code "1^6- , 2^3-4^5-"; transcript1_id "14.1882.178"; splice_chain1 "65236534,65237379"; transcript2_id "14.1882.328"; splice_chain2 "65236544,65237290,65237314,65237378";
chr14	astalavista	as_event	65236534	65237379	.	+	.	as_code "1^6- , 2^3-4^5-"; transcript1_id "14.1882.178"; splice_chain1 "65236534,65237379"; transcript2_id "14.1882.308"; splice_chain2 "65236544,65237290,65237305,65237375";
chr14	astalavista	as_event	65236534	65237379	.	+	.	as_code "1^4- , 2^3-"; transcript1_id "14.1882.178"; splice_chain1 "65236534,65237379"; transcript2_id "14.1882.224"; splice_chain2 "65236536,65237286";
chr14	astalavista	as_event	65236532	65237379	.	+	.	as_code "1^3- , 2^4-"; transcript1_id "14.1882.168"; splice_chain1 "65236532,65237283"; transcript2_id "14.1882.178"; splice_chain2 "65236534,65237379";
chr14	astalavista	as_event	65236528	65237379	.	+	.	as_code "1^3- , 2^4-"; transcript1_id "14.1882.188"; splice_chain1 "65236528,65237287"; transcript2_id "14.1882.178"; splice_chain2 "65236534,65237379";
chr14	astalavista	as_event	65236528	65237379	.	+	.	as_code "1^3- , 2^4-"; transcript1_id "14.1882.218"; splice_chain1 "65236528,65237290"; transcript2_id "14.1882.178"; splice_chain2 "65236534,65237379";
chr14	astalavista	as_event	65236526	65237379	.	+	.	as_code "1^3- , 2^4-"; transcript1_id "14.1882.113"; splice_chain1 "65236526,65237283"; transcript2_id "14.1882.178"; splice_chain2 "65236534,65237379";
chr14	astalavista	as_event	65236526	65237379	.	+	.	as_code "1^3- , 2^4-"; transcript1_id "14.1882.148"; splice_chain1 "65236526,65237286"; transcript2_id "14.1882.178"; splice_chain2 "65236534,65237379";
chr14	astalavista	as_event	65236526	65237379	.	+	.	as_code "1^3- , 2^4-"; transcript1_id "14.1882.171"; splice_chain1 "65236526,65237284"; transcript2_id "14.1882.178"; splice_chain2 "65236534,65237379";
chr14	astalavista	as_event	65236526	65237379	.	+	.	as_code "1^3- , 2^4-"; transcript1_id "14.1882.215"; splice_chain1 "65236526,65237315"; transcript2_id "14.1882.178"; splice_chain2 "65236534,65237379";
chr14	astalavista	as_event	65236526	65237379	.	+	.	as_code "1^3- , 2^4-"; transcript1_id "14.1882.139"; splice_chain1 "65236526,65237290"; transcript2_id "14.1882.178"; splice_chain2 "65236534,65237379";
chr14	astalavista	as_event	65236526	65237392	.	+	.	as_code "1^3-4^6- , 2^5-"; transcript1_id "14.1882.300"; splice_chain1 "65236526,65237290,65237316,65237392"; transcript2_id "14.1882.178"; splice_chain2 "65236534,65237379";
chr14	astalavista	as_event	65236512	65237379	.	+	.	as_code "1^3- , 2^4-"; transcript1_id "14.1882.219"; splice_chain1 "65236512,65237290"; transcript2_id "14.1882.178"; splice_chain2 "65236534,65237379";
chr14	astalavista	as_event	65236509	65237418	.	+	.	as_code "1^4- , 2^3-"; transcript1_id "14.1882.295"; splice_chain1 "65236509,65237418"; transcript2_id "14.1882.178"; splice_chain2 "65236534,65237379";
chr14	astalavista	as_event	65236505	65237414	.	+	.	as_code "1^4- , 2^3-"; transcript1_id "14.1882.174"; splice_chain1 "65236505,65237414"; transcript2_id "14.1882.178"; splice_chain2 "65236534,65237379";
chr14	astalavista	as_event	65236505	65237391	.	+	.	as_code "1^4- , 2^3-"; transcript1_id "14.1882.166"; splice_chain1 "65236505,65237391"; transcript2_id "14.1882.178"; splice_chain2 "65236534,65237379";
chr14	astalavista	as_event	65236478	65237315	.	+	.	as_code "1^4- , 2^3-"; transcript1_id "14.1882.232"; splice_chain1 "65236478,65237315"; transcript2_id "14.1882.193"; splice_chain2 "65236539,65237294";
chr14	astalavista	as_event	65236487	65237415	.	+	.	as_code "1^4- , 2^3-"; transcript1_id "14.1882.221"; splice_chain1 "65236487,65237415"; transcript2_id "14.1882.193"; splice_chain2 "65236539,65237294";
chr14	astalavista	as_event	65236539	65237294	.	+	.	as_code "1^2- , 0"; transcript1_id "14.1882.21"; splice_chain1 ""; transcript2_id "14.1882.193"; splice_chain2 "65236539,65237294";
chr14	astalavista	as_event	65236539	65237400	.	+	.	as_code "1^3- , 2^4-"; transcript1_id "14.1882.193"; splice_chain1 "65236539,65237294"; transcript2_id "14.1882.135"; splice_chain2 "65236547,65237400";
chr14	astalavista	as_event	65236539	65237294	.	+	.	as_code "1^4- , 2^3-"; transcript1_id "14.1882.193"; splice_chain1 "65236539,65237294"; transcript2_id "14.1882.173"; splice_chain2 "65236544,65237272";
chr14	astalavista	as_event	65236539	65237315	.	+	.	as_code "1^3- , 2^4-"; transcript1_id "14.1882.193"; splice_chain1 "65236539,65237294"; transcript2_id "14.1882.205"; splice_chain2 "65236544,65237315";
chr14	astalavista	as_event	65236539	65237294	.	+	.	as_code "1^4- , 2^3-"; transcript1_id "14.1882.193"; splice_chain1 "65236539,65237294"; transcript2_id "14.1882.108"; splice_chain2 "65236544,65237290";
chr14	astalavista	as_event	65236539	65237391	.	+	.	as_code "1^4- , 2^3-5^6-"; transcript1_id "14.1882.193"; splice_chain1 "65236539,65237294"; transcript2_id "14.1882.287"; splice_chain2 "65236544,65237290,65237298,65237391";
chr14	astalavista	as_event	65236539	65237393	.	+	.	as_code "1^4- , 2^3-5^6-"; transcript1_id "14.1882.193"; splice_chain1 "65236539,65237294"; transcript2_id "14.1882.227"; splice_chain2 "65236544,65237290,65237301,65237393";
chr14	astalavista	as_event	65236539	65237418	.	+	.	as_code "1^4- , 2^3-5^6-"; transcript1_id "14.1882.193"; splice_chain1 "65236539,65237294"; transcript2_id "14.1882.294"; splice_chain2 "65236544,65237290,65237321,65237418";
chr14	astalavista	as_event	65236539	65237378	.	+	.	as_code "1^4- , 2^3-5^6-"; transcript1_id "14.1882.193"; splice_chain1 "65236539,65237294"; transcript2_id "14.1882.328"; splice_chain2 "65236544,65237290,65237314,65237378";
chr14	astalavista	as_event	65236539	65237375	.	+	.	as_code "1^4- , 2^3-5^6-"; transcript1_id "14.1882.193"; splice_chain1 "65236539,65237294"; transcript2_id "14.1882.308"; splice_chain2 "65236544,65237290,65237305,65237375";
chr14	astalavista	as_event	65236536	65237294	.	+	.	as_code "1^3- , 2^4-"; transcript1_id "14.1882.224"; splice_chain1 "65236536,65237286"; transcript2_id "14.1882.193"; splice_chain2 "65236539,65237294";
chr14	astalavista	as_event	65236532	65237294	.	+	.	as_code "1^3- , 2^4-"; transcript1_id "14.1882.168"; splice_chain1 "65236532,65237283"; transcript2_id "14.1882.193"; splice_chain2 "65236539,65237294";
chr14	astalavista	as_event	65236528	65237294	.	+	.	as_code "1^3- , 2^4-"; transcript1_id "14.1882.188"; splice_chain1 "65236528,65237287"; transcript2_id "14.1882.193"; splice_chain2 "65236539,65237294";
chr14	astalavista	as_event	65236528	65237294	.	+	.	as_code "1^3- , 2^4-"; transcript1_id "14.1882.218"; splice_chain1 "65236528,65237290"; transcript2_id "14.1882.193"; splice_chain2 "65236539,65237294";
chr14	astalavista	as_event	65236526	65237294	.	+	.	as_code "1^3- , 2^4-"; transcript1_id "14.1882.113"; splice_chain1 "65236526,65237283"; transcript2_id "14.1882.193"; splice_chain2 "65236539,65237294";
chr14	astalavista	as_event	65236526	65237294	.	+	.	as_code "1^3- , 2^4-"; transcript1_id "14.1882.148"; splice_chain1 "65236526,65237286"; transcript2_id "14.1882.193"; splice_chain2 "65236539,65237294";
chr14	astalavista	as_event	65236526	65237294	.	+	.	as_code "1^3- , 2^4-"; transcript1_id "14.1882.171"; splice_chain1 "65236526,65237284"; transcript2_id "14.1882.193"; splice_chain2 "65236539,65237294";
chr14	astalavista	as_event	65236526	65237315	.	+	.	as_code "1^4- , 2^3-"; transcript1_id "14.1882.215"; splice_chain1 "65236526,65237315"; transcript2_id "14.1882.193"; splice_chain2 "65236539,65237294";
chr14	astalavista	as_event	65236526	65237294	.	+	.	as_code "1^3- , 2^4-"; transcript1_id "14.1882.139"; splice_chain1 "65236526,65237290"; transcript2_id "14.1882.193"; splice_chain2 "65236539,65237294";
chr14	astalavista	as_event	65236526	65237392	.	+	.	as_code "1^3-5^6- , 2^4-"; transcript1_id "14.1882.300"; splice_chain1 "65236526,65237290,65237316,65237392"; transcript2_id "14.1882.193"; splice_chain2 "65236539,65237294";
chr14	astalavista	as_event	65236512	65237294	.	+	.	as_code "1^3- , 2^4-"; transcript1_id "14.1882.219"; splice_chain1 "65236512,65237290"; transcript2_id "14.1882.193"; splice_chain2 "65236539,65237294";
chr14	astalavista	as_event	65236509	65237418	.	+	.	as_code "1^4- , 2^3-"; transcript1_id "14.1882.295"; splice_chain1 "65236509,65237418"; transcript2_id "14.1882.193"; splice_chain2 "65236539,65237294";
chr14	astalavista	as_event	65236505	65237414	.	+	.	as_code "1^4- , 2^3-"; transcript1_id "14.1882.174"; splice_chain1 "65236505,65237414"; transcript2_id "14.1882.193"; splice_chain2 "65236539,65237294";
chr14	astalavista	as_event	65236505	65237391	.	+	.	as_code "1^4- , 2^3-"; transcript1_id "14.1882.166"; splice_chain1 "65236505,65237391"; transcript2_id "14.1882.193"; splice_chain2 "65236539,65237294";
chr14	astalavista	as_event	65236478	65237415	.	+	.	as_code "1^3- , 2^4-"; transcript1_id "14.1882.232"; splice_chain1 "65236478,65237315"; transcript2_id "14.1882.221"; splice_chain2 "65236487,65237415";
chr14	astalavista	as_event	65236478	65237315	.	+	.	as_code "1^2- , 0"; transcript1_id "14.1882.21"; splice_chain1 ""; transcript2_id "14.1882.232"; splice_chain2 "65236478,65237315";
chr14	astalavista	as_event	65236478	65237400	.	+	.	as_code "1^3- , 2^4-"; transcript1_id "14.1882.232"; splice_chain1 "65236478,65237315"; transcript2_id "14.1882.135"; splice_chain2 "65236547,65237400";
chr14	astalavista	as_event	65236478	65237315	.	+	.	as_code "1^4- , 2^3-"; transcript1_id "14.1882.232"; splice_chain1 "65236478,65237315"; transcript2_id "14.1882.173"; splice_chain2 "65236544,65237272";
chr14	astalavista	as_event	65236478	65237315	.	+	.	as_code "1^4- , 2^3-"; transcript1_id "14.1882.232"; splice_chain1 "65236478,65237315"; transcript2_id "14.1882.108"; splice_chain2 "65236544,65237290";
chr14	astalavista	as_event	65236478	65237391	.	+	.	as_code "1^5- , 2^3-4^6-"; transcript1_id "14.1882.232"; splice_chain1 "65236478,65237315"; transcript2_id "14.1882.287"; splice_chain2 "65236544,65237290,65237298,65237391";
chr14	astalavista	as_event	65236478	65237393	.	+	.	as_code "1^5- , 2^3-4^6-"; transcript1_id "14.1882.232"; splice_chain1 "65236478,65237315"; transcript2_id "14.1882.227"; splice_chain2 "65236544,65237290,65237301,65237393";
chr14	astalavista	as_event	65236478	65237418	.	+	.	as_code "1^4- , 2^3-5^6-"; transcript1_id "14.1882.232"; splice_chain1 "65236478,65237315"; transcript2_id "14.1882.294"; splice_chain2 "65236544,65237290,65237321,65237418";
chr14	astalavista	as_event	65236478	65237378	.	+	.	as_code "1^5- , 2^3-4^6-"; transcript1_id "14.1882.232"; splice_chain1 "65236478,65237315"; transcript2_id "14.1882.328"; splice_chain2 "65236544,65237290,65237314,65237378";
chr14	astalavista	as_event	65236478	65237375	.	+	.	as_code "1^5- , 2^3-4^6-"; transcript1_id "14.1882.232"; splice_chain1 "65236478,65237315"; transcript2_id "14.1882.308"; splice_chain2 "65236544,65237290,65237305,65237375";
chr14	astalavista	as_event	65236478	65237315	.	+	.	as_code "1^4- , 2^3-"; transcript1_id "14.1882.232"; splice_chain1 "65236478,65237315"; transcript2_id "14.1882.224"; splice_chain2 "65236536,65237286";
chr14	astalavista	as_event	65236478	65237315	.	+	.	as_code "1^4- , 2^3-"; transcript1_id "14.1882.232"; splice_chain1 "65236478,65237315"; transcript2_id "14.1882.168"; splice_chain2 "65236532,65237283";
chr14	astalavista	as_event	65236478	65237315	.	+	.	as_code "1^4- , 2^3-"; transcript1_id "14.1882.232"; splice_chain1 "65236478,65237315"; transcript2_id "14.1882.188"; splice_chain2 "65236528,65237287";
chr14	astalavista	as_event	65236478	65237315	.	+	.	as_code "1^4- , 2^3-"; transcript1_id "14.1882.232"; splice_chain1 "65236478,65237315"; transcript2_id "14.1882.218"; splice_chain2 "65236528,65237290";
chr14	astalavista	as_event	65236478	65237315	.	+	.	as_code "1^4- , 2^3-"; transcript1_id "14.1882.232"; splice_chain1 "65236478,65237315"; transcript2_id "14.1882.113"; splice_chain2 "65236526,65237283";
chr14	astalavista	as_event	65236478	65237315	.	+	.	as_code "1^4- , 2^3-"; transcript1_id "14.1882.232"; splice_chain1 "65236478,65237315"; transcript2_id "14.1882.148"; splice_chain2 "65236526,65237286";
chr14	astalavista	as_event	65236478	65237315	.	+	.	as_code "1^4- , 2^3-"; transcript1_id "14.1882.232"; splice_chain1 "65236478,65237315"; transcript2_id "14.1882.171"; splice_chain2 "65236526,65237284";
chr14	astalavista	as_event	65236478	65237315	.	+	.	as_code "1^4- , 2^3-"; transcript1_id "14.1882.232"; splice_chain1 "65236478,65237315"; transcript2_id "14.1882.139"; splice_chain2 "65236526,65237290";
chr14	astalavista	as_event	65236478	65237392	.	+	.	as_code "1^4- , 2^3-5^6-"; transcript1_id "14.1882.232"; splice_chain1 "65236478,65237315"; transcript2_id "14.1882.300"; splice_chain2 "65236526,65237290,65237316,65237392";
chr14	astalavista	as_event	65236478	65237315	.	+	.	as_code "1^4- , 2^3-"; transcript1_id "14.1882.232"; splice_chain1 "65236478,65237315"; transcript2_id "14.1882.219"; splice_chain2 "65236512,65237290";
chr14	astalavista	as_event	65236478	65237418	.	+	.	as_code "1^3- , 2^4-"; transcript1_id "14.1882.232"; splice_chain1 "65236478,65237315"; transcript2_id "14.1882.295"; splice_chain2 "65236509,65237418";
chr14	astalavista	as_event	65236478	65237414	.	+	.	as_code "1^3- , 2^4-"; transcript1_id "14.1882.232"; splice_chain1 "65236478,65237315"; transcript2_id "14.1882.174"; splice_chain2 "65236505,65237414";
chr14	astalavista	as_event	65236478	65237391	.	+	.	as_code "1^3- , 2^4-"; transcript1_id "14.1882.232"; splice_chain1 "65236478,65237315"; transcript2_id "14.1882.166"; splice_chain2 "65236505,65237391";
chr14	astalavista	as_event	65236487	65237415	.	+	.	as_code "1^2- , 0"; transcript1_id "14.1882.21"; splice_chain1 ""; transcript2_id "14.1882.221"; splice_chain2 "65236487,65237415";
chr14	astalavista	as_event	65236487	65237415	.	+	.	as_code "1^4- , 2^3-"; transcript1_id "14.1882.221"; splice_chain1 "65236487,65237415"; transcript2_id "14.1882.135"; splice_chain2 "65236547,65237400";
chr14	astalavista	as_event	65236487	65237415	.	+	.	as_code "1^4- , 2^3-"; transcript1_id "14.1882.221"; splice_chain1 "65236487,65237415"; transcript2_id "14.1882.173"; splice_chain2 "65236544,65237272";
chr14	astalavista	as_event	65236487	65237415	.	+	.	as_code "1^4- , 2^3-"; transcript1_id "14.1882.221"; splice_chain1 "65236487,65237415"; transcript2_id "14.1882.205"; splice_chain2 "65236544,65237315";
chr14	astalavista	as_event	65236487	65237415	.	+	.	as_code "1^4- , 2^3-"; transcript1_id "14.1882.221"; splice_chain1 "65236487,65237415"; transcript2_id "14.1882.108"; splice_chain2 "65236544,65237290";
chr14	astalavista	as_event	65236487	65237415	.	+	.	as_code "1^6- , 2^3-4^5-"; transcript1_id "14.1882.221"; splice_chain1 "65236487,65237415"; transcript2_id "14.1882.287"; splice_chain2 "65236544,65237290,65237298,65237391";
chr14	astalavista	as_event	65236487	65237415	.	+	.	as_code "1^6- , 2^3-4^5-"; transcript1_id "14.1882.221"; splice_chain1 "65236487,65237415"; transcript2_id "14.1882.227"; splice_chain2 "65236544,65237290,65237301,65237393";
chr14	astalavista	as_event	65236487	65237418	.	+	.	as_code "1^5- , 2^3-4^6-"; transcript1_id "14.1882.221"; splice_chain1 "65236487,65237415"; transcript2_id "14.1882.294"; splice_chain2 "65236544,65237290,65237321,65237418";
chr14	astalavista	as_event	65236487	65237415	.	+	.	as_code "1^6- , 2^3-4^5-"; transcript1_id "14.1882.221"; splice_chain1 "65236487,65237415"; transcript2_id "14.1882.328"; splice_chain2 "65236544,65237290,65237314,65237378";
chr14	astalavista	as_event	65236487	65237415	.	+	.	as_code "1^6- , 2^3-4^5-"; transcript1_id "14.1882.221"; splice_chain1 "65236487,65237415"; transcript2_id "14.1882.308"; splice_chain2 "65236544,65237290,65237305,65237375";
chr14	astalavista	as_event	65236487	65237415	.	+	.	as_code "1^4- , 2^3-"; transcript1_id "14.1882.221"; splice_chain1 "65236487,65237415"; transcript2_id "14.1882.224"; splice_chain2 "65236536,65237286";
chr14	astalavista	as_event	65236487	65237415	.	+	.	as_code "1^4- , 2^3-"; transcript1_id "14.1882.221"; splice_chain1 "65236487,65237415"; transcript2_id "14.1882.168"; splice_chain2 "65236532,65237283";
chr14	astalavista	as_event	65236487	65237415	.	+	.	as_code "1^4- , 2^3-"; transcript1_id "14.1882.221"; splice_chain1 "65236487,65237415"; transcript2_id "14.1882.188"; splice_chain2 "65236528,65237287";
chr14	astalavista	as_event	65236487	65237415	.	+	.	as_code "1^4- , 2^3-"; transcript1_id "14.1882.221"; splice_chain1 "65236487,65237415"; transcript2_id "14.1882.218"; splice_chain2 "65236528,65237290";
chr14	astalavista	as_event	65236487	65237415	.	+	.	as_code "1^4- , 2^3-"; transcript1_id "14.1882.221"; splice_chain1 "65236487,65237415"; transcript2_id "14.1882.113"; splice_chain2 "65236526,65237283";
chr14	astalavista	as_event	65236487	65237415	.	+	.	as_code "1^4- , 2^3-"; transcript1_id "14.1882.221"; splice_chain1 "65236487,65237415"; transcript2_id "14.1882.148"; splice_chain2 "65236526,65237286";
chr14	astalavista	as_event	65236487	65237415	.	+	.	as_code "1^4- , 2^3-"; transcript1_id "14.1882.221"; splice_chain1 "65236487,65237415"; transcript2_id "14.1882.171"; splice_chain2 "65236526,65237284";
chr14	astalavista	as_event	65236487	65237415	.	+	.	as_code "1^4- , 2^3-"; transcript1_id "14.1882.221"; splice_chain1 "65236487,65237415"; transcript2_id "14.1882.215"; splice_chain2 "65236526,65237315";
chr14	astalavista	as_event	65236487	65237415	.	+	.	as_code "1^4- , 2^3-"; transcript1_id "14.1882.221"; splice_chain1 "65236487,65237415"; transcript2_id "14.1882.139"; splice_chain2 "65236526,65237290";
chr14	astalavista	as_event	65236487	65237415	.	+	.	as_code "1^6- , 2^3-4^5-"; transcript1_id "14.1882.221"; splice_chain1 "65236487,65237415"; transcript2_id "14.1882.300"; splice_chain2 "65236526,65237290,65237316,65237392";
chr14	astalavista	as_event	65236487	65237415	.	+	.	as_code "1^4- , 2^3-"; transcript1_id "14.1882.221"; splice_chain1 "65236487,65237415"; transcript2_id "14.1882.219"; splice_chain2 "65236512,65237290";
chr14	astalavista	as_event	65236487	65237418	.	+	.	as_code "1^3- , 2^4-"; transcript1_id "14.1882.221"; splice_chain1 "65236487,65237415"; transcript2_id "14.1882.295"; splice_chain2 "65236509,65237418";
chr14	astalavista	as_event	65236487	65237415	.	+	.	as_code "1^4- , 2^3-"; transcript1_id "14.1882.221"; splice_chain1 "65236487,65237415"; transcript2_id "14.1882.174"; splice_chain2 "65236505,65237414";
chr14	astalavista	as_event	65236487	65237415	.	+	.	as_code "1^4- , 2^3-"; transcript1_id "14.1882.221"; splice_chain1 "65236487,65237415"; transcript2_id "14.1882.166"; splice_chain2 "65236505,65237391";
chr14	astalavista	as_event	65236547	65237400	.	+	.	as_code "1^2- , 0"; transcript1_id "14.1882.21"; splice_chain1 ""; transcript2_id "14.1882.135"; splice_chain2 "65236547,65237400";
chr14	astalavista	as_event	65236544	65237272	.	+	.	as_code "1^2- , 0"; transcript1_id "14.1882.21"; splice_chain1 ""; transcript2_id "14.1882.173"; splice_chain2 "65236544,65237272";
chr14	astalavista	as_event	65236544	65237315	.	+	.	as_code "1^2- , 0"; transcript1_id "14.1882.21"; splice_chain1 ""; transcript2_id "14.1882.205"; splice_chain2 "65236544,65237315";
chr14	astalavista	as_event	65236544	65237290	.	+	.	as_code "1^2- , 0"; transcript1_id "14.1882.21"; splice_chain1 ""; transcript2_id "14.1882.108"; splice_chain2 "65236544,65237290";
chr14	astalavista	as_event	65236544	65237391	.	+	.	as_code "1^2-3^4- , 0"; transcript1_id "14.1882.21"; splice_chain1 ""; transcript2_id "14.1882.287"; splice_chain2 "65236544,65237290,65237298,65237391";
chr14	astalavista	as_event	65236544	65237393	.	+	.	as_code "1^2-3^4- , 0"; transcript1_id "14.1882.21"; splice_chain1 ""; transcript2_id "14.1882.227"; splice_chain2 "65236544,65237290,65237301,65237393";
chr14	astalavista	as_event	65236544	65237418	.	+	.	as_code "1^2-3^4- , 0"; transcript1_id "14.1882.21"; splice_chain1 ""; transcript2_id "14.1882.294"; splice_chain2 "65236544,65237290,65237321,65237418";
chr14	astalavista	as_event	65236544	65237378	.	+	.	as_code "1^2-3^4- , 0"; transcript1_id "14.1882.21"; splice_chain1 ""; transcript2_id "14.1882.328"; splice_chain2 "65236544,65237290,65237314,65237378";
chr14	astalavista	as_event	65236544	65237375	.	+	.	as_code "1^2-3^4- , 0"; transcript1_id "14.1882.21"; splice_chain1 ""; transcript2_id "14.1882.308"; splice_chain2 "65236544,65237290,65237305,65237375";
chr14	astalavista	as_event	65236536	65237286	.	+	.	as_code "1^2- , 0"; transcript1_id "14.1882.21"; splice_chain1 ""; transcript2_id "14.1882.224"; splice_chain2 "65236536,65237286";
chr14	astalavista	as_event	65236532	65237283	.	+	.	as_code "1^2- , 0"; transcript1_id "14.1882.21"; splice_chain1 ""; transcript2_id "14.1882.168"; splice_chain2 "65236532,65237283";
chr14	astalavista	as_event	65236528	65237287	.	+	.	as_code "1^2- , 0"; transcript1_id "14.1882.21"; splice_chain1 ""; transcript2_id "14.1882.188"; splice_chain2 "65236528,65237287";
chr14	astalavista	as_event	65236528	65237290	.	+	.	as_code "1^2- , 0"; transcript1_id "14.1882.21"; splice_chain1 ""; transcript2_id "14.1882.218"; splice_chain2 "65236528,65237290";
chr14	astalavista	as_event	65236526	65237283	.	+	.	as_code "1^2- , 0"; transcript1_id "14.1882.21"; splice_chain1 ""; transcript2_id "14.1882.113"; splice_chain2 "65236526,65237283";
chr14	astalavista	as_event	65236526	65237286	.	+	.	as_code "1^2- , 0"; transcript1_id "14.1882.21"; splice_chain1 ""; transcript2_id "14.1882.148"; splice_chain2 "65236526,65237286";
chr14	astalavista	as_event	65236526	65237284	.	+	.	as_code "1^2- , 0"; transcript1_id "14.1882.21"; splice_chain1 ""; transcript2_id "14.1882.171"; splice_chain2 "65236526,65237284";
chr14	astalavista	as_event	65236526	65237315	.	+	.	as_code "1^2- , 0"; transcript1_id "14.1882.21"; splice_chain1 ""; transcript2_id "14.1882.215"; splice_chain2 "65236526,65237315";
chr14	astalavista	as_event	65236526	65237290	.	+	.	as_code "1^2- , 0"; transcript1_id "14.1882.21"; splice_chain1 ""; transcript2_id "14.1882.139"; splice_chain2 "65236526,65237290";
chr14	astalavista	as_event	65236526	65237392	.	+	.	as_code "1^2-3^4- , 0"; transcript1_id "14.1882.21"; splice_chain1 ""; transcript2_id "14.1882.300"; splice_chain2 "65236526,65237290,65237316,65237392";
chr14	astalavista	as_event	65236512	65237290	.	+	.	as_code "1^2- , 0"; transcript1_id "14.1882.21"; splice_chain1 ""; transcript2_id "14.1882.219"; splice_chain2 "65236512,65237290";
chr14	astalavista	as_event	65236509	65237418	.	+	.	as_code "1^2- , 0"; transcript1_id "14.1882.21"; splice_chain1 ""; transcript2_id "14.1882.295"; splice_chain2 "65236509,65237418";
chr14	astalavista	as_event	65236505	65237414	.	+	.	as_code "1^2- , 0"; transcript1_id "14.1882.21"; splice_chain1 ""; transcript2_id "14.1882.174"; splice_chain2 "65236505,65237414";
chr14	astalavista	as_event	65236505	65237391	.	+	.	as_code "1^2- , 0"; transcript1_id "14.1882.21"; splice_chain1 ""; transcript2_id "14.1882.166"; splice_chain2 "65236505,65237391";
chr14	astalavista	as_event	65236544	65237400	.	+	.	as_code "1^3- , 2^4-"; transcript1_id "14.1882.173"; splice_chain1 "65236544,65237272"; transcript2_id "14.1882.135"; splice_chain2 "65236547,65237400";
chr14	astalavista	as_event	65236544	65237400	.	+	.	as_code "1^3- , 2^4-"; transcript1_id "14.1882.205"; splice_chain1 "65236544,65237315"; transcript2_id "14.1882.135"; splice_chain2 "65236547,65237400";
chr14	astalavista	as_event	65236544	65237400	.	+	.	as_code "1^3- , 2^4-"; transcript1_id "14.1882.108"; splice_chain1 "65236544,65237290"; transcript2_id "14.1882.135"; splice_chain2 "65236547,65237400";
chr14	astalavista	as_event	65236544	65237400	.	+	.	as_code "1^3-4^5- , 2^6-"; transcript1_id "14.1882.287"; splice_chain1 "65236544,65237290,65237298,65237391"; transcript2_id "14.1882.135"; splice_chain2 "65236547,65237400";
chr14	astalavista	as_event	65236544	65237400	.	+	.	as_code "1^3-4^5- , 2^6-"; transcript1_id "14.1882.227"; splice_chain1 "65236544,65237290,65237301,65237393"; transcript2_id "14.1882.135"; splice_chain2 "65236547,65237400";
chr14	astalavista	as_event	65236544	65237418	.	+	.	as_code "1^3-4^6- , 2^5-"; transcript1_id "14.1882.294"; splice_chain1 "65236544,65237290,65237321,65237418"; transcript2_id "14.1882.135"; splice_chain2 "65236547,65237400";
chr14	astalavista	as_event	65236544	65237400	.	+	.	as_code "1^3-4^5- , 2^6-"; transcript1_id "14.1882.328"; splice_chain1 "65236544,65237290,65237314,65237378"; transcript2_id "14.1882.135"; splice_chain2 "65236547,65237400";
chr14	astalavista	as_event	65236544	65237400	.	+	.	as_code "1^3-4^5- , 2^6-"; transcript1_id "14.1882.308"; splice_chain1 "65236544,65237290,65237305,65237375"; transcript2_id "14.1882.135"; splice_chain2 "65236547,65237400";
chr14	astalavista	as_event	65236536	65237400	.	+	.	as_code "1^3- , 2^4-"; transcript1_id "14.1882.224"; splice_chain1 "65236536,65237286"; transcript2_id "14.1882.135"; splice_chain2 "65236547,65237400";
chr14	astalavista	as_event	65236532	65237400	.	+	.	as_code "1^3- , 2^4-"; transcript1_id "14.1882.168"; splice_chain1 "65236532,65237283"; transcript2_id "14.1882.135"; splice_chain2 "65236547,65237400";
chr14	astalavista	as_event	65236528	65237400	.	+	.	as_code "1^3- , 2^4-"; transcript1_id "14.1882.188"; splice_chain1 "65236528,65237287"; transcript2_id "14.1882.135"; splice_chain2 "65236547,65237400";
chr14	astalavista	as_event	65236528	65237400	.	+	.	as_code "1^3- , 2^4-"; transcript1_id "14.1882.218"; splice_chain1 "65236528,65237290"; transcript2_id "14.1882.135"; splice_chain2 "65236547,65237400";
chr14	astalavista	as_event	65236526	65237400	.	+	.	as_code "1^3- , 2^4-"; transcript1_id "14.1882.113"; splice_chain1 "65236526,65237283"; transcript2_id "14.1882.135"; splice_chain2 "65236547,65237400";
chr14	astalavista	as_event	65236526	65237400	.	+	.	as_code "1^3- , 2^4-"; transcript1_id "14.1882.148"; splice_chain1 "65236526,65237286"; transcript2_id "14.1882.135"; splice_chain2 "65236547,65237400";
chr14	astalavista	as_event	65236526	65237400	.	+	.	as_code "1^3- , 2^4-"; transcript1_id "14.1882.171"; splice_chain1 "65236526,65237284"; transcript2_id "14.1882.135"; splice_chain2 "65236547,65237400";
chr14	astalavista	as_event	65236526	65237400	.	+	.	as_code "1^3- , 2^4-"; transcript1_id "14.1882.215"; splice_chain1 "65236526,65237315"; transcript2_id "14.1882.135"; splice_chain2 "65236547,65237400";
chr14	astalavista	as_event	65236526	65237400	.	+	.	as_code "1^3- , 2^4-"; transcript1_id "14.1882.139"; splice_chain1 "65236526,65237290"; transcript2_id "14.1882.135"; splice_chain2 "65236547,65237400";
chr14	astalavista	as_event	65236526	65237400	.	+	.	as_code "1^3-4^5- , 2^6-"; transcript1_id "14.1882.300"; splice_chain1 "65236526,65237290,65237316,65237392"; transcript2_id "14.1882.135"; splice_chain2 "65236547,65237400";
chr14	astalavista	as_event	65236512	65237400	.	+	.	as_code "1^3- , 2^4-"; transcript1_id "14.1882.219"; splice_chain1 "65236512,65237290"; transcript2_id "14.1882.135"; splice_chain2 "65236547,65237400";
chr14	astalavista	as_event	65236509	65237418	.	+	.	as_code "1^4- , 2^3-"; transcript1_id "14.1882.295"; splice_chain1 "65236509,65237418"; transcript2_id "14.1882.135"; splice_chain2 "65236547,65237400";
chr14	astalavista	as_event	65236505	65237414	.	+	.	as_code "1^4- , 2^3-"; transcript1_id "14.1882.174"; splice_chain1 "65236505,65237414"; transcript2_id "14.1882.135"; splice_chain2 "65236547,65237400";
chr14	astalavista	as_event	65236505	65237400	.	+	.	as_code "1^3- , 2^4-"; transcript1_id "14.1882.166"; splice_chain1 "65236505,65237391"; transcript2_id "14.1882.135"; splice_chain2 "65236547,65237400";
chr14	astalavista	as_event	65236536	65237286	.	+	.	as_code "1^4- , 2^3-"; transcript1_id "14.1882.224"; splice_chain1 "65236536,65237286"; transcript2_id "14.1882.173"; splice_chain2 "65236544,65237272";
chr14	astalavista	as_event	65236532	65237283	.	+	.	as_code "1^4- , 2^3-"; transcript1_id "14.1882.168"; splice_chain1 "65236532,65237283"; transcript2_id "14.1882.173"; splice_chain2 "65236544,65237272";
chr14	astalavista	as_event	65236528	65237287	.	+	.	as_code "1^4- , 2^3-"; transcript1_id "14.1882.188"; splice_chain1 "65236528,65237287"; transcript2_id "14.1882.173"; splice_chain2 "65236544,65237272";
chr14	astalavista	as_event	65236528	65237290	.	+	.	as_code "1^4- , 2^3-"; transcript1_id "14.1882.218"; splice_chain1 "65236528,65237290"; transcript2_id "14.1882.173"; splice_chain2 "65236544,65237272";
chr14	astalavista	as_event	65236526	65237283	.	+	.	as_code "1^4- , 2^3-"; transcript1_id "14.1882.113"; splice_chain1 "65236526,65237283"; transcript2_id "14.1882.173"; splice_chain2 "65236544,65237272";
chr14	astalavista	as_event	65236526	65237286	.	+	.	as_code "1^4- , 2^3-"; transcript1_id "14.1882.148"; splice_chain1 "65236526,65237286"; transcript2_id "14.1882.173"; splice_chain2 "65236544,65237272";
chr14	astalavista	as_event	65236526	65237284	.	+	.	as_code "1^4- , 2^3-"; transcript1_id "14.1882.171"; splice_chain1 "65236526,65237284"; transcript2_id "14.1882.173"; splice_chain2 "65236544,65237272";
chr14	astalavista	as_event	65236526	65237315	.	+	.	as_code "1^4- , 2^3-"; transcript1_id "14.1882.215"; splice_chain1 "65236526,65237315"; transcript2_id "14.1882.173"; splice_chain2 "65236544,65237272";
chr14	astalavista	as_event	65236526	65237290	.	+	.	as_code "1^4- , 2^3-"; transcript1_id "14.1882.139"; splice_chain1 "65236526,65237290"; transcript2_id "14.1882.173"; splice_chain2 "65236544,65237272";
chr14	astalavista	as_event	65236526	65237392	.	+	.	as_code "1^4-5^6- , 2^3-"; transcript1_id "14.1882.300"; splice_chain1 "65236526,65237290,65237316,65237392"; transcript2_id "14.1882.173"; splice_chain2 "65236544,65237272";
chr14	astalavista	as_event	65236512	65237290	.	+	.	as_code "1^4- , 2^3-"; transcript1_id "14.1882.219"; splice_chain1 "65236512,65237290"; transcript2_id "14.1882.173"; splice_chain2 "65236544,65237272";
chr14	astalavista	as_event	65236509	65237418	.	+	.	as_code "1^4- , 2^3-"; transcript1_id "14.1882.295"; splice_chain1 "65236509,65237418"; transcript2_id "14.1882.173"; splice_chain2 "65236544,65237272";
chr14	astalavista	as_event	65236505	65237414	.	+	.	as_code "1^4- , 2^3-"; transcript1_id "14.1882.174"; splice_chain1 "65236505,65237414"; transcript2_id "14.1882.173"; splice_chain2 "65236544,65237272";
chr14	astalavista	as_event	65236505	65237391	.	+	.	as_code "1^4- , 2^3-"; transcript1_id "14.1882.166"; splice_chain1 "65236505,65237391"; transcript2_id "14.1882.173"; splice_chain2 "65236544,65237272";
chr14	astalavista	as_event	65236536	65237315	.	+	.	as_code "1^3- , 2^4-"; transcript1_id "14.1882.224"; splice_chain1 "65236536,65237286"; transcript2_id "14.1882.205"; splice_chain2 "65236544,65237315";
chr14	astalavista	as_event	65236532	65237315	.	+	.	as_code "1^3- , 2^4-"; transcript1_id "14.1882.168"; splice_chain1 "65236532,65237283"; transcript2_id "14.1882.205"; splice_chain2 "65236544,65237315";
chr14	astalavista	as_event	65236528	65237315	.	+	.	as_code "1^3- , 2^4-"; transcript1_id "14.1882.188"; splice_chain1 "65236528,65237287"; transcript2_id "14.1882.205"; splice_chain2 "65236544,65237315";
chr14	astalavista	as_event	65236528	65237315	.	+	.	as_code "1^3- , 2^4-"; transcript1_id "14.1882.218"; splice_chain1 "65236528,65237290"; transcript2_id "14.1882.205"; splice_chain2 "65236544,65237315";
chr14	astalavista	as_event	65236526	65237315	.	+	.	as_code "1^3- , 2^4-"; transcript1_id "14.1882.113"; splice_chain1 "65236526,65237283"; transcript2_id "14.1882.205"; splice_chain2 "65236544,65237315";
chr14	astalavista	as_event	65236526	65237315	.	+	.	as_code "1^3- , 2^4-"; transcript1_id "14.1882.148"; splice_chain1 "65236526,65237286"; transcript2_id "14.1882.205"; splice_chain2 "65236544,65237315";
chr14	astalavista	as_event	65236526	65237315	.	+	.	as_code "1^3- , 2^4-"; transcript1_id "14.1882.171"; splice_chain1 "65236526,65237284"; transcript2_id "14.1882.205"; splice_chain2 "65236544,65237315";
chr14	astalavista	as_event	65236526	65237315	.	+	.	as_code "1^3- , 2^4-"; transcript1_id "14.1882.139"; splice_chain1 "65236526,65237290"; transcript2_id "14.1882.205"; splice_chain2 "65236544,65237315";
chr14	astalavista	as_event	65236526	65237392	.	+	.	as_code "1^3-5^6- , 2^4-"; transcript1_id "14.1882.300"; splice_chain1 "65236526,65237290,65237316,65237392"; transcript2_id "14.1882.205"; splice_chain2 "65236544,65237315";
chr14	astalavista	as_event	65236512	65237315	.	+	.	as_code "1^3- , 2^4-"; transcript1_id "14.1882.219"; splice_chain1 "65236512,65237290"; transcript2_id "14.1882.205"; splice_chain2 "65236544,65237315";
chr14	astalavista	as_event	65236509	65237418	.	+	.	as_code "1^4- , 2^3-"; transcript1_id "14.1882.295"; splice_chain1 "65236509,65237418"; transcript2_id "14.1882.205"; splice_chain2 "65236544,65237315";
chr14	astalavista	as_event	65236505	65237414	.	+	.	as_code "1^4- , 2^3-"; transcript1_id "14.1882.174"; splice_chain1 "65236505,65237414"; transcript2_id "14.1882.205"; splice_chain2 "65236544,65237315";
chr14	astalavista	as_event	65236505	65237391	.	+	.	as_code "1^4- , 2^3-"; transcript1_id "14.1882.166"; splice_chain1 "65236505,65237391"; transcript2_id "14.1882.205"; splice_chain2 "65236544,65237315";
chr14	astalavista	as_event	65236536	65237290	.	+	.	as_code "1^3- , 2^4-"; transcript1_id "14.1882.224"; splice_chain1 "65236536,65237286"; transcript2_id "14.1882.108"; splice_chain2 "65236544,65237290";
chr14	astalavista	as_event	65236532	65237290	.	+	.	as_code "1^3- , 2^4-"; transcript1_id "14.1882.168"; splice_chain1 "65236532,65237283"; transcript2_id "14.1882.108"; splice_chain2 "65236544,65237290";
chr14	astalavista	as_event	65236528	65237290	.	+	.	as_code "1^3- , 2^4-"; transcript1_id "14.1882.188"; splice_chain1 "65236528,65237287"; transcript2_id "14.1882.108"; splice_chain2 "65236544,65237290";
chr14	astalavista	as_event	65236526	65237290	.	+	.	as_code "1^3- , 2^4-"; transcript1_id "14.1882.113"; splice_chain1 "65236526,65237283"; transcript2_id "14.1882.108"; splice_chain2 "65236544,65237290";
chr14	astalavista	as_event	65236526	65237290	.	+	.	as_code "1^3- , 2^4-"; transcript1_id "14.1882.148"; splice_chain1 "65236526,65237286"; transcript2_id "14.1882.108"; splice_chain2 "65236544,65237290";
chr14	astalavista	as_event	65236526	65237290	.	+	.	as_code "1^3- , 2^4-"; transcript1_id "14.1882.171"; splice_chain1 "65236526,65237284"; transcript2_id "14.1882.108"; splice_chain2 "65236544,65237290";
chr14	astalavista	as_event	65236526	65237315	.	+	.	as_code "1^4- , 2^3-"; transcript1_id "14.1882.215"; splice_chain1 "65236526,65237315"; transcript2_id "14.1882.108"; splice_chain2 "65236544,65237290";
chr14	astalavista	as_event	65236509	65237418	.	+	.	as_code "1^4- , 2^3-"; transcript1_id "14.1882.295"; splice_chain1 "65236509,65237418"; transcript2_id "14.1882.108"; splice_chain2 "65236544,65237290";
chr14	astalavista	as_event	65236505	65237414	.	+	.	as_code "1^4- , 2^3-"; transcript1_id "14.1882.174"; splice_chain1 "65236505,65237414"; transcript2_id "14.1882.108"; splice_chain2 "65236544,65237290";
chr14	astalavista	as_event	65236505	65237391	.	+	.	as_code "1^4- , 2^3-"; transcript1_id "14.1882.166"; splice_chain1 "65236505,65237391"; transcript2_id "14.1882.108"; splice_chain2 "65236544,65237290";
chr14	astalavista	as_event	65236536	65237391	.	+	.	as_code "1^3- , 2^4-5^6-"; transcript1_id "14.1882.224"; splice_chain1 "65236536,65237286"; transcript2_id "14.1882.287"; splice_chain2 "65236544,65237290,65237298,65237391";
chr14	astalavista	as_event	65236532	65237391	.	+	.	as_code "1^3- , 2^4-5^6-"; transcript1_id "14.1882.168"; splice_chain1 "65236532,65237283"; transcript2_id "14.1882.287"; splice_chain2 "65236544,65237290,65237298,65237391";
chr14	astalavista	as_event	65236528	65237391	.	+	.	as_code "1^3- , 2^4-5^6-"; transcript1_id "14.1882.188"; splice_chain1 "65236528,65237287"; transcript2_id "14.1882.287"; splice_chain2 "65236544,65237290,65237298,65237391";
chr14	astalavista	as_event	65236526	65237391	.	+	.	as_code "1^3- , 2^4-5^6-"; transcript1_id "14.1882.113"; splice_chain1 "65236526,65237283"; transcript2_id "14.1882.287"; splice_chain2 "65236544,65237290,65237298,65237391";
chr14	astalavista	as_event	65236526	65237391	.	+	.	as_code "1^3- , 2^4-5^6-"; transcript1_id "14.1882.148"; splice_chain1 "65236526,65237286"; transcript2_id "14.1882.287"; splice_chain2 "65236544,65237290,65237298,65237391";
chr14	astalavista	as_event	65236526	65237391	.	+	.	as_code "1^3- , 2^4-5^6-"; transcript1_id "14.1882.171"; splice_chain1 "65236526,65237284"; transcript2_id "14.1882.287"; splice_chain2 "65236544,65237290,65237298,65237391";
chr14	astalavista	as_event	65236526	65237391	.	+	.	as_code "1^5- , 2^3-4^6-"; transcript1_id "14.1882.215"; splice_chain1 "65236526,65237315"; transcript2_id "14.1882.287"; splice_chain2 "65236544,65237290,65237298,65237391";
chr14	astalavista	as_event	65236509	65237418	.	+	.	as_code "1^6- , 2^3-4^5-"; transcript1_id "14.1882.295"; splice_chain1 "65236509,65237418"; transcript2_id "14.1882.287"; splice_chain2 "65236544,65237290,65237298,65237391";
chr14	astalavista	as_event	65236505	65237414	.	+	.	as_code "1^6- , 2^3-4^5-"; transcript1_id "14.1882.174"; splice_chain1 "65236505,65237414"; transcript2_id "14.1882.287"; splice_chain2 "65236544,65237290,65237298,65237391";
chr14	astalavista	as_event	65236536	65237393	.	+	.	as_code "1^3- , 2^4-5^6-"; transcript1_id "14.1882.224"; splice_chain1 "65236536,65237286"; transcript2_id "14.1882.227"; splice_chain2 "65236544,65237290,65237301,65237393";
chr14	astalavista	as_event	65236532	65237393	.	+	.	as_code "1^3- , 2^4-5^6-"; transcript1_id "14.1882.168"; splice_chain1 "65236532,65237283"; transcript2_id "14.1882.227"; splice_chain2 "65236544,65237290,65237301,65237393";
chr14	astalavista	as_event	65236528	65237393	.	+	.	as_code "1^3- , 2^4-5^6-"; transcript1_id "14.1882.188"; splice_chain1 "65236528,65237287"; transcript2_id "14.1882.227"; splice_chain2 "65236544,65237290,65237301,65237393";
chr14	astalavista	as_event	65236526	65237393	.	+	.	as_code "1^3- , 2^4-5^6-"; transcript1_id "14.1882.113"; splice_chain1 "65236526,65237283"; transcript2_id "14.1882.227"; splice_chain2 "65236544,65237290,65237301,65237393";
chr14	astalavista	as_event	65236526	65237393	.	+	.	as_code "1^3- , 2^4-5^6-"; transcript1_id "14.1882.148"; splice_chain1 "65236526,65237286"; transcript2_id "14.1882.227"; splice_chain2 "65236544,65237290,65237301,65237393";
chr14	astalavista	as_event	65236526	65237393	.	+	.	as_code "1^3- , 2^4-5^6-"; transcript1_id "14.1882.171"; splice_chain1 "65236526,65237284"; transcript2_id "14.1882.227"; splice_chain2 "65236544,65237290,65237301,65237393";
chr14	astalavista	as_event	65236526	65237393	.	+	.	as_code "1^5- , 2^3-4^6-"; transcript1_id "14.1882.215"; splice_chain1 "65236526,65237315"; transcript2_id "14.1882.227"; splice_chain2 "65236544,65237290,65237301,65237393";
chr14	astalavista	as_event	65236509	65237418	.	+	.	as_code "1^6- , 2^3-4^5-"; transcript1_id "14.1882.295"; splice_chain1 "65236509,65237418"; transcript2_id "14.1882.227"; splice_chain2 "65236544,65237290,65237301,65237393";
chr14	astalavista	as_event	65236505	65237414	.	+	.	as_code "1^6- , 2^3-4^5-"; transcript1_id "14.1882.174"; splice_chain1 "65236505,65237414"; transcript2_id "14.1882.227"; splice_chain2 "65236544,65237290,65237301,65237393";
chr14	astalavista	as_event	65236505	65237393	.	+	.	as_code "1^5- , 2^3-4^6-"; transcript1_id "14.1882.166"; splice_chain1 "65236505,65237391"; transcript2_id "14.1882.227"; splice_chain2 "65236544,65237290,65237301,65237393";
chr14	astalavista	as_event	65236536	65237418	.	+	.	as_code "1^3- , 2^4-5^6-"; transcript1_id "14.1882.224"; splice_chain1 "65236536,65237286"; transcript2_id "14.1882.294"; splice_chain2 "65236544,65237290,65237321,65237418";
chr14	astalavista	as_event	65236532	65237418	.	+	.	as_code "1^3- , 2^4-5^6-"; transcript1_id "14.1882.168"; splice_chain1 "65236532,65237283"; transcript2_id "14.1882.294"; splice_chain2 "65236544,65237290,65237321,65237418";
chr14	astalavista	as_event	65236528	65237418	.	+	.	as_code "1^3- , 2^4-5^6-"; transcript1_id "14.1882.188"; splice_chain1 "65236528,65237287"; transcript2_id "14.1882.294"; splice_chain2 "65236544,65237290,65237321,65237418";
chr14	astalavista	as_event	65236526	65237418	.	+	.	as_code "1^3- , 2^4-5^6-"; transcript1_id "14.1882.113"; splice_chain1 "65236526,65237283"; transcript2_id "14.1882.294"; splice_chain2 "65236544,65237290,65237321,65237418";
chr14	astalavista	as_event	65236526	65237418	.	+	.	as_code "1^3- , 2^4-5^6-"; transcript1_id "14.1882.148"; splice_chain1 "65236526,65237286"; transcript2_id "14.1882.294"; splice_chain2 "65236544,65237290,65237321,65237418";
chr14	astalavista	as_event	65236526	65237418	.	+	.	as_code "1^3- , 2^4-5^6-"; transcript1_id "14.1882.171"; splice_chain1 "65236526,65237284"; transcript2_id "14.1882.294"; splice_chain2 "65236544,65237290,65237321,65237418";
chr14	astalavista	as_event	65236526	65237418	.	+	.	as_code "1^4- , 2^3-5^6-"; transcript1_id "14.1882.215"; splice_chain1 "65236526,65237315"; transcript2_id "14.1882.294"; splice_chain2 "65236544,65237290,65237321,65237418";
chr14	astalavista	as_event	65236505	65237418	.	+	.	as_code "1^5- , 2^3-4^6-"; transcript1_id "14.1882.174"; splice_chain1 "65236505,65237414"; transcript2_id "14.1882.294"; splice_chain2 "65236544,65237290,65237321,65237418";
chr14	astalavista	as_event	65236505	65237418	.	+	.	as_code "1^5- , 2^3-4^6-"; transcript1_id "14.1882.166"; splice_chain1 "65236505,65237391"; transcript2_id "14.1882.294"; splice_chain2 "65236544,65237290,65237321,65237418";
chr14	astalavista	as_event	65236536	65237378	.	+	.	as_code "1^3- , 2^4-5^6-"; transcript1_id "14.1882.224"; splice_chain1 "65236536,65237286"; transcript2_id "14.1882.328"; splice_chain2 "65236544,65237290,65237314,65237378";
chr14	astalavista	as_event	65236532	65237378	.	+	.	as_code "1^3- , 2^4-5^6-"; transcript1_id "14.1882.168"; splice_chain1 "65236532,65237283"; transcript2_id "14.1882.328"; splice_chain2 "65236544,65237290,65237314,65237378";
chr14	astalavista	as_event	65236528	65237378	.	+	.	as_code "1^3- , 2^4-5^6-"; transcript1_id "14.1882.188"; splice_chain1 "65236528,65237287"; transcript2_id "14.1882.328"; splice_chain2 "65236544,65237290,65237314,65237378";
chr14	astalavista	as_event	65236526	65237378	.	+	.	as_code "1^3- , 2^4-5^6-"; transcript1_id "14.1882.113"; splice_chain1 "65236526,65237283"; transcript2_id "14.1882.328"; splice_chain2 "65236544,65237290,65237314,65237378";
chr14	astalavista	as_event	65236526	65237378	.	+	.	as_code "1^3- , 2^4-5^6-"; transcript1_id "14.1882.148"; splice_chain1 "65236526,65237286"; transcript2_id "14.1882.328"; splice_chain2 "65236544,65237290,65237314,65237378";
chr14	astalavista	as_event	65236526	65237378	.	+	.	as_code "1^3- , 2^4-5^6-"; transcript1_id "14.1882.171"; splice_chain1 "65236526,65237284"; transcript2_id "14.1882.328"; splice_chain2 "65236544,65237290,65237314,65237378";
chr14	astalavista	as_event	65236526	65237378	.	+	.	as_code "1^5- , 2^3-4^6-"; transcript1_id "14.1882.215"; splice_chain1 "65236526,65237315"; transcript2_id "14.1882.328"; splice_chain2 "65236544,65237290,65237314,65237378";
chr14	astalavista	as_event	65236509	65237418	.	+	.	as_code "1^6- , 2^3-4^5-"; transcript1_id "14.1882.295"; splice_chain1 "65236509,65237418"; transcript2_id "14.1882.328"; splice_chain2 "65236544,65237290,65237314,65237378";
chr14	astalavista	as_event	65236505	65237414	.	+	.	as_code "1^6- , 2^3-4^5-"; transcript1_id "14.1882.174"; splice_chain1 "65236505,65237414"; transcript2_id "14.1882.328"; splice_chain2 "65236544,65237290,65237314,65237378";
chr14	astalavista	as_event	65236505	65237391	.	+	.	as_code "1^6- , 2^3-4^5-"; transcript1_id "14.1882.166"; splice_chain1 "65236505,65237391"; transcript2_id "14.1882.328"; splice_chain2 "65236544,65237290,65237314,65237378";
chr14	astalavista	as_event	65236536	65237375	.	+	.	as_code "1^3- , 2^4-5^6-"; transcript1_id "14.1882.224"; splice_chain1 "65236536,65237286"; transcript2_id "14.1882.308"; splice_chain2 "65236544,65237290,65237305,65237375";
chr14	astalavista	as_event	65236532	65237375	.	+	.	as_code "1^3- , 2^4-5^6-"; transcript1_id "14.1882.168"; splice_chain1 "65236532,65237283"; transcript2_id "14.1882.308"; splice_chain2 "65236544,65237290,65237305,65237375";
chr14	astalavista	as_event	65236528	65237375	.	+	.	as_code "1^3- , 2^4-5^6-"; transcript1_id "14.1882.188"; splice_chain1 "65236528,65237287"; transcript2_id "14.1882.308"; splice_chain2 "65236544,65237290,65237305,65237375";
chr14	astalavista	as_event	65236526	65237375	.	+	.	as_code "1^3- , 2^4-5^6-"; transcript1_id "14.1882.113"; splice_chain1 "65236526,65237283"; transcript2_id "14.1882.308"; splice_chain2 "65236544,65237290,65237305,65237375";
chr14	astalavista	as_event	65236526	65237375	.	+	.	as_code "1^3- , 2^4-5^6-"; transcript1_id "14.1882.148"; splice_chain1 "65236526,65237286"; transcript2_id "14.1882.308"; splice_chain2 "65236544,65237290,65237305,65237375";
chr14	astalavista	as_event	65236526	65237375	.	+	.	as_code "1^3- , 2^4-5^6-"; transcript1_id "14.1882.171"; splice_chain1 "65236526,65237284"; transcript2_id "14.1882.308"; splice_chain2 "65236544,65237290,65237305,65237375";
chr14	astalavista	as_event	65236526	65237375	.	+	.	as_code "1^5- , 2^3-4^6-"; transcript1_id "14.1882.215"; splice_chain1 "65236526,65237315"; transcript2_id "14.1882.308"; splice_chain2 "65236544,65237290,65237305,65237375";
chr14	astalavista	as_event	65236509	65237418	.	+	.	as_code "1^6- , 2^3-4^5-"; transcript1_id "14.1882.295"; splice_chain1 "65236509,65237418"; transcript2_id "14.1882.308"; splice_chain2 "65236544,65237290,65237305,65237375";
chr14	astalavista	as_event	65236505	65237414	.	+	.	as_code "1^6- , 2^3-4^5-"; transcript1_id "14.1882.174"; splice_chain1 "65236505,65237414"; transcript2_id "14.1882.308"; splice_chain2 "65236544,65237290,65237305,65237375";
chr14	astalavista	as_event	65236505	65237391	.	+	.	as_code "1^6- , 2^3-4^5-"; transcript1_id "14.1882.166"; splice_chain1 "65236505,65237391"; transcript2_id "14.1882.308"; splice_chain2 "65236544,65237290,65237305,65237375";
chr14	astalavista	as_event	65236532	65237286	.	+	.	as_code "1^3- , 2^4-"; transcript1_id "14.1882.168"; splice_chain1 "65236532,65237283"; transcript2_id "14.1882.224"; splice_chain2 "65236536,65237286";
chr14	astalavista	as_event	65236528	65237287	.	+	.	as_code "1^4- , 2^3-"; transcript1_id "14.1882.188"; splice_chain1 "65236528,65237287"; transcript2_id "14.1882.224"; splice_chain2 "65236536,65237286";
chr14	astalavista	as_event	65236528	65237290	.	+	.	as_code "1^4- , 2^3-"; transcript1_id "14.1882.218"; splice_chain1 "65236528,65237290"; transcript2_id "14.1882.224"; splice_chain2 "65236536,65237286";
chr14	astalavista	as_event	65236526	65237286	.	+	.	as_code "1^3- , 2^4-"; transcript1_id "14.1882.113"; splice_chain1 "65236526,65237283"; transcript2_id "14.1882.224"; splice_chain2 "65236536,65237286";
chr14	astalavista	as_event	65236526	65237286	.	+	.	as_code "1^3- , 2^4-"; transcript1_id "14.1882.171"; splice_chain1 "65236526,65237284"; transcript2_id "14.1882.224"; splice_chain2 "65236536,65237286";
chr14	astalavista	as_event	65236526	65237315	.	+	.	as_code "1^4- , 2^3-"; transcript1_id "14.1882.215"; splice_chain1 "65236526,65237315"; transcript2_id "14.1882.224"; splice_chain2 "65236536,65237286";
chr14	astalavista	as_event	65236526	65237290	.	+	.	as_code "1^4- , 2^3-"; transcript1_id "14.1882.139"; splice_chain1 "65236526,65237290"; transcript2_id "14.1882.224"; splice_chain2 "65236536,65237286";
chr14	astalavista	as_event	65236526	65237392	.	+	.	as_code "1^4-5^6- , 2^3-"; transcript1_id "14.1882.300"; splice_chain1 "65236526,65237290,65237316,65237392"; transcript2_id "14.1882.224"; splice_chain2 "65236536,65237286";
chr14	astalavista	as_event	65236512	65237290	.	+	.	as_code "1^4- , 2^3-"; transcript1_id "14.1882.219"; splice_chain1 "65236512,65237290"; transcript2_id "14.1882.224"; splice_chain2 "65236536,65237286";
chr14	astalavista	as_event	65236509	65237418	.	+	.	as_code "1^4- , 2^3-"; transcript1_id "14.1882.295"; splice_chain1 "65236509,65237418"; transcript2_id "14.1882.224"; splice_chain2 "65236536,65237286";
chr14	astalavista	as_event	65236505	65237414	.	+	.	as_code "1^4- , 2^3-"; transcript1_id "14.1882.174"; splice_chain1 "65236505,65237414"; transcript2_id "14.1882.224"; splice_chain2 "65236536,65237286";
chr14	astalavista	as_event	65236505	65237391	.	+	.	as_code "1^4- , 2^3-"; transcript1_id "14.1882.166"; splice_chain1 "65236505,65237391"; transcript2_id "14.1882.224"; splice_chain2 "65236536,65237286";
chr14	astalavista	as_event	65236528	65237287	.	+	.	as_code "1^4- , 2^3-"; transcript1_id "14.1882.188"; splice_chain1 "65236528,65237287"; transcript2_id "14.1882.168"; splice_chain2 "65236532,65237283";
chr14	astalavista	as_event	65236528	65237290	.	+	.	as_code "1^4- , 2^3-"; transcript1_id "14.1882.218"; splice_chain1 "65236528,65237290"; transcript2_id "14.1882.168"; splice_chain2 "65236532,65237283";
chr14	astalavista	as_event	65236526	65237286	.	+	.	as_code "1^4- , 2^3-"; transcript1_id "14.1882.148"; splice_chain1 "65236526,65237286"; transcript2_id "14.1882.168"; splice_chain2 "65236532,65237283";
chr14	astalavista	as_event	65236526	65237284	.	+	.	as_code "1^4- , 2^3-"; transcript1_id "14.1882.171"; splice_chain1 "65236526,65237284"; transcript2_id "14.1882.168"; splice_chain2 "65236532,65237283";
chr14	astalavista	as_event	65236526	65237315	.	+	.	as_code "1^4- , 2^3-"; transcript1_id "14.1882.215"; splice_chain1 "65236526,65237315"; transcript2_id "14.1882.168"; splice_chain2 "65236532,65237283";
chr14	astalavista	as_event	65236526	65237290	.	+	.	as_code "1^4- , 2^3-"; transcript1_id "14.1882.139"; splice_chain1 "65236526,65237290"; transcript2_id "14.1882.168"; splice_chain2 "65236532,65237283";
chr14	astalavista	as_event	65236526	65237392	.	+	.	as_code "1^4-5^6- , 2^3-"; transcript1_id "14.1882.300"; splice_chain1 "65236526,65237290,65237316,65237392"; transcript2_id "14.1882.168"; splice_chain2 "65236532,65237283";
chr14	astalavista	as_event	65236512	65237290	.	+	.	as_code "1^4- , 2^3-"; transcript1_id "14.1882.219"; splice_chain1 "65236512,65237290"; transcript2_id "14.1882.168"; splice_chain2 "65236532,65237283";
chr14	astalavista	as_event	65236509	65237418	.	+	.	as_code "1^4- , 2^3-"; transcript1_id "14.1882.295"; splice_chain1 "65236509,65237418"; transcript2_id "14.1882.168"; splice_chain2 "65236532,65237283";
chr14	astalavista	as_event	65236505	65237414	.	+	.	as_code "1^4- , 2^3-"; transcript1_id "14.1882.174"; splice_chain1 "65236505,65237414"; transcript2_id "14.1882.168"; splice_chain2 "65236532,65237283";
chr14	astalavista	as_event	65236505	65237391	.	+	.	as_code "1^4- , 2^3-"; transcript1_id "14.1882.166"; splice_chain1 "65236505,65237391"; transcript2_id "14.1882.168"; splice_chain2 "65236532,65237283";
chr14	astalavista	as_event	65236526	65237287	.	+	.	as_code "1^3- , 2^4-"; transcript1_id "14.1882.113"; splice_chain1 "65236526,65237283"; transcript2_id "14.1882.188"; splice_chain2 "65236528,65237287";
chr14	astalavista	as_event	65236526	65237287	.	+	.	as_code "1^3- , 2^4-"; transcript1_id "14.1882.148"; splice_chain1 "65236526,65237286"; transcript2_id "14.1882.188"; splice_chain2 "65236528,65237287";
chr14	astalavista	as_event	65236526	65237287	.	+	.	as_code "1^3- , 2^4-"; transcript1_id "14.1882.171"; splice_chain1 "65236526,65237284"; transcript2_id "14.1882.188"; splice_chain2 "65236528,65237287";
chr14	astalavista	as_event	65236526	65237315	.	+	.	as_code "1^4- , 2^3-"; transcript1_id "14.1882.215"; splice_chain1 "65236526,65237315"; transcript2_id "14.1882.188"; splice_chain2 "65236528,65237287";
chr14	astalavista	as_event	65236526	65237290	.	+	.	as_code "1^4- , 2^3-"; transcript1_id "14.1882.139"; splice_chain1 "65236526,65237290"; transcript2_id "14.1882.188"; splice_chain2 "65236528,65237287";
chr14	astalavista	as_event	65236526	65237392	.	+	.	as_code "1^4-5^6- , 2^3-"; transcript1_id "14.1882.300"; splice_chain1 "65236526,65237290,65237316,65237392"; transcript2_id "14.1882.188"; splice_chain2 "65236528,65237287";
chr14	astalavista	as_event	65236512	65237290	.	+	.	as_code "1^4- , 2^3-"; transcript1_id "14.1882.219"; splice_chain1 "65236512,65237290"; transcript2_id "14.1882.188"; splice_chain2 "65236528,65237287";
chr14	astalavista	as_event	65236509	65237418	.	+	.	as_code "1^4- , 2^3-"; transcript1_id "14.1882.295"; splice_chain1 "65236509,65237418"; transcript2_id "14.1882.188"; splice_chain2 "65236528,65237287";
chr14	astalavista	as_event	65236505	65237414	.	+	.	as_code "1^4- , 2^3-"; transcript1_id "14.1882.174"; splice_chain1 "65236505,65237414"; transcript2_id "14.1882.188"; splice_chain2 "65236528,65237287";
chr14	astalavista	as_event	65236505	65237391	.	+	.	as_code "1^4- , 2^3-"; transcript1_id "14.1882.166"; splice_chain1 "65236505,65237391"; transcript2_id "14.1882.188"; splice_chain2 "65236528,65237287";
chr14	astalavista	as_event	65236526	65237290	.	+	.	as_code "1^3- , 2^4-"; transcript1_id "14.1882.113"; splice_chain1 "65236526,65237283"; transcript2_id "14.1882.218"; splice_chain2 "65236528,65237290";
chr14	astalavista	as_event	65236526	65237290	.	+	.	as_code "1^3- , 2^4-"; transcript1_id "14.1882.148"; splice_chain1 "65236526,65237286"; transcript2_id "14.1882.218"; splice_chain2 "65236528,65237290";
chr14	astalavista	as_event	65236526	65237290	.	+	.	as_code "1^3- , 2^4-"; transcript1_id "14.1882.171"; splice_chain1 "65236526,65237284"; transcript2_id "14.1882.218"; splice_chain2 "65236528,65237290";
chr14	astalavista	as_event	65236526	65237315	.	+	.	as_code "1^4- , 2^3-"; transcript1_id "14.1882.215"; splice_chain1 "65236526,65237315"; transcript2_id "14.1882.218"; splice_chain2 "65236528,65237290";
chr14	astalavista	as_event	65236509	65237418	.	+	.	as_code "1^4- , 2^3-"; transcript1_id "14.1882.295"; splice_chain1 "65236509,65237418"; transcript2_id "14.1882.218"; splice_chain2 "65236528,65237290";
chr14	astalavista	as_event	65236505	65237414	.	+	.	as_code "1^4- , 2^3-"; transcript1_id "14.1882.174"; splice_chain1 "65236505,65237414"; transcript2_id "14.1882.218"; splice_chain2 "65236528,65237290";
chr14	astalavista	as_event	65236505	65237391	.	+	.	as_code "1^4- , 2^3-"; transcript1_id "14.1882.166"; splice_chain1 "65236505,65237391"; transcript2_id "14.1882.218"; splice_chain2 "65236528,65237290";
chr14	astalavista	as_event	65236512	65237290	.	+	.	as_code "1^4- , 2^3-"; transcript1_id "14.1882.219"; splice_chain1 "65236512,65237290"; transcript2_id "14.1882.113"; splice_chain2 "65236526,65237283";
chr14	astalavista	as_event	65236509	65237418	.	+	.	as_code "1^4- , 2^3-"; transcript1_id "14.1882.295"; splice_chain1 "65236509,65237418"; transcript2_id "14.1882.113"; splice_chain2 "65236526,65237283";
chr14	astalavista	as_event	65236505	65237414	.	+	.	as_code "1^4- , 2^3-"; transcript1_id "14.1882.174"; splice_chain1 "65236505,65237414"; transcript2_id "14.1882.113"; splice_chain2 "65236526,65237283";
chr14	astalavista	as_event	65236505	65237391	.	+	.	as_code "1^4- , 2^3-"; transcript1_id "14.1882.166"; splice_chain1 "65236505,65237391"; transcript2_id "14.1882.113"; splice_chain2 "65236526,65237283";
chr14	astalavista	as_event	65236512	65237290	.	+	.	as_code "1^4- , 2^3-"; transcript1_id "14.1882.219"; splice_chain1 "65236512,65237290"; transcript2_id "14.1882.148"; splice_chain2 "65236526,65237286";
chr14	astalavista	as_event	65236509	65237418	.	+	.	as_code "1^4- , 2^3-"; transcript1_id "14.1882.295"; splice_chain1 "65236509,65237418"; transcript2_id "14.1882.148"; splice_chain2 "65236526,65237286";
chr14	astalavista	as_event	65236505	65237414	.	+	.	as_code "1^4- , 2^3-"; transcript1_id "14.1882.174"; splice_chain1 "65236505,65237414"; transcript2_id "14.1882.148"; splice_chain2 "65236526,65237286";
chr14	astalavista	as_event	65236505	65237391	.	+	.	as_code "1^4- , 2^3-"; transcript1_id "14.1882.166"; splice_chain1 "65236505,65237391"; transcript2_id "14.1882.148"; splice_chain2 "65236526,65237286";
chr14	astalavista	as_event	65236512	65237290	.	+	.	as_code "1^4- , 2^3-"; transcript1_id "14.1882.219"; splice_chain1 "65236512,65237290"; transcript2_id "14.1882.171"; splice_chain2 "65236526,65237284";
chr14	astalavista	as_event	65236509	65237418	.	+	.	as_code "1^4- , 2^3-"; transcript1_id "14.1882.295"; splice_chain1 "65236509,65237418"; transcript2_id "14.1882.171"; splice_chain2 "65236526,65237284";
chr14	astalavista	as_event	65236505	65237414	.	+	.	as_code "1^4- , 2^3-"; transcript1_id "14.1882.174"; splice_chain1 "65236505,65237414"; transcript2_id "14.1882.171"; splice_chain2 "65236526,65237284";
chr14	astalavista	as_event	65236505	65237391	.	+	.	as_code "1^4- , 2^3-"; transcript1_id "14.1882.166"; splice_chain1 "65236505,65237391"; transcript2_id "14.1882.171"; splice_chain2 "65236526,65237284";
chr14	astalavista	as_event	65236512	65237315	.	+	.	as_code "1^3- , 2^4-"; transcript1_id "14.1882.219"; splice_chain1 "65236512,65237290"; transcript2_id "14.1882.215"; splice_chain2 "65236526,65237315";
chr14	astalavista	as_event	65236509	65237418	.	+	.	as_code "1^4- , 2^3-"; transcript1_id "14.1882.295"; splice_chain1 "65236509,65237418"; transcript2_id "14.1882.215"; splice_chain2 "65236526,65237315";
chr14	astalavista	as_event	65236505	65237414	.	+	.	as_code "1^4- , 2^3-"; transcript1_id "14.1882.174"; splice_chain1 "65236505,65237414"; transcript2_id "14.1882.215"; splice_chain2 "65236526,65237315";
chr14	astalavista	as_event	65236505	65237391	.	+	.	as_code "1^4- , 2^3-"; transcript1_id "14.1882.166"; splice_chain1 "65236505,65237391"; transcript2_id "14.1882.215"; splice_chain2 "65236526,65237315";
chr14	astalavista	as_event	65236509	65237418	.	+	.	as_code "1^4- , 2^3-"; transcript1_id "14.1882.295"; splice_chain1 "65236509,65237418"; transcript2_id "14.1882.139"; splice_chain2 "65236526,65237290";
chr14	astalavista	as_event	65236505	65237414	.	+	.	as_code "1^4- , 2^3-"; transcript1_id "14.1882.174"; splice_chain1 "65236505,65237414"; transcript2_id "14.1882.139"; splice_chain2 "65236526,65237290";
chr14	astalavista	as_event	65236505	65237391	.	+	.	as_code "1^4- , 2^3-"; transcript1_id "14.1882.166"; splice_chain1 "65236505,65237391"; transcript2_id "14.1882.139"; splice_chain2 "65236526,65237290";
chr14	astalavista	as_event	65236509	65237418	.	+	.	as_code "1^6- , 2^3-4^5-"; transcript1_id "14.1882.295"; splice_chain1 "65236509,65237418"; transcript2_id "14.1882.300"; splice_chain2 "65236526,65237290,65237316,65237392";
chr14	astalavista	as_event	65236505	65237414	.	+	.	as_code "1^6- , 2^3-4^5-"; transcript1_id "14.1882.174"; splice_chain1 "65236505,65237414"; transcript2_id "14.1882.300"; splice_chain2 "65236526,65237290,65237316,65237392";
chr14	astalavista	as_event	65236505	65237392	.	+	.	as_code "1^5- , 2^3-4^6-"; transcript1_id "14.1882.166"; splice_chain1 "65236505,65237391"; transcript2_id "14.1882.300"; splice_chain2 "65236526,65237290,65237316,65237392";
chr14	astalavista	as_event	65236509	65237418	.	+	.	as_code "1^4- , 2^3-"; transcript1_id "14.1882.295"; splice_chain1 "65236509,65237418"; transcript2_id "14.1882.219"; splice_chain2 "65236512,65237290";
chr14	astalavista	as_event	65236505	65237414	.	+	.	as_code "1^4- , 2^3-"; transcript1_id "14.1882.174"; splice_chain1 "65236505,65237414"; transcript2_id "14.1882.219"; splice_chain2 "65236512,65237290";
chr14	astalavista	as_event	65236505	65237391	.	+	.	as_code "1^4- , 2^3-"; transcript1_id "14.1882.166"; splice_chain1 "65236505,65237391"; transcript2_id "14.1882.219"; splice_chain2 "65236512,65237290";
chr14	astalavista	as_event	65236505	65237418	.	+	.	as_code "1^3- , 2^4-"; transcript1_id "14.1882.174"; splice_chain1 "65236505,65237414"; transcript2_id "14.1882.295"; splice_chain2 "65236509,65237418";
chr14	astalavista	as_event	65236505	65237418	.	+	.	as_code "1^3- , 2^4-"; transcript1_id "14.1882.166"; splice_chain1 "65236505,65237391"; transcript2_id "14.1882.295"; splice_chain2 "65236509,65237418";
chr14	astalavista	as_event	65236533	65237290	.	+	.	as_code "1^3- , 2^4-"; transcript1_id "14.1882.101"; splice_chain1 "65236533,65237287"; transcript2_id "14.1882.102"; splice_chain2 "65236544,65237290";
chr14	astalavista	as_event	65236526	65237290	.	+	.	as_code "1^4- , 2^3-"; transcript1_id "14.1882.100"; splice_chain1 "65236526,65237290"; transcript2_id "14.1882.101"; splice_chain2 "65236533,65237287";
chr14	astalavista	as_event	65236513	65237290	.	+	.	as_code "1^3- , 2^4-"; transcript1_id "14.1882.104"; splice_chain1 "65236513,65237287"; transcript2_id "14.1882.102"; splice_chain2 "65236544,65237290";
chr14	astalavista	as_event	65236513	65237290	.	+	.	as_code "1^3- , 2^4-"; transcript1_id "14.1882.104"; splice_chain1 "65236513,65237287"; transcript2_id "14.1882.100"; splice_chain2 "65236526,65237290";
chr14	astalavista	as_event	65236526	65237290	.	+	.	as_code "1^3- , 2^4-"; transcript1_id "14.1882.105"; splice_chain1 "65236526,65237287"; transcript2_id "14.1882.102"; splice_chain2 "65236544,65237290";
chr14	astalavista	as_event	65236544	65237290	.	+	.	as_code "1^2- , 0"; transcript1_id "14.1882.23"; splice_chain1 ""; transcript2_id "14.1882.7"; splice_chain2 "65236544,65237290";
chr14	astalavista	as_event	65236544	65237386	.	+	.	as_code "1^3-4^ , 2^"; transcript1_id "14.1882.121"; splice_chain1 "65236544,65237290,65237386"; transcript2_id "14.1882.72"; splice_chain2 "65236548";
chr14	astalavista	as_event	65237303	65237329	.	+	.	as_code "1^ , 2^"; transcript1_id "14.1882.175"; splice_chain1 "65237303"; transcript2_id "14.1882.98"; splice_chain2 "65237329";
chr14	astalavista	as_event	65236544	65237303	.	+	.	as_code "1^3-4^ , 2^"; transcript1_id "14.1882.175"; splice_chain1 "65236544,65237290,65237303"; transcript2_id "14.1882.52"; splice_chain2 "65236547";
chr14	astalavista	as_event	65237413	65237430	.	+	.	as_code "1^ , 2^"; transcript1_id "14.1882.198"; splice_chain1 "65237413"; transcript2_id "14.1882.100"; splice_chain2 "65237430";
chr14	astalavista	as_event	65237301	65237430	.	+	.	as_code "1^2-4^ , 3^"; transcript1_id "14.1882.227"; splice_chain1 "65237301,65237393,65237430"; transcript2_id "14.1882.198"; splice_chain2 "65237413";
chr14	astalavista	as_event	65237298	65237430	.	+	.	as_code "1^2-4^ , 3^"; transcript1_id "14.1882.287"; splice_chain1 "65237298,65237391,65237430"; transcript2_id "14.1882.198"; splice_chain2 "65237413";
chr14	astalavista	as_event	65237321	65237430	.	+	.	as_code "1^3-4^ , 2^"; transcript1_id "14.1882.294"; splice_chain1 "65237321,65237418,65237430"; transcript2_id "14.1882.198"; splice_chain2 "65237413";
chr14	astalavista	as_event	65237316	65237430	.	+	.	as_code "1^2-4^ , 3^"; transcript1_id "14.1882.300"; splice_chain1 "65237316,65237392,65237430"; transcript2_id "14.1882.198"; splice_chain2 "65237413";
chr14	astalavista	as_event	65237314	65237430	.	+	.	as_code "1^2-4^ , 3^"; transcript1_id "14.1882.328"; splice_chain1 "65237314,65237378,65237430"; transcript2_id "14.1882.198"; splice_chain2 "65237413";
chr14	astalavista	as_event	65237305	65237430	.	+	.	as_code "1^2-4^ , 3^"; transcript1_id "14.1882.308"; splice_chain1 "65237305,65237375,65237430"; transcript2_id "14.1882.198"; splice_chain2 "65237413";
chr14	astalavista	as_event	65237303	65237430	.	+	.	as_code "1^2-4^ , 3^"; transcript1_id "14.1882.242"; splice_chain1 "65237303,65237395,65237430"; transcript2_id "14.1882.198"; splice_chain2 "65237413";
chr14	astalavista	as_event	65237272	65237430	.	+	.	as_code "1-2^ , 0"; transcript1_id "14.1882.48"; splice_chain1 ""; transcript2_id "14.1882.173"; splice_chain2 "65237272,65237430";
chr14	astalavista	as_event	65237315	65237430	.	+	.	as_code "1-2^ , 0"; transcript1_id "14.1882.48"; splice_chain1 ""; transcript2_id "14.1882.205"; splice_chain2 "65237315,65237430";
chr14	astalavista	as_event	65237290	65237430	.	+	.	as_code "1-2^ , 0"; transcript1_id "14.1882.48"; splice_chain1 ""; transcript2_id "14.1882.102"; splice_chain2 "65237290,65237430";
chr14	astalavista	as_event	65237290	65237430	.	+	.	as_code "1-2^3-4^ , 0"; transcript1_id "14.1882.48"; splice_chain1 ""; transcript2_id "14.1882.227"; splice_chain2 "65237290,65237301,65237393,65237430";
chr14	astalavista	as_event	65237290	65237430	.	+	.	as_code "1-2^3-4^ , 0"; transcript1_id "14.1882.48"; splice_chain1 ""; transcript2_id "14.1882.287"; splice_chain2 "65237290,65237298,65237391,65237430";
chr14	astalavista	as_event	65237290	65237430	.	+	.	as_code "1-2^3-4^ , 0"; transcript1_id "14.1882.48"; splice_chain1 ""; transcript2_id "14.1882.294"; splice_chain2 "65237290,65237321,65237418,65237430";
chr14	astalavista	as_event	65237290	65237413	.	+	.	as_code "1-2^ , 0"; transcript1_id "14.1882.48"; splice_chain1 ""; transcript2_id "14.1882.198"; splice_chain2 "65237290,65237413";
chr14	astalavista	as_event	65237290	65237430	.	+	.	as_code "1-2^3-4^ , 0"; transcript1_id "14.1882.48"; splice_chain1 ""; transcript2_id "14.1882.328"; splice_chain2 "65237290,65237314,65237378,65237430";
chr14	astalavista	as_event	65237290	65237430	.	+	.	as_code "1-2^3-4^ , 0"; transcript1_id "14.1882.48"; splice_chain1 ""; transcript2_id "14.1882.308"; splice_chain2 "65237290,65237305,65237375,65237430";
chr14	astalavista	as_event	65237290	65237430	.	+	.	as_code "1-2^3-4^ , 0"; transcript1_id "14.1882.48"; splice_chain1 ""; transcript2_id "14.1882.242"; splice_chain2 "65237290,65237303,65237395,65237430";
chr14	astalavista	as_event	65237272	65237430	.	+	.	as_code "1-4^ , 2-3^"; transcript1_id "14.1882.173"; splice_chain1 "65237272,65237430"; transcript2_id "14.1882.198"; splice_chain2 "65237290,65237413";
chr14	astalavista	as_event	65237290	65237430	.	+	.	as_code "1-3^ , 2-4^"; transcript1_id "14.1882.198"; splice_chain1 "65237290,65237413"; transcript2_id "14.1882.205"; splice_chain2 "65237315,65237430";
chr14	astalavista	as_event	65237391	65237430	.	+	.	as_code "1-2^ , 0"; transcript1_id "14.1882.45"; splice_chain1 ""; transcript2_id "14.1882.166"; splice_chain2 "65237391,65237430";
chr14	astalavista	as_event	65237414	65237430	.	+	.	as_code "1-2^ , 0"; transcript1_id "14.1882.45"; splice_chain1 ""; transcript2_id "14.1882.174"; splice_chain2 "65237414,65237430";
chr14	astalavista	as_event	65236504	65237430	.	+	.	as_code "1^3-4^ , 2^"; transcript1_id "14.1882.117"; splice_chain1 "65236504,65237414,65237430"; transcript2_id "14.1882.48"; splice_chain2 "65236544";
chr14	astalavista	as_event	65236504	65237430	.	+	.	as_code "1^5-6^ , 2^3-4^"; transcript1_id "14.1882.117"; splice_chain1 "65236504,65237414,65237430"; transcript2_id "14.1882.198"; splice_chain2 "65236544,65237290,65237413";
chr14	astalavista	as_event	65236504	65237430	.	+	.	as_code "1^3-4^ , 2^"; transcript1_id "14.1882.117"; splice_chain1 "65236504,65237414,65237430"; transcript2_id "14.1882.45"; splice_chain2 "65236505";
chr14	astalavista	as_event	65236486	65237430	.	+	.	as_code "1^3-4^ , 2^"; transcript1_id "14.1882.123"; splice_chain1 "65236486,65237414,65237430"; transcript2_id "14.1882.48"; splice_chain2 "65236544";
chr14	astalavista	as_event	65236486	65237430	.	+	.	as_code "1^5-6^ , 2^3-4^"; transcript1_id "14.1882.123"; splice_chain1 "65236486,65237414,65237430"; transcript2_id "14.1882.198"; splice_chain2 "65236544,65237290,65237413";
chr14	astalavista	as_event	65236486	65237430	.	+	.	as_code "1^3-4^ , 2^"; transcript1_id "14.1882.123"; splice_chain1 "65236486,65237414,65237430"; transcript2_id "14.1882.45"; splice_chain2 "65236505";
chr14	astalavista	as_event	65236534	65237430	.	+	.	as_code "1^3-4^ , 2^"; transcript1_id "14.1882.178"; splice_chain1 "65236534,65237379,65237430"; transcript2_id "14.1882.48"; splice_chain2 "65236544";
chr14	astalavista	as_event	65236534	65237430	.	+	.	as_code "1^4-6^ , 2^3-5^"; transcript1_id "14.1882.178"; splice_chain1 "65236534,65237379,65237430"; transcript2_id "14.1882.198"; splice_chain2 "65236544,65237290,65237413";
chr14	astalavista	as_event	65236505	65237430	.	+	.	as_code "1^ , 2^3-4^"; transcript1_id "14.1882.45"; splice_chain1 "65236505"; transcript2_id "14.1882.178"; splice_chain2 "65236534,65237379,65237430";
chr14	astalavista	as_event	65236539	65237430	.	+	.	as_code "1^3-4^ , 2^"; transcript1_id "14.1882.193"; splice_chain1 "65236539,65237294,65237430"; transcript2_id "14.1882.48"; splice_chain2 "65236544";
chr14	astalavista	as_event	65236539	65237430	.	+	.	as_code "1^4-6^ , 2^3-5^"; transcript1_id "14.1882.193"; splice_chain1 "65236539,65237294,65237430"; transcript2_id "14.1882.198"; splice_chain2 "65236544,65237290,65237413";
chr14	astalavista	as_event	65236505	65237430	.	+	.	as_code "1^ , 2^3-4^"; transcript1_id "14.1882.45"; splice_chain1 "65236505"; transcript2_id "14.1882.193"; splice_chain2 "65236539,65237294,65237430";
chr14	astalavista	as_event	65236544	65237430	.	+	.	as_code "1^ , 2^"; transcript1_id "14.1882.48"; splice_chain1 "65236544"; transcript2_id "14.1882.21"; splice_chain2 "65237430";
chr14	astalavista	as_event	65236544	65237430	.	+	.	as_code "1^2-3^ , 4^"; transcript1_id "14.1882.198"; splice_chain1 "65236544,65237290,65237413"; transcript2_id "14.1882.21"; splice_chain2 "65237430";
chr14	astalavista	as_event	65236505	65237430	.	+	.	as_code "1^ , 2^"; transcript1_id "14.1882.45"; splice_chain1 "65236505"; transcript2_id "14.1882.21"; splice_chain2 "65237430";
chr14	astalavista	as_event	65236487	65237430	.	+	.	as_code "1^3-4^ , 2^"; transcript1_id "14.1882.221"; splice_chain1 "65236487,65237415,65237430"; transcript2_id "14.1882.48"; splice_chain2 "65236544";
chr14	astalavista	as_event	65236487	65237430	.	+	.	as_code "1^5-6^ , 2^3-4^"; transcript1_id "14.1882.221"; splice_chain1 "65236487,65237415,65237430"; transcript2_id "14.1882.198"; splice_chain2 "65236544,65237290,65237413";
chr14	astalavista	as_event	65236487	65237430	.	+	.	as_code "1^3-4^ , 2^"; transcript1_id "14.1882.221"; splice_chain1 "65236487,65237415,65237430"; transcript2_id "14.1882.45"; splice_chain2 "65236505";
chr14	astalavista	as_event	65236478	65237430	.	+	.	as_code "1^3-4^ , 2^"; transcript1_id "14.1882.232"; splice_chain1 "65236478,65237315,65237430"; transcript2_id "14.1882.48"; splice_chain2 "65236544";
chr14	astalavista	as_event	65236478	65237430	.	+	.	as_code "1^4-6^ , 2^3-5^"; transcript1_id "14.1882.232"; splice_chain1 "65236478,65237315,65237430"; transcript2_id "14.1882.198"; splice_chain2 "65236544,65237290,65237413";
chr14	astalavista	as_event	65236478	65237430	.	+	.	as_code "1^3-4^ , 2^"; transcript1_id "14.1882.232"; splice_chain1 "65236478,65237315,65237430"; transcript2_id "14.1882.45"; splice_chain2 "65236505";
chr14	astalavista	as_event	65236544	65237430	.	+	.	as_code "1^ , 2^3-4^"; transcript1_id "14.1882.48"; splice_chain1 "65236544"; transcript2_id "14.1882.135"; splice_chain2 "65236547,65237400,65237430";
chr14	astalavista	as_event	65236544	65237430	.	+	.	as_code "1^3-5^ , 2^4-6^"; transcript1_id "14.1882.198"; splice_chain1 "65236544,65237290,65237413"; transcript2_id "14.1882.135"; splice_chain2 "65236547,65237400,65237430";
chr14	astalavista	as_event	65236505	65237430	.	+	.	as_code "1^ , 2^3-4^"; transcript1_id "14.1882.45"; splice_chain1 "65236505"; transcript2_id "14.1882.135"; splice_chain2 "65236547,65237400,65237430";
chr14	astalavista	as_event	65236536	65237430	.	+	.	as_code "1^3-4^ , 2^"; transcript1_id "14.1882.224"; splice_chain1 "65236536,65237286,65237430"; transcript2_id "14.1882.48"; splice_chain2 "65236544";
chr14	astalavista	as_event	65236532	65237430	.	+	.	as_code "1^3-4^ , 2^"; transcript1_id "14.1882.168"; splice_chain1 "65236532,65237283,65237430"; transcript2_id "14.1882.48"; splice_chain2 "65236544";
chr14	astalavista	as_event	65236528	65237430	.	+	.	as_code "1^3-4^ , 2^"; transcript1_id "14.1882.188"; splice_chain1 "65236528,65237287,65237430"; transcript2_id "14.1882.48"; splice_chain2 "65236544";
chr14	astalavista	as_event	65236528	65237430	.	+	.	as_code "1^3-4^ , 2^"; transcript1_id "14.1882.218"; splice_chain1 "65236528,65237290,65237430"; transcript2_id "14.1882.48"; splice_chain2 "65236544";
chr14	astalavista	as_event	65236526	65237430	.	+	.	as_code "1^3-4^ , 2^"; transcript1_id "14.1882.113"; splice_chain1 "65236526,65237283,65237430"; transcript2_id "14.1882.48"; splice_chain2 "65236544";
chr14	astalavista	as_event	65236526	65237430	.	+	.	as_code "1^3-4^ , 2^"; transcript1_id "14.1882.148"; splice_chain1 "65236526,65237286,65237430"; transcript2_id "14.1882.48"; splice_chain2 "65236544";
chr14	astalavista	as_event	65236526	65237430	.	+	.	as_code "1^3-4^ , 2^"; transcript1_id "14.1882.171"; splice_chain1 "65236526,65237284,65237430"; transcript2_id "14.1882.48"; splice_chain2 "65236544";
chr14	astalavista	as_event	65236526	65237430	.	+	.	as_code "1^3-4^ , 2^"; transcript1_id "14.1882.215"; splice_chain1 "65236526,65237315,65237430"; transcript2_id "14.1882.48"; splice_chain2 "65236544";
chr14	astalavista	as_event	65236526	65237430	.	+	.	as_code "1^3-4^ , 2^"; transcript1_id "14.1882.139"; splice_chain1 "65236526,65237290,65237430"; transcript2_id "14.1882.48"; splice_chain2 "65236544";
chr14	astalavista	as_event	65236526	65237430	.	+	.	as_code "1^3-4^5-6^ , 2^"; transcript1_id "14.1882.300"; splice_chain1 "65236526,65237290,65237316,65237392,65237430"; transcript2_id "14.1882.48"; splice_chain2 "65236544";
chr14	astalavista	as_event	65236512	65237430	.	+	.	as_code "1^3-4^ , 2^"; transcript1_id "14.1882.219"; splice_chain1 "65236512,65237290,65237430"; transcript2_id "14.1882.48"; splice_chain2 "65236544";
chr14	astalavista	as_event	65236509	65237430	.	+	.	as_code "1^3-4^ , 2^"; transcript1_id "14.1882.295"; splice_chain1 "65236509,65237418,65237430"; transcript2_id "14.1882.48"; splice_chain2 "65236544";
chr14	astalavista	as_event	65236505	65236544	.	+	.	as_code "1^ , 2^"; transcript1_id "14.1882.45"; splice_chain1 "65236505"; transcript2_id "14.1882.48"; splice_chain2 "65236544";
chr14	astalavista	as_event	65236505	65237430	.	+	.	as_code "1^3-4^ , 2^"; transcript1_id "14.1882.166"; splice_chain1 "65236505,65237391,65237430"; transcript2_id "14.1882.48"; splice_chain2 "65236544";
chr14	astalavista	as_event	65236505	65237430	.	+	.	as_code "1^3-4^ , 2^"; transcript1_id "14.1882.174"; splice_chain1 "65236505,65237414,65237430"; transcript2_id "14.1882.48"; splice_chain2 "65236544";
chr14	astalavista	as_event	65236505	65237430	.	+	.	as_code "1^ , 2^3-4^"; transcript1_id "14.1882.45"; splice_chain1 "65236505"; transcript2_id "14.1882.173"; splice_chain2 "65236544,65237272,65237430";
chr14	astalavista	as_event	65236505	65237430	.	+	.	as_code "1^ , 2^3-4^"; transcript1_id "14.1882.45"; splice_chain1 "65236505"; transcript2_id "14.1882.205"; splice_chain2 "65236544,65237315,65237430";
chr14	astalavista	as_event	65236505	65237430	.	+	.	as_code "1^ , 2^3-4^"; transcript1_id "14.1882.45"; splice_chain1 "65236505"; transcript2_id "14.1882.108"; splice_chain2 "65236544,65237290,65237430";
chr14	astalavista	as_event	65236505	65237430	.	+	.	as_code "1^ , 2^3-4^5-6^"; transcript1_id "14.1882.45"; splice_chain1 "65236505"; transcript2_id "14.1882.227"; splice_chain2 "65236544,65237290,65237301,65237393,65237430";
chr14	astalavista	as_event	65236505	65237430	.	+	.	as_code "1^ , 2^3-4^5-6^"; transcript1_id "14.1882.45"; splice_chain1 "65236505"; transcript2_id "14.1882.287"; splice_chain2 "65236544,65237290,65237298,65237391,65237430";
chr14	astalavista	as_event	65236505	65237430	.	+	.	as_code "1^ , 2^3-4^5-6^"; transcript1_id "14.1882.45"; splice_chain1 "65236505"; transcript2_id "14.1882.294"; splice_chain2 "65236544,65237290,65237321,65237418,65237430";
chr14	astalavista	as_event	65236536	65237430	.	+	.	as_code "1^3-6^ , 2^4-5^"; transcript1_id "14.1882.224"; splice_chain1 "65236536,65237286,65237430"; transcript2_id "14.1882.198"; splice_chain2 "65236544,65237290,65237413";
chr14	astalavista	as_event	65236532	65237430	.	+	.	as_code "1^3-6^ , 2^4-5^"; transcript1_id "14.1882.168"; splice_chain1 "65236532,65237283,65237430"; transcript2_id "14.1882.198"; splice_chain2 "65236544,65237290,65237413";
chr14	astalavista	as_event	65236528	65237430	.	+	.	as_code "1^3-6^ , 2^4-5^"; transcript1_id "14.1882.188"; splice_chain1 "65236528,65237287,65237430"; transcript2_id "14.1882.198"; splice_chain2 "65236544,65237290,65237413";
chr14	astalavista	as_event	65236526	65237430	.	+	.	as_code "1^3-6^ , 2^4-5^"; transcript1_id "14.1882.113"; splice_chain1 "65236526,65237283,65237430"; transcript2_id "14.1882.198"; splice_chain2 "65236544,65237290,65237413";
chr14	astalavista	as_event	65236526	65237430	.	+	.	as_code "1^3-6^ , 2^4-5^"; transcript1_id "14.1882.148"; splice_chain1 "65236526,65237286,65237430"; transcript2_id "14.1882.198"; splice_chain2 "65236544,65237290,65237413";
chr14	astalavista	as_event	65236526	65237430	.	+	.	as_code "1^3-6^ , 2^4-5^"; transcript1_id "14.1882.171"; splice_chain1 "65236526,65237284,65237430"; transcript2_id "14.1882.198"; splice_chain2 "65236544,65237290,65237413";
chr14	astalavista	as_event	65236526	65237430	.	+	.	as_code "1^4-6^ , 2^3-5^"; transcript1_id "14.1882.215"; splice_chain1 "65236526,65237315,65237430"; transcript2_id "14.1882.198"; splice_chain2 "65236544,65237290,65237413";
chr14	astalavista	as_event	65236509	65237430	.	+	.	as_code "1^5-6^ , 2^3-4^"; transcript1_id "14.1882.295"; splice_chain1 "65236509,65237418,65237430"; transcript2_id "14.1882.198"; splice_chain2 "65236544,65237290,65237413";
chr14	astalavista	as_event	65236505	65237413	.	+	.	as_code "1^ , 2^3-4^"; transcript1_id "14.1882.45"; splice_chain1 "65236505"; transcript2_id "14.1882.198"; splice_chain2 "65236544,65237290,65237413";
chr14	astalavista	as_event	65236505	65237430	.	+	.	as_code "1^4-6^ , 2^3-5^"; transcript1_id "14.1882.166"; splice_chain1 "65236505,65237391,65237430"; transcript2_id "14.1882.198"; splice_chain2 "65236544,65237290,65237413";
chr14	astalavista	as_event	65236505	65237430	.	+	.	as_code "1^5-6^ , 2^3-4^"; transcript1_id "14.1882.174"; splice_chain1 "65236505,65237414,65237430"; transcript2_id "14.1882.198"; splice_chain2 "65236544,65237290,65237413";
chr14	astalavista	as_event	65236505	65237430	.	+	.	as_code "1^ , 2^3-4^5-6^"; transcript1_id "14.1882.45"; splice_chain1 "65236505"; transcript2_id "14.1882.328"; splice_chain2 "65236544,65237290,65237314,65237378,65237430";
chr14	astalavista	as_event	65236505	65237430	.	+	.	as_code "1^ , 2^3-4^5-6^"; transcript1_id "14.1882.45"; splice_chain1 "65236505"; transcript2_id "14.1882.308"; splice_chain2 "65236544,65237290,65237305,65237375,65237430";
chr14	astalavista	as_event	65236505	65237430	.	+	.	as_code "1^ , 2^3-4^"; transcript1_id "14.1882.45"; splice_chain1 "65236505"; transcript2_id "14.1882.224"; splice_chain2 "65236536,65237286,65237430";
chr14	astalavista	as_event	65236505	65237430	.	+	.	as_code "1^ , 2^3-4^"; transcript1_id "14.1882.45"; splice_chain1 "65236505"; transcript2_id "14.1882.168"; splice_chain2 "65236532,65237283,65237430";
chr14	astalavista	as_event	65236505	65237430	.	+	.	as_code "1^ , 2^3-4^"; transcript1_id "14.1882.45"; splice_chain1 "65236505"; transcript2_id "14.1882.188"; splice_chain2 "65236528,65237287,65237430";
chr14	astalavista	as_event	65236505	65237430	.	+	.	as_code "1^ , 2^3-4^"; transcript1_id "14.1882.45"; splice_chain1 "65236505"; transcript2_id "14.1882.218"; splice_chain2 "65236528,65237290,65237430";
chr14	astalavista	as_event	65236505	65237430	.	+	.	as_code "1^ , 2^3-4^"; transcript1_id "14.1882.45"; splice_chain1 "65236505"; transcript2_id "14.1882.113"; splice_chain2 "65236526,65237283,65237430";
chr14	astalavista	as_event	65236505	65237430	.	+	.	as_code "1^ , 2^3-4^"; transcript1_id "14.1882.45"; splice_chain1 "65236505"; transcript2_id "14.1882.148"; splice_chain2 "65236526,65237286,65237430";
chr14	astalavista	as_event	65236505	65237430	.	+	.	as_code "1^ , 2^3-4^"; transcript1_id "14.1882.45"; splice_chain1 "65236505"; transcript2_id "14.1882.171"; splice_chain2 "65236526,65237284,65237430";
chr14	astalavista	as_event	65236505	65237430	.	+	.	as_code "1^ , 2^3-4^"; transcript1_id "14.1882.45"; splice_chain1 "65236505"; transcript2_id "14.1882.215"; splice_chain2 "65236526,65237315,65237430";
chr14	astalavista	as_event	65236505	65237430	.	+	.	as_code "1^ , 2^3-4^"; transcript1_id "14.1882.45"; splice_chain1 "65236505"; transcript2_id "14.1882.139"; splice_chain2 "65236526,65237290,65237430";
chr14	astalavista	as_event	65236505	65237430	.	+	.	as_code "1^ , 2^3-4^5-6^"; transcript1_id "14.1882.45"; splice_chain1 "65236505"; transcript2_id "14.1882.300"; splice_chain2 "65236526,65237290,65237316,65237392,65237430";
chr14	astalavista	as_event	65236505	65237430	.	+	.	as_code "1^ , 2^3-4^"; transcript1_id "14.1882.45"; splice_chain1 "65236505"; transcript2_id "14.1882.219"; splice_chain2 "65236512,65237290,65237430";
chr14	astalavista	as_event	65236505	65237430	.	+	.	as_code "1^ , 2^3-4^"; transcript1_id "14.1882.45"; splice_chain1 "65236505"; transcript2_id "14.1882.295"; splice_chain2 "65236509,65237418,65237430";
chr14	astalavista	as_event	65236496	65236548	.	+	.	as_code "1^ , 2^"; transcript1_id "14.1882.64"; splice_chain1 "65236496"; transcript2_id "14.1882.66"; splice_chain2 "65236548";
chr14	astalavista	as_event	65236496	65237305	.	+	.	as_code "1^ , 2^3-4^"; transcript1_id "14.1882.64"; splice_chain1 "65236496"; transcript2_id "14.1882.211"; splice_chain2 "65236544,65237290,65237305";
chr14	astalavista	as_event	65236544	65237305	.	+	.	as_code "1^3-4^ , 2^"; transcript1_id "14.1882.211"; splice_chain1 "65236544,65237290,65237305"; transcript2_id "14.1882.66"; splice_chain2 "65236548";
chr14	astalavista	as_event	65236509	65237406	.	+	.	as_code "1^ , 2^3-4^"; transcript1_id "14.1882.41"; splice_chain1 "65236509"; transcript2_id "14.1882.167"; splice_chain2 "65236544,65237290,65237406";
chr14	astalavista	as_event	65236501	65237429	.	+	.	as_code "1^ , 2^3-4^"; transcript1_id "14.1882.59"; splice_chain1 "65236501"; transcript2_id "14.1882.169"; splice_chain2 "65236544,65237290,65237429";
chr14	astalavista	as_event	65236507	65236536	.	+	.	as_code "1^ , 2^"; transcript1_id "14.1882.24"; splice_chain1 "65236507"; transcript2_id "14.1882.53"; splice_chain2 "65236536";
chr14	astalavista	as_event	65237647	65237654	.	+	.	as_code "1^ , 2^"; transcript1_id "14.1882.255"; splice_chain1 "65237647"; transcript2_id "14.1882.333"; splice_chain2 "65237654";
chr14	astalavista	as_event	65237403	65237647	.	+	.	as_code "1^ , 2^3-4^"; transcript1_id "14.1882.77"; splice_chain1 "65237403"; transcript2_id "14.1882.255"; splice_chain2 "65237430,65237537,65237647";
chr14	astalavista	as_event	65237403	65237654	.	+	.	as_code "1^ , 2^3-4^"; transcript1_id "14.1882.77"; splice_chain1 "65237403"; transcript2_id "14.1882.333"; splice_chain2 "65237430,65237537,65237654";
chr14	astalavista	as_event	65237585	65237670	.	+	.	as_code "1^ , 2^"; transcript1_id "14.1882.258"; splice_chain1 "65237585"; transcript2_id "14.1882.301"; splice_chain2 "65237670";
chr14	astalavista	as_event	65237643	65237679	.	+	.	as_code "1^ , 2^"; transcript1_id "14.1882.318"; splice_chain1 "65237643"; transcript2_id "14.1882.314"; splice_chain2 "65237679";
chr14	astalavista	as_event	65237636	65237680	.	+	.	as_code "1^ , 2^"; transcript1_id "14.1882.275"; splice_chain1 "65237636"; transcript2_id "14.1882.309"; splice_chain2 "65237680";
chr14	astalavista	as_event	65237633	65237636	.	+	.	as_code "1^ , 2^"; transcript1_id "14.1882.327"; splice_chain1 "65237633"; transcript2_id "14.1882.275"; splice_chain2 "65237636";
chr14	astalavista	as_event	65237633	65237680	.	+	.	as_code "1^ , 2^"; transcript1_id "14.1882.327"; splice_chain1 "65237633"; transcript2_id "14.1882.309"; splice_chain2 "65237680";
chr14	astalavista	as_event	65237619	65237646	.	+	.	as_code "1^ , 2^"; transcript1_id "14.1882.320"; splice_chain1 "65237619"; transcript2_id "14.1882.267"; splice_chain2 "65237646";
chr14	astalavista	as_event	65237624	65237646	.	+	.	as_code "1^ , 2^"; transcript1_id "14.1882.263"; splice_chain1 "65237624"; transcript2_id "14.1882.267"; splice_chain2 "65237646";
chr14	astalavista	as_event	65237619	65237624	.	+	.	as_code "1^ , 2^"; transcript1_id "14.1882.320"; splice_chain1 "65237619"; transcript2_id "14.1882.263"; splice_chain2 "65237624";
chr14	astalavista	as_event	65236511	65237619	.	+	.	as_code "1^ , 2^3-4^5-6^"; transcript1_id "14.1882.58"; splice_chain1 "65236511"; transcript2_id "14.1882.320"; splice_chain2 "65236544,65237290,65237430,65237537,65237619";
chr14	astalavista	as_event	65236511	65237624	.	+	.	as_code "1^ , 2^3-4^5-6^"; transcript1_id "14.1882.58"; splice_chain1 "65236511"; transcript2_id "14.1882.263"; splice_chain2 "65236544,65237290,65237430,65237537,65237624";
chr14	astalavista	as_event	65236511	65237646	.	+	.	as_code "1^ , 2^3-4^5-6^"; transcript1_id "14.1882.58"; splice_chain1 "65236511"; transcript2_id "14.1882.267"; splice_chain2 "65236526,65237290,65237430,65237537,65237646";
chr14	astalavista	as_event	65237639	65237670	.	+	.	as_code "1^ , 2^"; transcript1_id "14.1882.337"; splice_chain1 "65237639"; transcript2_id "14.1882.307"; splice_chain2 "65237670";
chr14	astalavista	as_event	65237639	65237656	.	+	.	as_code "1^ , 2^"; transcript1_id "14.1882.337"; splice_chain1 "65237639"; transcript2_id "14.1882.246"; splice_chain2 "65237656";
chr14	astalavista	as_event	65237656	65237670	.	+	.	as_code "1^ , 2^"; transcript1_id "14.1882.246"; splice_chain1 "65237656"; transcript2_id "14.1882.307"; splice_chain2 "65237670";
chr14	astalavista	as_event	65236511	65237670	.	+	.	as_code "1^ , 2^3-4^5-6^"; transcript1_id "14.1882.46"; splice_chain1 "65236511"; transcript2_id "14.1882.307"; splice_chain2 "65236544,65237290,65237430,65237537,65237670";
chr14	astalavista	as_event	65237642	65237694	.	+	.	as_code "1^ , 2^"; transcript1_id "14.1882.295"; splice_chain1 "65237642"; transcript2_id "14.1882.254"; splice_chain2 "65237694";
chr14	astalavista	as_event	65237692	65237710	.	+	.	as_code "1^ , 2^"; transcript1_id "14.1882.241"; splice_chain1 "65237692"; transcript2_id "14.1882.321"; splice_chain2 "65237710";
chr14	astalavista	as_event	65237719	65237734	.	+	.	as_code "1^ , 2^"; transcript1_id "14.1882.251"; splice_chain1 "65237719"; transcript2_id "14.1882.288"; splice_chain2 "65237734";
chr14	astalavista	as_event	65237719	65237728	.	+	.	as_code "1^ , 2^"; transcript1_id "14.1882.251"; splice_chain1 "65237719"; transcript2_id "14.1882.335"; splice_chain2 "65237728";
chr14	astalavista	as_event	65237641	65237719	.	+	.	as_code "1^ , 2^"; transcript1_id "14.1882.317"; splice_chain1 "65237641"; transcript2_id "14.1882.251"; splice_chain2 "65237719";
chr14	astalavista	as_event	65237728	65237734	.	+	.	as_code "1^ , 2^"; transcript1_id "14.1882.335"; splice_chain1 "65237728"; transcript2_id "14.1882.288"; splice_chain2 "65237734";
chr14	astalavista	as_event	65237641	65237734	.	+	.	as_code "1^ , 2^"; transcript1_id "14.1882.317"; splice_chain1 "65237641"; transcript2_id "14.1882.288"; splice_chain2 "65237734";
chr14	astalavista	as_event	65237641	65237728	.	+	.	as_code "1^ , 2^"; transcript1_id "14.1882.317"; splice_chain1 "65237641"; transcript2_id "14.1882.335"; splice_chain2 "65237728";
chr14	astalavista	as_event	65237825	65237851	.	+	.	as_code "1- , 2-"; transcript1_id "14.1882.289"; splice_chain1 "65237825"; transcript2_id "14.1882.260"; splice_chain2 "65237851";
chr14	astalavista	as_event	65237726	65237747	.	+	.	as_code "1- , 2-"; transcript1_id "14.1882.301"; splice_chain1 "65237726"; transcript2_id "14.1882.307"; splice_chain2 "65237747";
chr14	astalavista	as_event	65237733	65237747	.	+	.	as_code "1- , 2-"; transcript1_id "14.1882.298"; splice_chain1 "65237733"; transcript2_id "14.1882.246"; splice_chain2 "65237747";
chr14	astalavista	as_event	65237721	65237746	.	+	.	as_code "1- , 2-"; transcript1_id "14.1882.305"; splice_chain1 "65237721"; transcript2_id "14.1882.263"; splice_chain2 "65237746";
chr14	astalavista	as_event	65237665	65237768	.	+	.	as_code "1^2- , 0"; transcript1_id "14.1882.100"; splice_chain1 ""; transcript2_id "14.1882.239"; splice_chain2 "65237665,65237768";
chr14	astalavista	as_event	65237710	65237765	.	+	.	as_code "1^2- , 0"; transcript1_id "14.1882.100"; splice_chain1 ""; transcript2_id "14.1882.321"; splice_chain2 "65237710,65237765";
chr14	astalavista	as_event	65237638	65237712	.	+	.	as_code "1^2- , 0"; transcript1_id "14.1882.100"; splice_chain1 ""; transcript2_id "14.1882.245"; splice_chain2 "65237638,65237712";
chr14	astalavista	as_event	65237639	65237747	.	+	.	as_code "1^2- , 0"; transcript1_id "14.1882.100"; splice_chain1 ""; transcript2_id "14.1882.337"; splice_chain2 "65237639,65237747";
chr14	astalavista	as_event	65237719	65237789	.	+	.	as_code "1^2- , 0"; transcript1_id "14.1882.100"; splice_chain1 ""; transcript2_id "14.1882.251"; splice_chain2 "65237719,65237789";
chr14	astalavista	as_event	65237734	65237789	.	+	.	as_code "1^2- , 0"; transcript1_id "14.1882.100"; splice_chain1 ""; transcript2_id "14.1882.288"; splice_chain2 "65237734,65237789";
chr14	astalavista	as_event	65237728	65237789	.	+	.	as_code "1^2- , 0"; transcript1_id "14.1882.100"; splice_chain1 ""; transcript2_id "14.1882.335"; splice_chain2 "65237728,65237789";
chr14	astalavista	as_event	65237612	65237724	.	+	.	as_code "1^2- , 0"; transcript1_id "14.1882.100"; splice_chain1 ""; transcript2_id "14.1882.252"; splice_chain2 "65237612,65237724";
chr14	astalavista	as_event	65237627	65237749	.	+	.	as_code "1^2- , 0"; transcript1_id "14.1882.100"; splice_chain1 ""; transcript2_id "14.1882.253"; splice_chain2 "65237627,65237749";
chr14	astalavista	as_event	65237694	65237754	.	+	.	as_code "1^2- , 0"; transcript1_id "14.1882.100"; splice_chain1 ""; transcript2_id "14.1882.254"; splice_chain2 "65237694,65237754";
chr14	astalavista	as_event	65237642	65237754	.	+	.	as_code "1^2- , 0"; transcript1_id "14.1882.100"; splice_chain1 ""; transcript2_id "14.1882.295"; splice_chain2 "65237642,65237754";
chr14	astalavista	as_event	65237647	65237709	.	+	.	as_code "1^2- , 0"; transcript1_id "14.1882.100"; splice_chain1 ""; transcript2_id "14.1882.255"; splice_chain2 "65237647,65237709";
chr14	astalavista	as_event	65237654	65237709	.	+	.	as_code "1^2- , 0"; transcript1_id "14.1882.100"; splice_chain1 ""; transcript2_id "14.1882.333"; splice_chain2 "65237654,65237709";
chr14	astalavista	as_event	65237636	65237735	.	+	.	as_code "1^2- , 0"; transcript1_id "14.1882.100"; splice_chain1 ""; transcript2_id "14.1882.275"; splice_chain2 "65237636,65237735";
chr14	astalavista	as_event	65237680	65237735	.	+	.	as_code "1^2- , 0"; transcript1_id "14.1882.100"; splice_chain1 ""; transcript2_id "14.1882.309"; splice_chain2 "65237680,65237735";
chr14	astalavista	as_event	65237646	65237746	.	+	.	as_code "1^2- , 0"; transcript1_id "14.1882.100"; splice_chain1 ""; transcript2_id "14.1882.267"; splice_chain2 "65237646,65237746";
chr14	astalavista	as_event	65237619	65237746	.	+	.	as_code "1^2- , 0"; transcript1_id "14.1882.100"; splice_chain1 ""; transcript2_id "14.1882.320"; splice_chain2 "65237619,65237746";
chr14	astalavista	as_event	65237555	65237585	.	+	.	as_code "1^2- , 0"; transcript1_id "14.1882.100"; splice_chain1 ""; transcript2_id "14.1882.264"; splice_chain2 "65237555,65237585";
chr14	astalavista	as_event	65237752	65237804	.	+	.	as_code "1^2- , 0"; transcript1_id "14.1882.100"; splice_chain1 ""; transcript2_id "14.1882.271"; splice_chain2 "65237752,65237804";
chr14	astalavista	as_event	65237598	65237720	.	+	.	as_code "1^2- , 0"; transcript1_id "14.1882.100"; splice_chain1 ""; transcript2_id "14.1882.276"; splice_chain2 "65237598,65237720";
chr14	astalavista	as_event	65237741	65237838	.	+	.	as_code "1^2- , 0"; transcript1_id "14.1882.100"; splice_chain1 ""; transcript2_id "14.1882.281"; splice_chain2 "65237741,65237838";
chr14	astalavista	as_event	65237789	65237844	.	+	.	as_code "1^2- , 0"; transcript1_id "14.1882.100"; splice_chain1 ""; transcript2_id "14.1882.285"; splice_chain2 "65237789,65237844";
chr14	astalavista	as_event	65237684	65237743	.	+	.	as_code "1^2- , 0"; transcript1_id "14.1882.100"; splice_chain1 ""; transcript2_id "14.1882.304"; splice_chain2 "65237684,65237743";
chr14	astalavista	as_event	65237679	65237731	.	+	.	as_code "1^2- , 0"; transcript1_id "14.1882.100"; splice_chain1 ""; transcript2_id "14.1882.314"; splice_chain2 "65237679,65237731";
chr14	astalavista	as_event	65237643	65237731	.	+	.	as_code "1^2- , 0"; transcript1_id "14.1882.100"; splice_chain1 ""; transcript2_id "14.1882.318"; splice_chain2 "65237643,65237731";
chr14	astalavista	as_event	65237568	65237623	.	+	.	as_code "1^2- , 0"; transcript1_id "14.1882.100"; splice_chain1 ""; transcript2_id "14.1882.325"; splice_chain2 "65237568,65237623";
chr14	astalavista	as_event	65237572	65237813	.	+	.	as_code "1^2- , 0"; transcript1_id "14.1882.100"; splice_chain1 ""; transcript2_id "14.1882.331"; splice_chain2 "65237572,65237813";
chr14	astalavista	as_event	65237698	65237851	.	+	.	as_code "1^2- , 0"; transcript1_id "14.1882.100"; splice_chain1 ""; transcript2_id "14.1882.260"; splice_chain2 "65237698,65237851";
chr14	astalavista	as_event	65237698	65237825	.	+	.	as_code "1^2- , 0"; transcript1_id "14.1882.100"; splice_chain1 ""; transcript2_id "14.1882.289"; splice_chain2 "65237698,65237825";
chr14	astalavista	as_event	65237692	65237765	.	+	.	as_code "1^2- , 0"; transcript1_id "14.1882.100"; splice_chain1 ""; transcript2_id "14.1882.241"; splice_chain2 "65237692,65237765";
chr14	astalavista	as_event	65237670	65237747	.	+	.	as_code "1^2- , 0"; transcript1_id "14.1882.100"; splice_chain1 ""; transcript2_id "14.1882.307"; splice_chain2 "65237670,65237747";
chr14	astalavista	as_event	65237670	65237726	.	+	.	as_code "1^2- , 0"; transcript1_id "14.1882.100"; splice_chain1 ""; transcript2_id "14.1882.301"; splice_chain2 "65237670,65237726";
chr14	astalavista	as_event	65237656	65237747	.	+	.	as_code "1^2- , 0"; transcript1_id "14.1882.100"; splice_chain1 ""; transcript2_id "14.1882.246"; splice_chain2 "65237656,65237747";
chr14	astalavista	as_event	65237656	65237733	.	+	.	as_code "1^2- , 0"; transcript1_id "14.1882.100"; splice_chain1 ""; transcript2_id "14.1882.298"; splice_chain2 "65237656,65237733";
chr14	astalavista	as_event	65237641	65237789	.	+	.	as_code "1^2- , 0"; transcript1_id "14.1882.100"; splice_chain1 ""; transcript2_id "14.1882.317"; splice_chain2 "65237641,65237789";
chr14	astalavista	as_event	65237633	65237735	.	+	.	as_code "1^2- , 0"; transcript1_id "14.1882.100"; splice_chain1 ""; transcript2_id "14.1882.327"; splice_chain2 "65237633,65237735";
chr14	astalavista	as_event	65237624	65237746	.	+	.	as_code "1^2- , 0"; transcript1_id "14.1882.100"; splice_chain1 ""; transcript2_id "14.1882.263"; splice_chain2 "65237624,65237746";
chr14	astalavista	as_event	65237624	65237721	.	+	.	as_code "1^2- , 0"; transcript1_id "14.1882.100"; splice_chain1 ""; transcript2_id "14.1882.305"; splice_chain2 "65237624,65237721";
chr14	astalavista	as_event	65237616	65237713	.	+	.	as_code "1^2- , 0"; transcript1_id "14.1882.100"; splice_chain1 ""; transcript2_id "14.1882.272"; splice_chain2 "65237616,65237713";
chr14	astalavista	as_event	65237585	65237726	.	+	.	as_code "1^2- , 0"; transcript1_id "14.1882.100"; splice_chain1 ""; transcript2_id "14.1882.258"; splice_chain2 "65237585,65237726";
chr14	astalavista	as_event	65237665	65237768	.	+	.	as_code "1^4- , 2^3-"; transcript1_id "14.1882.239"; splice_chain1 "65237665,65237768"; transcript2_id "14.1882.321"; splice_chain2 "65237710,65237765";
chr14	astalavista	as_event	65237638	65237768	.	+	.	as_code "1^3- , 2^4-"; transcript1_id "14.1882.245"; splice_chain1 "65237638,65237712"; transcript2_id "14.1882.239"; splice_chain2 "65237665,65237768";
chr14	astalavista	as_event	65237639	65237768	.	+	.	as_code "1^3- , 2^4-"; transcript1_id "14.1882.337"; splice_chain1 "65237639,65237747"; transcript2_id "14.1882.239"; splice_chain2 "65237665,65237768";
chr14	astalavista	as_event	65237665	65237789	.	+	.	as_code "1^3- , 2^4-"; transcript1_id "14.1882.239"; splice_chain1 "65237665,65237768"; transcript2_id "14.1882.251"; splice_chain2 "65237719,65237789";
chr14	astalavista	as_event	65237665	65237789	.	+	.	as_code "1^3- , 2^4-"; transcript1_id "14.1882.239"; splice_chain1 "65237665,65237768"; transcript2_id "14.1882.288"; splice_chain2 "65237734,65237789";
chr14	astalavista	as_event	65237665	65237789	.	+	.	as_code "1^3- , 2^4-"; transcript1_id "14.1882.239"; splice_chain1 "65237665,65237768"; transcript2_id "14.1882.335"; splice_chain2 "65237728,65237789";
chr14	astalavista	as_event	65237612	65237768	.	+	.	as_code "1^3- , 2^4-"; transcript1_id "14.1882.252"; splice_chain1 "65237612,65237724"; transcript2_id "14.1882.239"; splice_chain2 "65237665,65237768";
chr14	astalavista	as_event	65237627	65237768	.	+	.	as_code "1^3- , 2^4-"; transcript1_id "14.1882.253"; splice_chain1 "65237627,65237749"; transcript2_id "14.1882.239"; splice_chain2 "65237665,65237768";
chr14	astalavista	as_event	65237665	65237768	.	+	.	as_code "1^4- , 2^3-"; transcript1_id "14.1882.239"; splice_chain1 "65237665,65237768"; transcript2_id "14.1882.254"; splice_chain2 "65237694,65237754";
chr14	astalavista	as_event	65237642	65237768	.	+	.	as_code "1^3- , 2^4-"; transcript1_id "14.1882.295"; splice_chain1 "65237642,65237754"; transcript2_id "14.1882.239"; splice_chain2 "65237665,65237768";
chr14	astalavista	as_event	65237647	65237768	.	+	.	as_code "1^3- , 2^4-"; transcript1_id "14.1882.255"; splice_chain1 "65237647,65237709"; transcript2_id "14.1882.239"; splice_chain2 "65237665,65237768";
chr14	astalavista	as_event	65237654	65237768	.	+	.	as_code "1^3- , 2^4-"; transcript1_id "14.1882.333"; splice_chain1 "65237654,65237709"; transcript2_id "14.1882.239"; splice_chain2 "65237665,65237768";
chr14	astalavista	as_event	65237636	65237768	.	+	.	as_code "1^3- , 2^4-"; transcript1_id "14.1882.275"; splice_chain1 "65237636,65237735"; transcript2_id "14.1882.239"; splice_chain2 "65237665,65237768";
chr14	astalavista	as_event	65237665	65237768	.	+	.	as_code "1^4- , 2^3-"; transcript1_id "14.1882.239"; splice_chain1 "65237665,65237768"; transcript2_id "14.1882.309"; splice_chain2 "65237680,65237735";
chr14	astalavista	as_event	65237646	65237768	.	+	.	as_code "1^3- , 2^4-"; transcript1_id "14.1882.267"; splice_chain1 "65237646,65237746"; transcript2_id "14.1882.239"; splice_chain2 "65237665,65237768";
chr14	astalavista	as_event	65237619	65237768	.	+	.	as_code "1^3- , 2^4-"; transcript1_id "14.1882.320"; splice_chain1 "65237619,65237746"; transcript2_id "14.1882.239"; splice_chain2 "65237665,65237768";
chr14	astalavista	as_event	65237555	65237768	.	+	.	as_code "1^2- , 3^4-"; transcript1_id "14.1882.264"; splice_chain1 "65237555,65237585"; transcript2_id "14.1882.239"; splice_chain2 "65237665,65237768";
chr14	astalavista	as_event	65237665	65237804	.	+	.	as_code "1^3- , 2^4-"; transcript1_id "14.1882.239"; splice_chain1 "65237665,65237768"; transcript2_id "14.1882.271"; splice_chain2 "65237752,65237804";
chr14	astalavista	as_event	65237598	65237768	.	+	.	as_code "1^3- , 2^4-"; transcript1_id "14.1882.276"; splice_chain1 "65237598,65237720"; transcript2_id "14.1882.239"; splice_chain2 "65237665,65237768";
chr14	astalavista	as_event	65237665	65237838	.	+	.	as_code "1^3- , 2^4-"; transcript1_id "14.1882.239"; splice_chain1 "65237665,65237768"; transcript2_id "14.1882.281"; splice_chain2 "65237741,65237838";
chr14	astalavista	as_event	65237665	65237844	.	+	.	as_code "1^2- , 3^4-"; transcript1_id "14.1882.239"; splice_chain1 "65237665,65237768"; transcript2_id "14.1882.285"; splice_chain2 "65237789,65237844";
chr14	astalavista	as_event	65237665	65237768	.	+	.	as_code "1^4- , 2^3-"; transcript1_id "14.1882.239"; splice_chain1 "65237665,65237768"; transcript2_id "14.1882.304"; splice_chain2 "65237684,65237743";
chr14	astalavista	as_event	65237665	65237768	.	+	.	as_code "1^4- , 2^3-"; transcript1_id "14.1882.239"; splice_chain1 "65237665,65237768"; transcript2_id "14.1882.314"; splice_chain2 "65237679,65237731";
chr14	astalavista	as_event	65237643	65237768	.	+	.	as_code "1^3- , 2^4-"; transcript1_id "14.1882.318"; splice_chain1 "65237643,65237731"; transcript2_id "14.1882.239"; splice_chain2 "65237665,65237768";
chr14	astalavista	as_event	65237568	65237768	.	+	.	as_code "1^2- , 3^4-"; transcript1_id "14.1882.325"; splice_chain1 "65237568,65237623"; transcript2_id "14.1882.239"; splice_chain2 "65237665,65237768";
chr14	astalavista	as_event	65237572	65237813	.	+	.	as_code "1^4- , 2^3-"; transcript1_id "14.1882.331"; splice_chain1 "65237572,65237813"; transcript2_id "14.1882.239"; splice_chain2 "65237665,65237768";
chr14	astalavista	as_event	65237665	65237851	.	+	.	as_code "1^3- , 2^4-"; transcript1_id "14.1882.239"; splice_chain1 "65237665,65237768"; transcript2_id "14.1882.260"; splice_chain2 "65237698,65237851";
chr14	astalavista	as_event	65237665	65237825	.	+	.	as_code "1^3- , 2^4-"; transcript1_id "14.1882.239"; splice_chain1 "65237665,65237768"; transcript2_id "14.1882.289"; splice_chain2 "65237698,65237825";
chr14	astalavista	as_event	65237665	65237768	.	+	.	as_code "1^4- , 2^3-"; transcript1_id "14.1882.239"; splice_chain1 "65237665,65237768"; transcript2_id "14.1882.241"; splice_chain2 "65237692,65237765";
chr14	astalavista	as_event	65237665	65237768	.	+	.	as_code "1^4- , 2^3-"; transcript1_id "14.1882.239"; splice_chain1 "65237665,65237768"; transcript2_id "14.1882.307"; splice_chain2 "65237670,65237747";
chr14	astalavista	as_event	65237665	65237768	.	+	.	as_code "1^4- , 2^3-"; transcript1_id "14.1882.239"; splice_chain1 "65237665,65237768"; transcript2_id "14.1882.301"; splice_chain2 "65237670,65237726";
chr14	astalavista	as_event	65237656	65237768	.	+	.	as_code "1^3- , 2^4-"; transcript1_id "14.1882.246"; splice_chain1 "65237656,65237747"; transcript2_id "14.1882.239"; splice_chain2 "65237665,65237768";
chr14	astalavista	as_event	65237656	65237768	.	+	.	as_code "1^3- , 2^4-"; transcript1_id "14.1882.298"; splice_chain1 "65237656,65237733"; transcript2_id "14.1882.239"; splice_chain2 "65237665,65237768";
chr14	astalavista	as_event	65237641	65237789	.	+	.	as_code "1^4- , 2^3-"; transcript1_id "14.1882.317"; splice_chain1 "65237641,65237789"; transcript2_id "14.1882.239"; splice_chain2 "65237665,65237768";
chr14	astalavista	as_event	65237633	65237768	.	+	.	as_code "1^3- , 2^4-"; transcript1_id "14.1882.327"; splice_chain1 "65237633,65237735"; transcript2_id "14.1882.239"; splice_chain2 "65237665,65237768";
chr14	astalavista	as_event	65237624	65237768	.	+	.	as_code "1^3- , 2^4-"; transcript1_id "14.1882.263"; splice_chain1 "65237624,65237746"; transcript2_id "14.1882.239"; splice_chain2 "65237665,65237768";
chr14	astalavista	as_event	65237624	65237768	.	+	.	as_code "1^3- , 2^4-"; transcript1_id "14.1882.305"; splice_chain1 "65237624,65237721"; transcript2_id "14.1882.239"; splice_chain2 "65237665,65237768";
chr14	astalavista	as_event	65237616	65237768	.	+	.	as_code "1^3- , 2^4-"; transcript1_id "14.1882.272"; splice_chain1 "65237616,65237713"; transcript2_id "14.1882.239"; splice_chain2 "65237665,65237768";
chr14	astalavista	as_event	65237585	65237768	.	+	.	as_code "1^3- , 2^4-"; transcript1_id "14.1882.258"; splice_chain1 "65237585,65237726"; transcript2_id "14.1882.239"; splice_chain2 "65237665,65237768";
chr14	astalavista	as_event	65237638	65237765	.	+	.	as_code "1^3- , 2^4-"; transcript1_id "14.1882.245"; splice_chain1 "65237638,65237712"; transcript2_id "14.1882.321"; splice_chain2 "65237710,65237765";
chr14	astalavista	as_event	65237639	65237765	.	+	.	as_code "1^3- , 2^4-"; transcript1_id "14.1882.337"; splice_chain1 "65237639,65237747"; transcript2_id "14.1882.321"; splice_chain2 "65237710,65237765";
chr14	astalavista	as_event	65237710	65237789	.	+	.	as_code "1^3- , 2^4-"; transcript1_id "14.1882.321"; splice_chain1 "65237710,65237765"; transcript2_id "14.1882.251"; splice_chain2 "65237719,65237789";
chr14	astalavista	as_event	65237710	65237789	.	+	.	as_code "1^3- , 2^4-"; transcript1_id "14.1882.321"; splice_chain1 "65237710,65237765"; transcript2_id "14.1882.288"; splice_chain2 "65237734,65237789";
chr14	astalavista	as_event	65237710	65237789	.	+	.	as_code "1^3- , 2^4-"; transcript1_id "14.1882.321"; splice_chain1 "65237710,65237765"; transcript2_id "14.1882.335"; splice_chain2 "65237728,65237789";
chr14	astalavista	as_event	65237612	65237765	.	+	.	as_code "1^3- , 2^4-"; transcript1_id "14.1882.252"; splice_chain1 "65237612,65237724"; transcript2_id "14.1882.321"; splice_chain2 "65237710,65237765";
chr14	astalavista	as_event	65237627	65237765	.	+	.	as_code "1^3- , 2^4-"; transcript1_id "14.1882.253"; splice_chain1 "65237627,65237749"; transcript2_id "14.1882.321"; splice_chain2 "65237710,65237765";
chr14	astalavista	as_event	65237694	65237765	.	+	.	as_code "1^3- , 2^4-"; transcript1_id "14.1882.254"; splice_chain1 "65237694,65237754"; transcript2_id "14.1882.321"; splice_chain2 "65237710,65237765";
chr14	astalavista	as_event	65237642	65237765	.	+	.	as_code "1^3- , 2^4-"; transcript1_id "14.1882.295"; splice_chain1 "65237642,65237754"; transcript2_id "14.1882.321"; splice_chain2 "65237710,65237765";
chr14	astalavista	as_event	65237647	65237765	.	+	.	as_code "1^2- , 3^4-"; transcript1_id "14.1882.255"; splice_chain1 "65237647,65237709"; transcript2_id "14.1882.321"; splice_chain2 "65237710,65237765";
chr14	astalavista	as_event	65237654	65237765	.	+	.	as_code "1^2- , 3^4-"; transcript1_id "14.1882.333"; splice_chain1 "65237654,65237709"; transcript2_id "14.1882.321"; splice_chain2 "65237710,65237765";
chr14	astalavista	as_event	65237636	65237765	.	+	.	as_code "1^3- , 2^4-"; transcript1_id "14.1882.275"; splice_chain1 "65237636,65237735"; transcript2_id "14.1882.321"; splice_chain2 "65237710,65237765";
chr14	astalavista	as_event	65237680	65237765	.	+	.	as_code "1^3- , 2^4-"; transcript1_id "14.1882.309"; splice_chain1 "65237680,65237735"; transcript2_id "14.1882.321"; splice_chain2 "65237710,65237765";
chr14	astalavista	as_event	65237646	65237765	.	+	.	as_code "1^3- , 2^4-"; transcript1_id "14.1882.267"; splice_chain1 "65237646,65237746"; transcript2_id "14.1882.321"; splice_chain2 "65237710,65237765";
chr14	astalavista	as_event	65237619	65237765	.	+	.	as_code "1^3- , 2^4-"; transcript1_id "14.1882.320"; splice_chain1 "65237619,65237746"; transcript2_id "14.1882.321"; splice_chain2 "65237710,65237765";
chr14	astalavista	as_event	65237555	65237765	.	+	.	as_code "1^2- , 3^4-"; transcript1_id "14.1882.264"; splice_chain1 "65237555,65237585"; transcript2_id "14.1882.321"; splice_chain2 "65237710,65237765";
chr14	astalavista	as_event	65237710	65237804	.	+	.	as_code "1^3- , 2^4-"; transcript1_id "14.1882.321"; splice_chain1 "65237710,65237765"; transcript2_id "14.1882.271"; splice_chain2 "65237752,65237804";
chr14	astalavista	as_event	65237598	65237765	.	+	.	as_code "1^3- , 2^4-"; transcript1_id "14.1882.276"; splice_chain1 "65237598,65237720"; transcript2_id "14.1882.321"; splice_chain2 "65237710,65237765";
chr14	astalavista	as_event	65237710	65237838	.	+	.	as_code "1^3- , 2^4-"; transcript1_id "14.1882.321"; splice_chain1 "65237710,65237765"; transcript2_id "14.1882.281"; splice_chain2 "65237741,65237838";
chr14	astalavista	as_event	65237710	65237844	.	+	.	as_code "1^2- , 3^4-"; transcript1_id "14.1882.321"; splice_chain1 "65237710,65237765"; transcript2_id "14.1882.285"; splice_chain2 "65237789,65237844";
chr14	astalavista	as_event	65237684	65237765	.	+	.	as_code "1^3- , 2^4-"; transcript1_id "14.1882.304"; splice_chain1 "65237684,65237743"; transcript2_id "14.1882.321"; splice_chain2 "65237710,65237765";
chr14	astalavista	as_event	65237679	65237765	.	+	.	as_code "1^3- , 2^4-"; transcript1_id "14.1882.314"; splice_chain1 "65237679,65237731"; transcript2_id "14.1882.321"; splice_chain2 "65237710,65237765";
chr14	astalavista	as_event	65237643	65237765	.	+	.	as_code "1^3- , 2^4-"; transcript1_id "14.1882.318"; splice_chain1 "65237643,65237731"; transcript2_id "14.1882.321"; splice_chain2 "65237710,65237765";
chr14	astalavista	as_event	65237568	65237765	.	+	.	as_code "1^2- , 3^4-"; transcript1_id "14.1882.325"; splice_chain1 "65237568,65237623"; transcript2_id "14.1882.321"; splice_chain2 "65237710,65237765";
chr14	astalavista	as_event	65237572	65237813	.	+	.	as_code "1^4- , 2^3-"; transcript1_id "14.1882.331"; splice_chain1 "65237572,65237813"; transcript2_id "14.1882.321"; splice_chain2 "65237710,65237765";
chr14	astalavista	as_event	65237698	65237851	.	+	.	as_code "1^4- , 2^3-"; transcript1_id "14.1882.260"; splice_chain1 "65237698,65237851"; transcript2_id "14.1882.321"; splice_chain2 "65237710,65237765";
chr14	astalavista	as_event	65237698	65237825	.	+	.	as_code "1^4- , 2^3-"; transcript1_id "14.1882.289"; splice_chain1 "65237698,65237825"; transcript2_id "14.1882.321"; splice_chain2 "65237710,65237765";
chr14	astalavista	as_event	65237670	65237765	.	+	.	as_code "1^3- , 2^4-"; transcript1_id "14.1882.307"; splice_chain1 "65237670,65237747"; transcript2_id "14.1882.321"; splice_chain2 "65237710,65237765";
chr14	astalavista	as_event	65237670	65237765	.	+	.	as_code "1^3- , 2^4-"; transcript1_id "14.1882.301"; splice_chain1 "65237670,65237726"; transcript2_id "14.1882.321"; splice_chain2 "65237710,65237765";
chr14	astalavista	as_event	65237656	65237765	.	+	.	as_code "1^3- , 2^4-"; transcript1_id "14.1882.246"; splice_chain1 "65237656,65237747"; transcript2_id "14.1882.321"; splice_chain2 "65237710,65237765";
chr14	astalavista	as_event	65237656	65237765	.	+	.	as_code "1^3- , 2^4-"; transcript1_id "14.1882.298"; splice_chain1 "65237656,65237733"; transcript2_id "14.1882.321"; splice_chain2 "65237710,65237765";
chr14	astalavista	as_event	65237641	65237789	.	+	.	as_code "1^4- , 2^3-"; transcript1_id "14.1882.317"; splice_chain1 "65237641,65237789"; transcript2_id "14.1882.321"; splice_chain2 "65237710,65237765";
chr14	astalavista	as_event	65237633	65237765	.	+	.	as_code "1^3- , 2^4-"; transcript1_id "14.1882.327"; splice_chain1 "65237633,65237735"; transcript2_id "14.1882.321"; splice_chain2 "65237710,65237765";
chr14	astalavista	as_event	65237624	65237765	.	+	.	as_code "1^3- , 2^4-"; transcript1_id "14.1882.263"; splice_chain1 "65237624,65237746"; transcript2_id "14.1882.321"; splice_chain2 "65237710,65237765";
chr14	astalavista	as_event	65237624	65237765	.	+	.	as_code "1^3- , 2^4-"; transcript1_id "14.1882.305"; splice_chain1 "65237624,65237721"; transcript2_id "14.1882.321"; splice_chain2 "65237710,65237765";
chr14	astalavista	as_event	65237616	65237765	.	+	.	as_code "1^3- , 2^4-"; transcript1_id "14.1882.272"; splice_chain1 "65237616,65237713"; transcript2_id "14.1882.321"; splice_chain2 "65237710,65237765";
chr14	astalavista	as_event	65237585	65237765	.	+	.	as_code "1^3- , 2^4-"; transcript1_id "14.1882.258"; splice_chain1 "65237585,65237726"; transcript2_id "14.1882.321"; splice_chain2 "65237710,65237765";
chr14	astalavista	as_event	65237638	65237747	.	+	.	as_code "1^3- , 2^4-"; transcript1_id "14.1882.245"; splice_chain1 "65237638,65237712"; transcript2_id "14.1882.337"; splice_chain2 "65237639,65237747";
chr14	astalavista	as_event	65237638	65237789	.	+	.	as_code "1^2- , 3^4-"; transcript1_id "14.1882.245"; splice_chain1 "65237638,65237712"; transcript2_id "14.1882.251"; splice_chain2 "65237719,65237789";
chr14	astalavista	as_event	65237638	65237789	.	+	.	as_code "1^2- , 3^4-"; transcript1_id "14.1882.245"; splice_chain1 "65237638,65237712"; transcript2_id "14.1882.288"; splice_chain2 "65237734,65237789";
chr14	astalavista	as_event	65237638	65237789	.	+	.	as_code "1^2- , 3^4-"; transcript1_id "14.1882.245"; splice_chain1 "65237638,65237712"; transcript2_id "14.1882.335"; splice_chain2 "65237728,65237789";
chr14	astalavista	as_event	65237612	65237724	.	+	.	as_code "1^4- , 2^3-"; transcript1_id "14.1882.252"; splice_chain1 "65237612,65237724"; transcript2_id "14.1882.245"; splice_chain2 "65237638,65237712";
chr14	astalavista	as_event	65237627	65237749	.	+	.	as_code "1^4- , 2^3-"; transcript1_id "14.1882.253"; splice_chain1 "65237627,65237749"; transcript2_id "14.1882.245"; splice_chain2 "65237638,65237712";
chr14	astalavista	as_event	65237638	65237754	.	+	.	as_code "1^3- , 2^4-"; transcript1_id "14.1882.245"; splice_chain1 "65237638,65237712"; transcript2_id "14.1882.254"; splice_chain2 "65237694,65237754";
chr14	astalavista	as_event	65237638	65237754	.	+	.	as_code "1^3- , 2^4-"; transcript1_id "14.1882.245"; splice_chain1 "65237638,65237712"; transcript2_id "14.1882.295"; splice_chain2 "65237642,65237754";
chr14	astalavista	as_event	65237638	65237712	.	+	.	as_code "1^4- , 2^3-"; transcript1_id "14.1882.245"; splice_chain1 "65237638,65237712"; transcript2_id "14.1882.255"; splice_chain2 "65237647,65237709";
chr14	astalavista	as_event	65237638	65237712	.	+	.	as_code "1^4- , 2^3-"; transcript1_id "14.1882.245"; splice_chain1 "65237638,65237712"; transcript2_id "14.1882.333"; splice_chain2 "65237654,65237709";
chr14	astalavista	as_event	65237636	65237735	.	+	.	as_code "1^4- , 2^3-"; transcript1_id "14.1882.275"; splice_chain1 "65237636,65237735"; transcript2_id "14.1882.245"; splice_chain2 "65237638,65237712";
chr14	astalavista	as_event	65237638	65237735	.	+	.	as_code "1^3- , 2^4-"; transcript1_id "14.1882.245"; splice_chain1 "65237638,65237712"; transcript2_id "14.1882.309"; splice_chain2 "65237680,65237735";
chr14	astalavista	as_event	65237638	65237746	.	+	.	as_code "1^3- , 2^4-"; transcript1_id "14.1882.245"; splice_chain1 "65237638,65237712"; transcript2_id "14.1882.267"; splice_chain2 "65237646,65237746";
chr14	astalavista	as_event	65237619	65237746	.	+	.	as_code "1^4- , 2^3-"; transcript1_id "14.1882.320"; splice_chain1 "65237619,65237746"; transcript2_id "14.1882.245"; splice_chain2 "65237638,65237712";
chr14	astalavista	as_event	65237555	65237712	.	+	.	as_code "1^2- , 3^4-"; transcript1_id "14.1882.264"; splice_chain1 "65237555,65237585"; transcript2_id "14.1882.245"; splice_chain2 "65237638,65237712";
chr14	astalavista	as_event	65237638	65237804	.	+	.	as_code "1^2- , 3^4-"; transcript1_id "14.1882.245"; splice_chain1 "65237638,65237712"; transcript2_id "14.1882.271"; splice_chain2 "65237752,65237804";
chr14	astalavista	as_event	65237598	65237720	.	+	.	as_code "1^4- , 2^3-"; transcript1_id "14.1882.276"; splice_chain1 "65237598,65237720"; transcript2_id "14.1882.245"; splice_chain2 "65237638,65237712";
chr14	astalavista	as_event	65237638	65237838	.	+	.	as_code "1^2- , 3^4-"; transcript1_id "14.1882.245"; splice_chain1 "65237638,65237712"; transcript2_id "14.1882.281"; splice_chain2 "65237741,65237838";
chr14	astalavista	as_event	65237638	65237844	.	+	.	as_code "1^2- , 3^4-"; transcript1_id "14.1882.245"; splice_chain1 "65237638,65237712"; transcript2_id "14.1882.285"; splice_chain2 "65237789,65237844";
chr14	astalavista	as_event	65237638	65237743	.	+	.	as_code "1^3- , 2^4-"; transcript1_id "14.1882.245"; splice_chain1 "65237638,65237712"; transcript2_id "14.1882.304"; splice_chain2 "65237684,65237743";
chr14	astalavista	as_event	65237638	65237731	.	+	.	as_code "1^3- , 2^4-"; transcript1_id "14.1882.245"; splice_chain1 "65237638,65237712"; transcript2_id "14.1882.314"; splice_chain2 "65237679,65237731";
chr14	astalavista	as_event	65237638	65237731	.	+	.	as_code "1^3- , 2^4-"; transcript1_id "14.1882.245"; splice_chain1 "65237638,65237712"; transcript2_id "14.1882.318"; splice_chain2 "65237643,65237731";
chr14	astalavista	as_event	65237568	65237712	.	+	.	as_code "1^2- , 3^4-"; transcript1_id "14.1882.325"; splice_chain1 "65237568,65237623"; transcript2_id "14.1882.245"; splice_chain2 "65237638,65237712";
chr14	astalavista	as_event	65237572	65237813	.	+	.	as_code "1^4- , 2^3-"; transcript1_id "14.1882.331"; splice_chain1 "65237572,65237813"; transcript2_id "14.1882.245"; splice_chain2 "65237638,65237712";
chr14	astalavista	as_event	65237638	65237851	.	+	.	as_code "1^3- , 2^4-"; transcript1_id "14.1882.245"; splice_chain1 "65237638,65237712"; transcript2_id "14.1882.260"; splice_chain2 "65237698,65237851";
chr14	astalavista	as_event	65237638	65237825	.	+	.	as_code "1^3- , 2^4-"; transcript1_id "14.1882.245"; splice_chain1 "65237638,65237712"; transcript2_id "14.1882.289"; splice_chain2 "65237698,65237825";
chr14	astalavista	as_event	65237638	65237765	.	+	.	as_code "1^3- , 2^4-"; transcript1_id "14.1882.245"; splice_chain1 "65237638,65237712"; transcript2_id "14.1882.241"; splice_chain2 "65237692,65237765";
chr14	astalavista	as_event	65237638	65237747	.	+	.	as_code "1^3- , 2^4-"; transcript1_id "14.1882.245"; splice_chain1 "65237638,65237712"; transcript2_id "14.1882.307"; splice_chain2 "65237670,65237747";
chr14	astalavista	as_event	65237638	65237726	.	+	.	as_code "1^3- , 2^4-"; transcript1_id "14.1882.245"; splice_chain1 "65237638,65237712"; transcript2_id "14.1882.301"; splice_chain2 "65237670,65237726";
chr14	astalavista	as_event	65237638	65237747	.	+	.	as_code "1^3- , 2^4-"; transcript1_id "14.1882.245"; splice_chain1 "65237638,65237712"; transcript2_id "14.1882.246"; splice_chain2 "65237656,65237747";
chr14	astalavista	as_event	65237638	65237733	.	+	.	as_code "1^3- , 2^4-"; transcript1_id "14.1882.245"; splice_chain1 "65237638,65237712"; transcript2_id "14.1882.298"; splice_chain2 "65237656,65237733";
chr14	astalavista	as_event	65237638	65237789	.	+	.	as_code "1^3- , 2^4-"; transcript1_id "14.1882.245"; splice_chain1 "65237638,65237712"; transcript2_id "14.1882.317"; splice_chain2 "65237641,65237789";
chr14	astalavista	as_event	65237633	65237735	.	+	.	as_code "1^4- , 2^3-"; transcript1_id "14.1882.327"; splice_chain1 "65237633,65237735"; transcript2_id "14.1882.245"; splice_chain2 "65237638,65237712";
chr14	astalavista	as_event	65237624	65237746	.	+	.	as_code "1^4- , 2^3-"; transcript1_id "14.1882.263"; splice_chain1 "65237624,65237746"; transcript2_id "14.1882.245"; splice_chain2 "65237638,65237712";
chr14	astalavista	as_event	65237624	65237721	.	+	.	as_code "1^4- , 2^3-"; transcript1_id "14.1882.305"; splice_chain1 "65237624,65237721"; transcript2_id "14.1882.245"; splice_chain2 "65237638,65237712";
chr14	astalavista	as_event	65237616	65237713	.	+	.	as_code "1^4- , 2^3-"; transcript1_id "14.1882.272"; splice_chain1 "65237616,65237713"; transcript2_id "14.1882.245"; splice_chain2 "65237638,65237712";
chr14	astalavista	as_event	65237585	65237726	.	+	.	as_code "1^4- , 2^3-"; transcript1_id "14.1882.258"; splice_chain1 "65237585,65237726"; transcript2_id "14.1882.245"; splice_chain2 "65237638,65237712";
chr14	astalavista	as_event	65237639	65237789	.	+	.	as_code "1^3- , 2^4-"; transcript1_id "14.1882.337"; splice_chain1 "65237639,65237747"; transcript2_id "14.1882.251"; splice_chain2 "65237719,65237789";
chr14	astalavista	as_event	65237639	65237789	.	+	.	as_code "1^3- , 2^4-"; transcript1_id "14.1882.337"; splice_chain1 "65237639,65237747"; transcript2_id "14.1882.288"; splice_chain2 "65237734,65237789";
chr14	astalavista	as_event	65237639	65237789	.	+	.	as_code "1^3- , 2^4-"; transcript1_id "14.1882.337"; splice_chain1 "65237639,65237747"; transcript2_id "14.1882.335"; splice_chain2 "65237728,65237789";
chr14	astalavista	as_event	65237612	65237747	.	+	.	as_code "1^3- , 2^4-"; transcript1_id "14.1882.252"; splice_chain1 "65237612,65237724"; transcript2_id "14.1882.337"; splice_chain2 "65237639,65237747";
chr14	astalavista	as_event	65237627	65237749	.	+	.	as_code "1^4- , 2^3-"; transcript1_id "14.1882.253"; splice_chain1 "65237627,65237749"; transcript2_id "14.1882.337"; splice_chain2 "65237639,65237747";
chr14	astalavista	as_event	65237639	65237754	.	+	.	as_code "1^3- , 2^4-"; transcript1_id "14.1882.337"; splice_chain1 "65237639,65237747"; transcript2_id "14.1882.254"; splice_chain2 "65237694,65237754";
chr14	astalavista	as_event	65237639	65237754	.	+	.	as_code "1^3- , 2^4-"; transcript1_id "14.1882.337"; splice_chain1 "65237639,65237747"; transcript2_id "14.1882.295"; splice_chain2 "65237642,65237754";
chr14	astalavista	as_event	65237639	65237747	.	+	.	as_code "1^4- , 2^3-"; transcript1_id "14.1882.337"; splice_chain1 "65237639,65237747"; transcript2_id "14.1882.255"; splice_chain2 "65237647,65237709";
chr14	astalavista	as_event	65237639	65237747	.	+	.	as_code "1^4- , 2^3-"; transcript1_id "14.1882.337"; splice_chain1 "65237639,65237747"; transcript2_id "14.1882.333"; splice_chain2 "65237654,65237709";
chr14	astalavista	as_event	65237636	65237747	.	+	.	as_code "1^3- , 2^4-"; transcript1_id "14.1882.275"; splice_chain1 "65237636,65237735"; transcript2_id "14.1882.337"; splice_chain2 "65237639,65237747";
chr14	astalavista	as_event	65237639	65237747	.	+	.	as_code "1^4- , 2^3-"; transcript1_id "14.1882.337"; splice_chain1 "65237639,65237747"; transcript2_id "14.1882.309"; splice_chain2 "65237680,65237735";
chr14	astalavista	as_event	65237639	65237747	.	+	.	as_code "1^4- , 2^3-"; transcript1_id "14.1882.337"; splice_chain1 "65237639,65237747"; transcript2_id "14.1882.267"; splice_chain2 "65237646,65237746";
chr14	astalavista	as_event	65237619	65237747	.	+	.	as_code "1^3- , 2^4-"; transcript1_id "14.1882.320"; splice_chain1 "65237619,65237746"; transcript2_id "14.1882.337"; splice_chain2 "65237639,65237747";
chr14	astalavista	as_event	65237555	65237747	.	+	.	as_code "1^2- , 3^4-"; transcript1_id "14.1882.264"; splice_chain1 "65237555,65237585"; transcript2_id "14.1882.337"; splice_chain2 "65237639,65237747";
chr14	astalavista	as_event	65237639	65237804	.	+	.	as_code "1^2- , 3^4-"; transcript1_id "14.1882.337"; splice_chain1 "65237639,65237747"; transcript2_id "14.1882.271"; splice_chain2 "65237752,65237804";
chr14	astalavista	as_event	65237598	65237747	.	+	.	as_code "1^3- , 2^4-"; transcript1_id "14.1882.276"; splice_chain1 "65237598,65237720"; transcript2_id "14.1882.337"; splice_chain2 "65237639,65237747";
chr14	astalavista	as_event	65237639	65237838	.	+	.	as_code "1^3- , 2^4-"; transcript1_id "14.1882.337"; splice_chain1 "65237639,65237747"; transcript2_id "14.1882.281"; splice_chain2 "65237741,65237838";
chr14	astalavista	as_event	65237639	65237844	.	+	.	as_code "1^2- , 3^4-"; transcript1_id "14.1882.337"; splice_chain1 "65237639,65237747"; transcript2_id "14.1882.285"; splice_chain2 "65237789,65237844";
chr14	astalavista	as_event	65237639	65237747	.	+	.	as_code "1^4- , 2^3-"; transcript1_id "14.1882.337"; splice_chain1 "65237639,65237747"; transcript2_id "14.1882.304"; splice_chain2 "65237684,65237743";
chr14	astalavista	as_event	65237639	65237747	.	+	.	as_code "1^4- , 2^3-"; transcript1_id "14.1882.337"; splice_chain1 "65237639,65237747"; transcript2_id "14.1882.314"; splice_chain2 "65237679,65237731";
chr14	astalavista	as_event	65237639	65237747	.	+	.	as_code "1^4- , 2^3-"; transcript1_id "14.1882.337"; splice_chain1 "65237639,65237747"; transcript2_id "14.1882.318"; splice_chain2 "65237643,65237731";
chr14	astalavista	as_event	65237568	65237747	.	+	.	as_code "1^2- , 3^4-"; transcript1_id "14.1882.325"; splice_chain1 "65237568,65237623"; transcript2_id "14.1882.337"; splice_chain2 "65237639,65237747";
chr14	astalavista	as_event	65237572	65237813	.	+	.	as_code "1^4- , 2^3-"; transcript1_id "14.1882.331"; splice_chain1 "65237572,65237813"; transcript2_id "14.1882.337"; splice_chain2 "65237639,65237747";
chr14	astalavista	as_event	65237639	65237851	.	+	.	as_code "1^3- , 2^4-"; transcript1_id "14.1882.337"; splice_chain1 "65237639,65237747"; transcript2_id "14.1882.260"; splice_chain2 "65237698,65237851";
chr14	astalavista	as_event	65237639	65237825	.	+	.	as_code "1^3- , 2^4-"; transcript1_id "14.1882.337"; splice_chain1 "65237639,65237747"; transcript2_id "14.1882.289"; splice_chain2 "65237698,65237825";
chr14	astalavista	as_event	65237639	65237765	.	+	.	as_code "1^3- , 2^4-"; transcript1_id "14.1882.337"; splice_chain1 "65237639,65237747"; transcript2_id "14.1882.241"; splice_chain2 "65237692,65237765";
chr14	astalavista	as_event	65237639	65237747	.	+	.	as_code "1^4- , 2^3-"; transcript1_id "14.1882.337"; splice_chain1 "65237639,65237747"; transcript2_id "14.1882.301"; splice_chain2 "65237670,65237726";
chr14	astalavista	as_event	65237639	65237747	.	+	.	as_code "1^4- , 2^3-"; transcript1_id "14.1882.337"; splice_chain1 "65237639,65237747"; transcript2_id "14.1882.298"; splice_chain2 "65237656,65237733";
chr14	astalavista	as_event	65237639	65237789	.	+	.	as_code "1^3- , 2^4-"; transcript1_id "14.1882.337"; splice_chain1 "65237639,65237747"; transcript2_id "14.1882.317"; splice_chain2 "65237641,65237789";
chr14	astalavista	as_event	65237633	65237747	.	+	.	as_code "1^3- , 2^4-"; transcript1_id "14.1882.327"; splice_chain1 "65237633,65237735"; transcript2_id "14.1882.337"; splice_chain2 "65237639,65237747";
chr14	astalavista	as_event	65237624	65237747	.	+	.	as_code "1^3- , 2^4-"; transcript1_id "14.1882.263"; splice_chain1 "65237624,65237746"; transcript2_id "14.1882.337"; splice_chain2 "65237639,65237747";
chr14	astalavista	as_event	65237624	65237747	.	+	.	as_code "1^3- , 2^4-"; transcript1_id "14.1882.305"; splice_chain1 "65237624,65237721"; transcript2_id "14.1882.337"; splice_chain2 "65237639,65237747";
chr14	astalavista	as_event	65237616	65237747	.	+	.	as_code "1^3- , 2^4-"; transcript1_id "14.1882.272"; splice_chain1 "65237616,65237713"; transcript2_id "14.1882.337"; splice_chain2 "65237639,65237747";
chr14	astalavista	as_event	65237585	65237747	.	+	.	as_code "1^3- , 2^4-"; transcript1_id "14.1882.258"; splice_chain1 "65237585,65237726"; transcript2_id "14.1882.337"; splice_chain2 "65237639,65237747";
chr14	astalavista	as_event	65237612	65237789	.	+	.	as_code "1^3- , 2^4-"; transcript1_id "14.1882.252"; splice_chain1 "65237612,65237724"; transcript2_id "14.1882.251"; splice_chain2 "65237719,65237789";
chr14	astalavista	as_event	65237627	65237789	.	+	.	as_code "1^3- , 2^4-"; transcript1_id "14.1882.253"; splice_chain1 "65237627,65237749"; transcript2_id "14.1882.251"; splice_chain2 "65237719,65237789";
chr14	astalavista	as_event	65237694	65237789	.	+	.	as_code "1^3- , 2^4-"; transcript1_id "14.1882.254"; splice_chain1 "65237694,65237754"; transcript2_id "14.1882.251"; splice_chain2 "65237719,65237789";
chr14	astalavista	as_event	65237642	65237789	.	+	.	as_code "1^3- , 2^4-"; transcript1_id "14.1882.295"; splice_chain1 "65237642,65237754"; transcript2_id "14.1882.251"; splice_chain2 "65237719,65237789";
chr14	astalavista	as_event	65237647	65237789	.	+	.	as_code "1^2- , 3^4-"; transcript1_id "14.1882.255"; splice_chain1 "65237647,65237709"; transcript2_id "14.1882.251"; splice_chain2 "65237719,65237789";
chr14	astalavista	as_event	65237654	65237789	.	+	.	as_code "1^2- , 3^4-"; transcript1_id "14.1882.333"; splice_chain1 "65237654,65237709"; transcript2_id "14.1882.251"; splice_chain2 "65237719,65237789";
chr14	astalavista	as_event	65237636	65237789	.	+	.	as_code "1^3- , 2^4-"; transcript1_id "14.1882.275"; splice_chain1 "65237636,65237735"; transcript2_id "14.1882.251"; splice_chain2 "65237719,65237789";
chr14	astalavista	as_event	65237680	65237789	.	+	.	as_code "1^3- , 2^4-"; transcript1_id "14.1882.309"; splice_chain1 "65237680,65237735"; transcript2_id "14.1882.251"; splice_chain2 "65237719,65237789";
chr14	astalavista	as_event	65237646	65237789	.	+	.	as_code "1^3- , 2^4-"; transcript1_id "14.1882.267"; splice_chain1 "65237646,65237746"; transcript2_id "14.1882.251"; splice_chain2 "65237719,65237789";
chr14	astalavista	as_event	65237619	65237789	.	+	.	as_code "1^3- , 2^4-"; transcript1_id "14.1882.320"; splice_chain1 "65237619,65237746"; transcript2_id "14.1882.251"; splice_chain2 "65237719,65237789";
chr14	astalavista	as_event	65237555	65237789	.	+	.	as_code "1^2- , 3^4-"; transcript1_id "14.1882.264"; splice_chain1 "65237555,65237585"; transcript2_id "14.1882.251"; splice_chain2 "65237719,65237789";
chr14	astalavista	as_event	65237719	65237804	.	+	.	as_code "1^3- , 2^4-"; transcript1_id "14.1882.251"; splice_chain1 "65237719,65237789"; transcript2_id "14.1882.271"; splice_chain2 "65237752,65237804";
chr14	astalavista	as_event	65237598	65237789	.	+	.	as_code "1^3- , 2^4-"; transcript1_id "14.1882.276"; splice_chain1 "65237598,65237720"; transcript2_id "14.1882.251"; splice_chain2 "65237719,65237789";
chr14	astalavista	as_event	65237719	65237838	.	+	.	as_code "1^3- , 2^4-"; transcript1_id "14.1882.251"; splice_chain1 "65237719,65237789"; transcript2_id "14.1882.281"; splice_chain2 "65237741,65237838";
chr14	astalavista	as_event	65237719	65237844	.	+	.	as_code "1^2- , 3^4-"; transcript1_id "14.1882.251"; splice_chain1 "65237719,65237789"; transcript2_id "14.1882.285"; splice_chain2 "65237789,65237844";
chr14	astalavista	as_event	65237684	65237789	.	+	.	as_code "1^3- , 2^4-"; transcript1_id "14.1882.304"; splice_chain1 "65237684,65237743"; transcript2_id "14.1882.251"; splice_chain2 "65237719,65237789";
chr14	astalavista	as_event	65237679	65237789	.	+	.	as_code "1^3- , 2^4-"; transcript1_id "14.1882.314"; splice_chain1 "65237679,65237731"; transcript2_id "14.1882.251"; splice_chain2 "65237719,65237789";
chr14	astalavista	as_event	65237643	65237789	.	+	.	as_code "1^3- , 2^4-"; transcript1_id "14.1882.318"; splice_chain1 "65237643,65237731"; transcript2_id "14.1882.251"; splice_chain2 "65237719,65237789";
chr14	astalavista	as_event	65237568	65237789	.	+	.	as_code "1^2- , 3^4-"; transcript1_id "14.1882.325"; splice_chain1 "65237568,65237623"; transcript2_id "14.1882.251"; splice_chain2 "65237719,65237789";
chr14	astalavista	as_event	65237572	65237813	.	+	.	as_code "1^4- , 2^3-"; transcript1_id "14.1882.331"; splice_chain1 "65237572,65237813"; transcript2_id "14.1882.251"; splice_chain2 "65237719,65237789";
chr14	astalavista	as_event	65237698	65237851	.	+	.	as_code "1^4- , 2^3-"; transcript1_id "14.1882.260"; splice_chain1 "65237698,65237851"; transcript2_id "14.1882.251"; splice_chain2 "65237719,65237789";
chr14	astalavista	as_event	65237698	65237825	.	+	.	as_code "1^4- , 2^3-"; transcript1_id "14.1882.289"; splice_chain1 "65237698,65237825"; transcript2_id "14.1882.251"; splice_chain2 "65237719,65237789";
chr14	astalavista	as_event	65237692	65237789	.	+	.	as_code "1^3- , 2^4-"; transcript1_id "14.1882.241"; splice_chain1 "65237692,65237765"; transcript2_id "14.1882.251"; splice_chain2 "65237719,65237789";
chr14	astalavista	as_event	65237670	65237789	.	+	.	as_code "1^3- , 2^4-"; transcript1_id "14.1882.307"; splice_chain1 "65237670,65237747"; transcript2_id "14.1882.251"; splice_chain2 "65237719,65237789";
chr14	astalavista	as_event	65237670	65237789	.	+	.	as_code "1^3- , 2^4-"; transcript1_id "14.1882.301"; splice_chain1 "65237670,65237726"; transcript2_id "14.1882.251"; splice_chain2 "65237719,65237789";
chr14	astalavista	as_event	65237656	65237789	.	+	.	as_code "1^3- , 2^4-"; transcript1_id "14.1882.246"; splice_chain1 "65237656,65237747"; transcript2_id "14.1882.251"; splice_chain2 "65237719,65237789";
chr14	astalavista	as_event	65237656	65237789	.	+	.	as_code "1^3- , 2^4-"; transcript1_id "14.1882.298"; splice_chain1 "65237656,65237733"; transcript2_id "14.1882.251"; splice_chain2 "65237719,65237789";
chr14	astalavista	as_event	65237633	65237789	.	+	.	as_code "1^3- , 2^4-"; transcript1_id "14.1882.327"; splice_chain1 "65237633,65237735"; transcript2_id "14.1882.251"; splice_chain2 "65237719,65237789";
chr14	astalavista	as_event	65237624	65237789	.	+	.	as_code "1^3- , 2^4-"; transcript1_id "14.1882.263"; splice_chain1 "65237624,65237746"; transcript2_id "14.1882.251"; splice_chain2 "65237719,65237789";
chr14	astalavista	as_event	65237624	65237789	.	+	.	as_code "1^3- , 2^4-"; transcript1_id "14.1882.305"; splice_chain1 "65237624,65237721"; transcript2_id "14.1882.251"; splice_chain2 "65237719,65237789";
chr14	astalavista	as_event	65237616	65237789	.	+	.	as_code "1^2- , 3^4-"; transcript1_id "14.1882.272"; splice_chain1 "65237616,65237713"; transcript2_id "14.1882.251"; splice_chain2 "65237719,65237789";
chr14	astalavista	as_event	65237585	65237789	.	+	.	as_code "1^3- , 2^4-"; transcript1_id "14.1882.258"; splice_chain1 "65237585,65237726"; transcript2_id "14.1882.251"; splice_chain2 "65237719,65237789";
chr14	astalavista	as_event	65237612	65237789	.	+	.	as_code "1^2- , 3^4-"; transcript1_id "14.1882.252"; splice_chain1 "65237612,65237724"; transcript2_id "14.1882.288"; splice_chain2 "65237734,65237789";
chr14	astalavista	as_event	65237627	65237789	.	+	.	as_code "1^3- , 2^4-"; transcript1_id "14.1882.253"; splice_chain1 "65237627,65237749"; transcript2_id "14.1882.288"; splice_chain2 "65237734,65237789";
chr14	astalavista	as_event	65237694	65237789	.	+	.	as_code "1^3- , 2^4-"; transcript1_id "14.1882.254"; splice_chain1 "65237694,65237754"; transcript2_id "14.1882.288"; splice_chain2 "65237734,65237789";
chr14	astalavista	as_event	65237642	65237789	.	+	.	as_code "1^3- , 2^4-"; transcript1_id "14.1882.295"; splice_chain1 "65237642,65237754"; transcript2_id "14.1882.288"; splice_chain2 "65237734,65237789";
chr14	astalavista	as_event	65237647	65237789	.	+	.	as_code "1^2- , 3^4-"; transcript1_id "14.1882.255"; splice_chain1 "65237647,65237709"; transcript2_id "14.1882.288"; splice_chain2 "65237734,65237789";
chr14	astalavista	as_event	65237654	65237789	.	+	.	as_code "1^2- , 3^4-"; transcript1_id "14.1882.333"; splice_chain1 "65237654,65237709"; transcript2_id "14.1882.288"; splice_chain2 "65237734,65237789";
chr14	astalavista	as_event	65237636	65237789	.	+	.	as_code "1^3- , 2^4-"; transcript1_id "14.1882.275"; splice_chain1 "65237636,65237735"; transcript2_id "14.1882.288"; splice_chain2 "65237734,65237789";
chr14	astalavista	as_event	65237680	65237789	.	+	.	as_code "1^3- , 2^4-"; transcript1_id "14.1882.309"; splice_chain1 "65237680,65237735"; transcript2_id "14.1882.288"; splice_chain2 "65237734,65237789";
chr14	astalavista	as_event	65237646	65237789	.	+	.	as_code "1^3- , 2^4-"; transcript1_id "14.1882.267"; splice_chain1 "65237646,65237746"; transcript2_id "14.1882.288"; splice_chain2 "65237734,65237789";
chr14	astalavista	as_event	65237619	65237789	.	+	.	as_code "1^3- , 2^4-"; transcript1_id "14.1882.320"; splice_chain1 "65237619,65237746"; transcript2_id "14.1882.288"; splice_chain2 "65237734,65237789";
chr14	astalavista	as_event	65237555	65237789	.	+	.	as_code "1^2- , 3^4-"; transcript1_id "14.1882.264"; splice_chain1 "65237555,65237585"; transcript2_id "14.1882.288"; splice_chain2 "65237734,65237789";
chr14	astalavista	as_event	65237734	65237804	.	+	.	as_code "1^3- , 2^4-"; transcript1_id "14.1882.288"; splice_chain1 "65237734,65237789"; transcript2_id "14.1882.271"; splice_chain2 "65237752,65237804";
chr14	astalavista	as_event	65237598	65237789	.	+	.	as_code "1^2- , 3^4-"; transcript1_id "14.1882.276"; splice_chain1 "65237598,65237720"; transcript2_id "14.1882.288"; splice_chain2 "65237734,65237789";
chr14	astalavista	as_event	65237734	65237838	.	+	.	as_code "1^3- , 2^4-"; transcript1_id "14.1882.288"; splice_chain1 "65237734,65237789"; transcript2_id "14.1882.281"; splice_chain2 "65237741,65237838";
chr14	astalavista	as_event	65237734	65237844	.	+	.	as_code "1^2- , 3^4-"; transcript1_id "14.1882.288"; splice_chain1 "65237734,65237789"; transcript2_id "14.1882.285"; splice_chain2 "65237789,65237844";
chr14	astalavista	as_event	65237684	65237789	.	+	.	as_code "1^3- , 2^4-"; transcript1_id "14.1882.304"; splice_chain1 "65237684,65237743"; transcript2_id "14.1882.288"; splice_chain2 "65237734,65237789";
chr14	astalavista	as_event	65237679	65237789	.	+	.	as_code "1^2- , 3^4-"; transcript1_id "14.1882.314"; splice_chain1 "65237679,65237731"; transcript2_id "14.1882.288"; splice_chain2 "65237734,65237789";
chr14	astalavista	as_event	65237643	65237789	.	+	.	as_code "1^2- , 3^4-"; transcript1_id "14.1882.318"; splice_chain1 "65237643,65237731"; transcript2_id "14.1882.288"; splice_chain2 "65237734,65237789";
chr14	astalavista	as_event	65237568	65237789	.	+	.	as_code "1^2- , 3^4-"; transcript1_id "14.1882.325"; splice_chain1 "65237568,65237623"; transcript2_id "14.1882.288"; splice_chain2 "65237734,65237789";
chr14	astalavista	as_event	65237572	65237813	.	+	.	as_code "1^4- , 2^3-"; transcript1_id "14.1882.331"; splice_chain1 "65237572,65237813"; transcript2_id "14.1882.288"; splice_chain2 "65237734,65237789";
chr14	astalavista	as_event	65237698	65237851	.	+	.	as_code "1^4- , 2^3-"; transcript1_id "14.1882.260"; splice_chain1 "65237698,65237851"; transcript2_id "14.1882.288"; splice_chain2 "65237734,65237789";
chr14	astalavista	as_event	65237698	65237825	.	+	.	as_code "1^4- , 2^3-"; transcript1_id "14.1882.289"; splice_chain1 "65237698,65237825"; transcript2_id "14.1882.288"; splice_chain2 "65237734,65237789";
chr14	astalavista	as_event	65237692	65237789	.	+	.	as_code "1^3- , 2^4-"; transcript1_id "14.1882.241"; splice_chain1 "65237692,65237765"; transcript2_id "14.1882.288"; splice_chain2 "65237734,65237789";
chr14	astalavista	as_event	65237670	65237789	.	+	.	as_code "1^3- , 2^4-"; transcript1_id "14.1882.307"; splice_chain1 "65237670,65237747"; transcript2_id "14.1882.288"; splice_chain2 "65237734,65237789";
chr14	astalavista	as_event	65237670	65237789	.	+	.	as_code "1^2- , 3^4-"; transcript1_id "14.1882.301"; splice_chain1 "65237670,65237726"; transcript2_id "14.1882.288"; splice_chain2 "65237734,65237789";
chr14	astalavista	as_event	65237656	65237789	.	+	.	as_code "1^3- , 2^4-"; transcript1_id "14.1882.246"; splice_chain1 "65237656,65237747"; transcript2_id "14.1882.288"; splice_chain2 "65237734,65237789";
chr14	astalavista	as_event	65237656	65237789	.	+	.	as_code "1^2- , 3^4-"; transcript1_id "14.1882.298"; splice_chain1 "65237656,65237733"; transcript2_id "14.1882.288"; splice_chain2 "65237734,65237789";
chr14	astalavista	as_event	65237633	65237789	.	+	.	as_code "1^3- , 2^4-"; transcript1_id "14.1882.327"; splice_chain1 "65237633,65237735"; transcript2_id "14.1882.288"; splice_chain2 "65237734,65237789";
chr14	astalavista	as_event	65237624	65237789	.	+	.	as_code "1^3- , 2^4-"; transcript1_id "14.1882.263"; splice_chain1 "65237624,65237746"; transcript2_id "14.1882.288"; splice_chain2 "65237734,65237789";
chr14	astalavista	as_event	65237624	65237789	.	+	.	as_code "1^2- , 3^4-"; transcript1_id "14.1882.305"; splice_chain1 "65237624,65237721"; transcript2_id "14.1882.288"; splice_chain2 "65237734,65237789";
chr14	astalavista	as_event	65237616	65237789	.	+	.	as_code "1^2- , 3^4-"; transcript1_id "14.1882.272"; splice_chain1 "65237616,65237713"; transcript2_id "14.1882.288"; splice_chain2 "65237734,65237789";
chr14	astalavista	as_event	65237585	65237789	.	+	.	as_code "1^2- , 3^4-"; transcript1_id "14.1882.258"; splice_chain1 "65237585,65237726"; transcript2_id "14.1882.288"; splice_chain2 "65237734,65237789";
chr14	astalavista	as_event	65237612	65237789	.	+	.	as_code "1^2- , 3^4-"; transcript1_id "14.1882.252"; splice_chain1 "65237612,65237724"; transcript2_id "14.1882.335"; splice_chain2 "65237728,65237789";
chr14	astalavista	as_event	65237627	65237789	.	+	.	as_code "1^3- , 2^4-"; transcript1_id "14.1882.253"; splice_chain1 "65237627,65237749"; transcript2_id "14.1882.335"; splice_chain2 "65237728,65237789";
chr14	astalavista	as_event	65237694	65237789	.	+	.	as_code "1^3- , 2^4-"; transcript1_id "14.1882.254"; splice_chain1 "65237694,65237754"; transcript2_id "14.1882.335"; splice_chain2 "65237728,65237789";
chr14	astalavista	as_event	65237642	65237789	.	+	.	as_code "1^3- , 2^4-"; transcript1_id "14.1882.295"; splice_chain1 "65237642,65237754"; transcript2_id "14.1882.335"; splice_chain2 "65237728,65237789";
chr14	astalavista	as_event	65237647	65237789	.	+	.	as_code "1^2- , 3^4-"; transcript1_id "14.1882.255"; splice_chain1 "65237647,65237709"; transcript2_id "14.1882.335"; splice_chain2 "65237728,65237789";
chr14	astalavista	as_event	65237654	65237789	.	+	.	as_code "1^2- , 3^4-"; transcript1_id "14.1882.333"; splice_chain1 "65237654,65237709"; transcript2_id "14.1882.335"; splice_chain2 "65237728,65237789";
chr14	astalavista	as_event	65237636	65237789	.	+	.	as_code "1^3- , 2^4-"; transcript1_id "14.1882.275"; splice_chain1 "65237636,65237735"; transcript2_id "14.1882.335"; splice_chain2 "65237728,65237789";
chr14	astalavista	as_event	65237680	65237789	.	+	.	as_code "1^3- , 2^4-"; transcript1_id "14.1882.309"; splice_chain1 "65237680,65237735"; transcript2_id "14.1882.335"; splice_chain2 "65237728,65237789";
chr14	astalavista	as_event	65237646	65237789	.	+	.	as_code "1^3- , 2^4-"; transcript1_id "14.1882.267"; splice_chain1 "65237646,65237746"; transcript2_id "14.1882.335"; splice_chain2 "65237728,65237789";
chr14	astalavista	as_event	65237619	65237789	.	+	.	as_code "1^3- , 2^4-"; transcript1_id "14.1882.320"; splice_chain1 "65237619,65237746"; transcript2_id "14.1882.335"; splice_chain2 "65237728,65237789";
chr14	astalavista	as_event	65237555	65237789	.	+	.	as_code "1^2- , 3^4-"; transcript1_id "14.1882.264"; splice_chain1 "65237555,65237585"; transcript2_id "14.1882.335"; splice_chain2 "65237728,65237789";
chr14	astalavista	as_event	65237728	65237804	.	+	.	as_code "1^3- , 2^4-"; transcript1_id "14.1882.335"; splice_chain1 "65237728,65237789"; transcript2_id "14.1882.271"; splice_chain2 "65237752,65237804";
chr14	astalavista	as_event	65237598	65237789	.	+	.	as_code "1^2- , 3^4-"; transcript1_id "14.1882.276"; splice_chain1 "65237598,65237720"; transcript2_id "14.1882.335"; splice_chain2 "65237728,65237789";
chr14	astalavista	as_event	65237728	65237838	.	+	.	as_code "1^3- , 2^4-"; transcript1_id "14.1882.335"; splice_chain1 "65237728,65237789"; transcript2_id "14.1882.281"; splice_chain2 "65237741,65237838";
chr14	astalavista	as_event	65237728	65237844	.	+	.	as_code "1^2- , 3^4-"; transcript1_id "14.1882.335"; splice_chain1 "65237728,65237789"; transcript2_id "14.1882.285"; splice_chain2 "65237789,65237844";
chr14	astalavista	as_event	65237684	65237789	.	+	.	as_code "1^3- , 2^4-"; transcript1_id "14.1882.304"; splice_chain1 "65237684,65237743"; transcript2_id "14.1882.335"; splice_chain2 "65237728,65237789";
chr14	astalavista	as_event	65237679	65237789	.	+	.	as_code "1^3- , 2^4-"; transcript1_id "14.1882.314"; splice_chain1 "65237679,65237731"; transcript2_id "14.1882.335"; splice_chain2 "65237728,65237789";
chr14	astalavista	as_event	65237643	65237789	.	+	.	as_code "1^3- , 2^4-"; transcript1_id "14.1882.318"; splice_chain1 "65237643,65237731"; transcript2_id "14.1882.335"; splice_chain2 "65237728,65237789";
chr14	astalavista	as_event	65237568	65237789	.	+	.	as_code "1^2- , 3^4-"; transcript1_id "14.1882.325"; splice_chain1 "65237568,65237623"; transcript2_id "14.1882.335"; splice_chain2 "65237728,65237789";
chr14	astalavista	as_event	65237572	65237813	.	+	.	as_code "1^4- , 2^3-"; transcript1_id "14.1882.331"; splice_chain1 "65237572,65237813"; transcript2_id "14.1882.335"; splice_chain2 "65237728,65237789";
chr14	astalavista	as_event	65237698	65237851	.	+	.	as_code "1^4- , 2^3-"; transcript1_id "14.1882.260"; splice_chain1 "65237698,65237851"; transcript2_id "14.1882.335"; splice_chain2 "65237728,65237789";
chr14	astalavista	as_event	65237698	65237825	.	+	.	as_code "1^4- , 2^3-"; transcript1_id "14.1882.289"; splice_chain1 "65237698,65237825"; transcript2_id "14.1882.335"; splice_chain2 "65237728,65237789";
chr14	astalavista	as_event	65237692	65237789	.	+	.	as_code "1^3- , 2^4-"; transcript1_id "14.1882.241"; splice_chain1 "65237692,65237765"; transcript2_id "14.1882.335"; splice_chain2 "65237728,65237789";
chr14	astalavista	as_event	65237670	65237789	.	+	.	as_code "1^3- , 2^4-"; transcript1_id "14.1882.307"; splice_chain1 "65237670,65237747"; transcript2_id "14.1882.335"; splice_chain2 "65237728,65237789";
chr14	astalavista	as_event	65237670	65237789	.	+	.	as_code "1^2- , 3^4-"; transcript1_id "14.1882.301"; splice_chain1 "65237670,65237726"; transcript2_id "14.1882.335"; splice_chain2 "65237728,65237789";
chr14	astalavista	as_event	65237656	65237789	.	+	.	as_code "1^3- , 2^4-"; transcript1_id "14.1882.246"; splice_chain1 "65237656,65237747"; transcript2_id "14.1882.335"; splice_chain2 "65237728,65237789";
chr14	astalavista	as_event	65237656	65237789	.	+	.	as_code "1^3- , 2^4-"; transcript1_id "14.1882.298"; splice_chain1 "65237656,65237733"; transcript2_id "14.1882.335"; splice_chain2 "65237728,65237789";
chr14	astalavista	as_event	65237633	65237789	.	+	.	as_code "1^3- , 2^4-"; transcript1_id "14.1882.327"; splice_chain1 "65237633,65237735"; transcript2_id "14.1882.335"; splice_chain2 "65237728,65237789";
chr14	astalavista	as_event	65237624	65237789	.	+	.	as_code "1^3- , 2^4-"; transcript1_id "14.1882.263"; splice_chain1 "65237624,65237746"; transcript2_id "14.1882.335"; splice_chain2 "65237728,65237789";
chr14	astalavista	as_event	65237624	65237789	.	+	.	as_code "1^2- , 3^4-"; transcript1_id "14.1882.305"; splice_chain1 "65237624,65237721"; transcript2_id "14.1882.335"; splice_chain2 "65237728,65237789";
chr14	astalavista	as_event	65237616	65237789	.	+	.	as_code "1^2- , 3^4-"; transcript1_id "14.1882.272"; splice_chain1 "65237616,65237713"; transcript2_id "14.1882.335"; splice_chain2 "65237728,65237789";
chr14	astalavista	as_event	65237585	65237789	.	+	.	as_code "1^2- , 3^4-"; transcript1_id "14.1882.258"; splice_chain1 "65237585,65237726"; transcript2_id "14.1882.335"; splice_chain2 "65237728,65237789";
chr14	astalavista	as_event	65237612	65237749	.	+	.	as_code "1^3- , 2^4-"; transcript1_id "14.1882.252"; splice_chain1 "65237612,65237724"; transcript2_id "14.1882.253"; splice_chain2 "65237627,65237749";
chr14	astalavista	as_event	65237612	65237754	.	+	.	as_code "1^3- , 2^4-"; transcript1_id "14.1882.252"; splice_chain1 "65237612,65237724"; transcript2_id "14.1882.254"; splice_chain2 "65237694,65237754";
chr14	astalavista	as_event	65237612	65237754	.	+	.	as_code "1^3- , 2^4-"; transcript1_id "14.1882.252"; splice_chain1 "65237612,65237724"; transcript2_id "14.1882.295"; splice_chain2 "65237642,65237754";
chr14	astalavista	as_event	65237612	65237724	.	+	.	as_code "1^4- , 2^3-"; transcript1_id "14.1882.252"; splice_chain1 "65237612,65237724"; transcript2_id "14.1882.255"; splice_chain2 "65237647,65237709";
chr14	astalavista	as_event	65237612	65237724	.	+	.	as_code "1^4- , 2^3-"; transcript1_id "14.1882.252"; splice_chain1 "65237612,65237724"; transcript2_id "14.1882.333"; splice_chain2 "65237654,65237709";
chr14	astalavista	as_event	65237612	65237735	.	+	.	as_code "1^3- , 2^4-"; transcript1_id "14.1882.252"; splice_chain1 "65237612,65237724"; transcript2_id "14.1882.275"; splice_chain2 "65237636,65237735";
chr14	astalavista	as_event	65237612	65237735	.	+	.	as_code "1^3- , 2^4-"; transcript1_id "14.1882.252"; splice_chain1 "65237612,65237724"; transcript2_id "14.1882.309"; splice_chain2 "65237680,65237735";
chr14	astalavista	as_event	65237612	65237746	.	+	.	as_code "1^3- , 2^4-"; transcript1_id "14.1882.252"; splice_chain1 "65237612,65237724"; transcript2_id "14.1882.267"; splice_chain2 "65237646,65237746";
chr14	astalavista	as_event	65237612	65237746	.	+	.	as_code "1^3- , 2^4-"; transcript1_id "14.1882.252"; splice_chain1 "65237612,65237724"; transcript2_id "14.1882.320"; splice_chain2 "65237619,65237746";
chr14	astalavista	as_event	65237555	65237724	.	+	.	as_code "1^2- , 3^4-"; transcript1_id "14.1882.264"; splice_chain1 "65237555,65237585"; transcript2_id "14.1882.252"; splice_chain2 "65237612,65237724";
chr14	astalavista	as_event	65237612	65237804	.	+	.	as_code "1^2- , 3^4-"; transcript1_id "14.1882.252"; splice_chain1 "65237612,65237724"; transcript2_id "14.1882.271"; splice_chain2 "65237752,65237804";
chr14	astalavista	as_event	65237598	65237724	.	+	.	as_code "1^3- , 2^4-"; transcript1_id "14.1882.276"; splice_chain1 "65237598,65237720"; transcript2_id "14.1882.252"; splice_chain2 "65237612,65237724";
chr14	astalavista	as_event	65237612	65237838	.	+	.	as_code "1^2- , 3^4-"; transcript1_id "14.1882.252"; splice_chain1 "65237612,65237724"; transcript2_id "14.1882.281"; splice_chain2 "65237741,65237838";
chr14	astalavista	as_event	65237612	65237844	.	+	.	as_code "1^2- , 3^4-"; transcript1_id "14.1882.252"; splice_chain1 "65237612,65237724"; transcript2_id "14.1882.285"; splice_chain2 "65237789,65237844";
chr14	astalavista	as_event	65237612	65237743	.	+	.	as_code "1^3- , 2^4-"; transcript1_id "14.1882.252"; splice_chain1 "65237612,65237724"; transcript2_id "14.1882.304"; splice_chain2 "65237684,65237743";
chr14	astalavista	as_event	65237612	65237731	.	+	.	as_code "1^3- , 2^4-"; transcript1_id "14.1882.252"; splice_chain1 "65237612,65237724"; transcript2_id "14.1882.314"; splice_chain2 "65237679,65237731";
chr14	astalavista	as_event	65237612	65237731	.	+	.	as_code "1^3- , 2^4-"; transcript1_id "14.1882.252"; splice_chain1 "65237612,65237724"; transcript2_id "14.1882.318"; splice_chain2 "65237643,65237731";
chr14	astalavista	as_event	65237568	65237724	.	+	.	as_code "1^3- , 2^4-"; transcript1_id "14.1882.325"; splice_chain1 "65237568,65237623"; transcript2_id "14.1882.252"; splice_chain2 "65237612,65237724";
chr14	astalavista	as_event	65237572	65237813	.	+	.	as_code "1^4- , 2^3-"; transcript1_id "14.1882.331"; splice_chain1 "65237572,65237813"; transcript2_id "14.1882.252"; splice_chain2 "65237612,65237724";
chr14	astalavista	as_event	65237612	65237851	.	+	.	as_code "1^3- , 2^4-"; transcript1_id "14.1882.252"; splice_chain1 "65237612,65237724"; transcript2_id "14.1882.260"; splice_chain2 "65237698,65237851";
chr14	astalavista	as_event	65237612	65237825	.	+	.	as_code "1^3- , 2^4-"; transcript1_id "14.1882.252"; splice_chain1 "65237612,65237724"; transcript2_id "14.1882.289"; splice_chain2 "65237698,65237825";
chr14	astalavista	as_event	65237612	65237765	.	+	.	as_code "1^3- , 2^4-"; transcript1_id "14.1882.252"; splice_chain1 "65237612,65237724"; transcript2_id "14.1882.241"; splice_chain2 "65237692,65237765";
chr14	astalavista	as_event	65237612	65237747	.	+	.	as_code "1^3- , 2^4-"; transcript1_id "14.1882.252"; splice_chain1 "65237612,65237724"; transcript2_id "14.1882.307"; splice_chain2 "65237670,65237747";
chr14	astalavista	as_event	65237612	65237726	.	+	.	as_code "1^3- , 2^4-"; transcript1_id "14.1882.252"; splice_chain1 "65237612,65237724"; transcript2_id "14.1882.301"; splice_chain2 "65237670,65237726";
chr14	astalavista	as_event	65237612	65237747	.	+	.	as_code "1^3- , 2^4-"; transcript1_id "14.1882.252"; splice_chain1 "65237612,65237724"; transcript2_id "14.1882.246"; splice_chain2 "65237656,65237747";
chr14	astalavista	as_event	65237612	65237733	.	+	.	as_code "1^3- , 2^4-"; transcript1_id "14.1882.252"; splice_chain1 "65237612,65237724"; transcript2_id "14.1882.298"; splice_chain2 "65237656,65237733";
chr14	astalavista	as_event	65237612	65237789	.	+	.	as_code "1^3- , 2^4-"; transcript1_id "14.1882.252"; splice_chain1 "65237612,65237724"; transcript2_id "14.1882.317"; splice_chain2 "65237641,65237789";
chr14	astalavista	as_event	65237612	65237735	.	+	.	as_code "1^3- , 2^4-"; transcript1_id "14.1882.252"; splice_chain1 "65237612,65237724"; transcript2_id "14.1882.327"; splice_chain2 "65237633,65237735";
chr14	astalavista	as_event	65237612	65237746	.	+	.	as_code "1^3- , 2^4-"; transcript1_id "14.1882.252"; splice_chain1 "65237612,65237724"; transcript2_id "14.1882.263"; splice_chain2 "65237624,65237746";
chr14	astalavista	as_event	65237612	65237724	.	+	.	as_code "1^4- , 2^3-"; transcript1_id "14.1882.252"; splice_chain1 "65237612,65237724"; transcript2_id "14.1882.305"; splice_chain2 "65237624,65237721";
chr14	astalavista	as_event	65237612	65237724	.	+	.	as_code "1^4- , 2^3-"; transcript1_id "14.1882.252"; splice_chain1 "65237612,65237724"; transcript2_id "14.1882.272"; splice_chain2 "65237616,65237713";
chr14	astalavista	as_event	65237585	65237726	.	+	.	as_code "1^4- , 2^3-"; transcript1_id "14.1882.258"; splice_chain1 "65237585,65237726"; transcript2_id "14.1882.252"; splice_chain2 "65237612,65237724";
chr14	astalavista	as_event	65237627	65237754	.	+	.	as_code "1^3- , 2^4-"; transcript1_id "14.1882.253"; splice_chain1 "65237627,65237749"; transcript2_id "14.1882.254"; splice_chain2 "65237694,65237754";
chr14	astalavista	as_event	65237627	65237754	.	+	.	as_code "1^3- , 2^4-"; transcript1_id "14.1882.253"; splice_chain1 "65237627,65237749"; transcript2_id "14.1882.295"; splice_chain2 "65237642,65237754";
chr14	astalavista	as_event	65237627	65237749	.	+	.	as_code "1^4- , 2^3-"; transcript1_id "14.1882.253"; splice_chain1 "65237627,65237749"; transcript2_id "14.1882.255"; splice_chain2 "65237647,65237709";
chr14	astalavista	as_event	65237627	65237749	.	+	.	as_code "1^4- , 2^3-"; transcript1_id "14.1882.253"; splice_chain1 "65237627,65237749"; transcript2_id "14.1882.333"; splice_chain2 "65237654,65237709";
chr14	astalavista	as_event	65237627	65237749	.	+	.	as_code "1^4- , 2^3-"; transcript1_id "14.1882.253"; splice_chain1 "65237627,65237749"; transcript2_id "14.1882.275"; splice_chain2 "65237636,65237735";
chr14	astalavista	as_event	65237627	65237749	.	+	.	as_code "1^4- , 2^3-"; transcript1_id "14.1882.253"; splice_chain1 "65237627,65237749"; transcript2_id "14.1882.309"; splice_chain2 "65237680,65237735";
chr14	astalavista	as_event	65237627	65237749	.	+	.	as_code "1^4- , 2^3-"; transcript1_id "14.1882.253"; splice_chain1 "65237627,65237749"; transcript2_id "14.1882.267"; splice_chain2 "65237646,65237746";
chr14	astalavista	as_event	65237619	65237749	.	+	.	as_code "1^3- , 2^4-"; transcript1_id "14.1882.320"; splice_chain1 "65237619,65237746"; transcript2_id "14.1882.253"; splice_chain2 "65237627,65237749";
chr14	astalavista	as_event	65237555	65237749	.	+	.	as_code "1^2- , 3^4-"; transcript1_id "14.1882.264"; splice_chain1 "65237555,65237585"; transcript2_id "14.1882.253"; splice_chain2 "65237627,65237749";
chr14	astalavista	as_event	65237627	65237804	.	+	.	as_code "1^2- , 3^4-"; transcript1_id "14.1882.253"; splice_chain1 "65237627,65237749"; transcript2_id "14.1882.271"; splice_chain2 "65237752,65237804";
chr14	astalavista	as_event	65237598	65237749	.	+	.	as_code "1^3- , 2^4-"; transcript1_id "14.1882.276"; splice_chain1 "65237598,65237720"; transcript2_id "14.1882.253"; splice_chain2 "65237627,65237749";
chr14	astalavista	as_event	65237627	65237838	.	+	.	as_code "1^3- , 2^4-"; transcript1_id "14.1882.253"; splice_chain1 "65237627,65237749"; transcript2_id "14.1882.281"; splice_chain2 "65237741,65237838";
chr14	astalavista	as_event	65237627	65237844	.	+	.	as_code "1^2- , 3^4-"; transcript1_id "14.1882.253"; splice_chain1 "65237627,65237749"; transcript2_id "14.1882.285"; splice_chain2 "65237789,65237844";
chr14	astalavista	as_event	65237627	65237749	.	+	.	as_code "1^4- , 2^3-"; transcript1_id "14.1882.253"; splice_chain1 "65237627,65237749"; transcript2_id "14.1882.304"; splice_chain2 "65237684,65237743";
chr14	astalavista	as_event	65237627	65237749	.	+	.	as_code "1^4- , 2^3-"; transcript1_id "14.1882.253"; splice_chain1 "65237627,65237749"; transcript2_id "14.1882.314"; splice_chain2 "65237679,65237731";
chr14	astalavista	as_event	65237627	65237749	.	+	.	as_code "1^4- , 2^3-"; transcript1_id "14.1882.253"; splice_chain1 "65237627,65237749"; transcript2_id "14.1882.318"; splice_chain2 "65237643,65237731";
chr14	astalavista	as_event	65237568	65237749	.	+	.	as_code "1^2- , 3^4-"; transcript1_id "14.1882.325"; splice_chain1 "65237568,65237623"; transcript2_id "14.1882.253"; splice_chain2 "65237627,65237749";
chr14	astalavista	as_event	65237572	65237813	.	+	.	as_code "1^4- , 2^3-"; transcript1_id "14.1882.331"; splice_chain1 "65237572,65237813"; transcript2_id "14.1882.253"; splice_chain2 "65237627,65237749";
chr14	astalavista	as_event	65237627	65237851	.	+	.	as_code "1^3- , 2^4-"; transcript1_id "14.1882.253"; splice_chain1 "65237627,65237749"; transcript2_id "14.1882.260"; splice_chain2 "65237698,65237851";
chr14	astalavista	as_event	65237627	65237825	.	+	.	as_code "1^3- , 2^4-"; transcript1_id "14.1882.253"; splice_chain1 "65237627,65237749"; transcript2_id "14.1882.289"; splice_chain2 "65237698,65237825";
chr14	astalavista	as_event	65237627	65237765	.	+	.	as_code "1^3- , 2^4-"; transcript1_id "14.1882.253"; splice_chain1 "65237627,65237749"; transcript2_id "14.1882.241"; splice_chain2 "65237692,65237765";
chr14	astalavista	as_event	65237627	65237749	.	+	.	as_code "1^4- , 2^3-"; transcript1_id "14.1882.253"; splice_chain1 "65237627,65237749"; transcript2_id "14.1882.307"; splice_chain2 "65237670,65237747";
chr14	astalavista	as_event	65237627	65237749	.	+	.	as_code "1^4- , 2^3-"; transcript1_id "14.1882.253"; splice_chain1 "65237627,65237749"; transcript2_id "14.1882.301"; splice_chain2 "65237670,65237726";
chr14	astalavista	as_event	65237627	65237749	.	+	.	as_code "1^4- , 2^3-"; transcript1_id "14.1882.253"; splice_chain1 "65237627,65237749"; transcript2_id "14.1882.246"; splice_chain2 "65237656,65237747";
chr14	astalavista	as_event	65237627	65237749	.	+	.	as_code "1^4- , 2^3-"; transcript1_id "14.1882.253"; splice_chain1 "65237627,65237749"; transcript2_id "14.1882.298"; splice_chain2 "65237656,65237733";
chr14	astalavista	as_event	65237627	65237789	.	+	.	as_code "1^3- , 2^4-"; transcript1_id "14.1882.253"; splice_chain1 "65237627,65237749"; transcript2_id "14.1882.317"; splice_chain2 "65237641,65237789";
chr14	astalavista	as_event	65237627	65237749	.	+	.	as_code "1^4- , 2^3-"; transcript1_id "14.1882.253"; splice_chain1 "65237627,65237749"; transcript2_id "14.1882.327"; splice_chain2 "65237633,65237735";
chr14	astalavista	as_event	65237624	65237749	.	+	.	as_code "1^3- , 2^4-"; transcript1_id "14.1882.263"; splice_chain1 "65237624,65237746"; transcript2_id "14.1882.253"; splice_chain2 "65237627,65237749";
chr14	astalavista	as_event	65237624	65237749	.	+	.	as_code "1^3- , 2^4-"; transcript1_id "14.1882.305"; splice_chain1 "65237624,65237721"; transcript2_id "14.1882.253"; splice_chain2 "65237627,65237749";
chr14	astalavista	as_event	65237616	65237749	.	+	.	as_code "1^3- , 2^4-"; transcript1_id "14.1882.272"; splice_chain1 "65237616,65237713"; transcript2_id "14.1882.253"; splice_chain2 "65237627,65237749";
chr14	astalavista	as_event	65237585	65237749	.	+	.	as_code "1^3- , 2^4-"; transcript1_id "14.1882.258"; splice_chain1 "65237585,65237726"; transcript2_id "14.1882.253"; splice_chain2 "65237627,65237749";
chr14	astalavista	as_event	65237647	65237754	.	+	.	as_code "1^3- , 2^4-"; transcript1_id "14.1882.255"; splice_chain1 "65237647,65237709"; transcript2_id "14.1882.254"; splice_chain2 "65237694,65237754";
chr14	astalavista	as_event	65237654	65237754	.	+	.	as_code "1^3- , 2^4-"; transcript1_id "14.1882.333"; splice_chain1 "65237654,65237709"; transcript2_id "14.1882.254"; splice_chain2 "65237694,65237754";
chr14	astalavista	as_event	65237636	65237754	.	+	.	as_code "1^3- , 2^4-"; transcript1_id "14.1882.275"; splice_chain1 "65237636,65237735"; transcript2_id "14.1882.254"; splice_chain2 "65237694,65237754";
chr14	astalavista	as_event	65237680	65237754	.	+	.	as_code "1^3- , 2^4-"; transcript1_id "14.1882.309"; splice_chain1 "65237680,65237735"; transcript2_id "14.1882.254"; splice_chain2 "65237694,65237754";
chr14	astalavista	as_event	65237646	65237754	.	+	.	as_code "1^3- , 2^4-"; transcript1_id "14.1882.267"; splice_chain1 "65237646,65237746"; transcript2_id "14.1882.254"; splice_chain2 "65237694,65237754";
chr14	astalavista	as_event	65237619	65237754	.	+	.	as_code "1^3- , 2^4-"; transcript1_id "14.1882.320"; splice_chain1 "65237619,65237746"; transcript2_id "14.1882.254"; splice_chain2 "65237694,65237754";
chr14	astalavista	as_event	65237555	65237754	.	+	.	as_code "1^2- , 3^4-"; transcript1_id "14.1882.264"; splice_chain1 "65237555,65237585"; transcript2_id "14.1882.254"; splice_chain2 "65237694,65237754";
chr14	astalavista	as_event	65237694	65237804	.	+	.	as_code "1^3- , 2^4-"; transcript1_id "14.1882.254"; splice_chain1 "65237694,65237754"; transcript2_id "14.1882.271"; splice_chain2 "65237752,65237804";
chr14	astalavista	as_event	65237598	65237754	.	+	.	as_code "1^3- , 2^4-"; transcript1_id "14.1882.276"; splice_chain1 "65237598,65237720"; transcript2_id "14.1882.254"; splice_chain2 "65237694,65237754";
chr14	astalavista	as_event	65237694	65237838	.	+	.	as_code "1^3- , 2^4-"; transcript1_id "14.1882.254"; splice_chain1 "65237694,65237754"; transcript2_id "14.1882.281"; splice_chain2 "65237741,65237838";
chr14	astalavista	as_event	65237694	65237844	.	+	.	as_code "1^2- , 3^4-"; transcript1_id "14.1882.254"; splice_chain1 "65237694,65237754"; transcript2_id "14.1882.285"; splice_chain2 "65237789,65237844";
chr14	astalavista	as_event	65237684	65237754	.	+	.	as_code "1^3- , 2^4-"; transcript1_id "14.1882.304"; splice_chain1 "65237684,65237743"; transcript2_id "14.1882.254"; splice_chain2 "65237694,65237754";
chr14	astalavista	as_event	65237679	65237754	.	+	.	as_code "1^3- , 2^4-"; transcript1_id "14.1882.314"; splice_chain1 "65237679,65237731"; transcript2_id "14.1882.254"; splice_chain2 "65237694,65237754";
chr14	astalavista	as_event	65237643	65237754	.	+	.	as_code "1^3- , 2^4-"; transcript1_id "14.1882.318"; splice_chain1 "65237643,65237731"; transcript2_id "14.1882.254"; splice_chain2 "65237694,65237754";
chr14	astalavista	as_event	65237568	65237754	.	+	.	as_code "1^2- , 3^4-"; transcript1_id "14.1882.325"; splice_chain1 "65237568,65237623"; transcript2_id "14.1882.254"; splice_chain2 "65237694,65237754";
chr14	astalavista	as_event	65237572	65237813	.	+	.	as_code "1^4- , 2^3-"; transcript1_id "14.1882.331"; splice_chain1 "65237572,65237813"; transcript2_id "14.1882.254"; splice_chain2 "65237694,65237754";
chr14	astalavista	as_event	65237694	65237851	.	+	.	as_code "1^3- , 2^4-"; transcript1_id "14.1882.254"; splice_chain1 "65237694,65237754"; transcript2_id "14.1882.260"; splice_chain2 "65237698,65237851";
chr14	astalavista	as_event	65237694	65237825	.	+	.	as_code "1^3- , 2^4-"; transcript1_id "14.1882.254"; splice_chain1 "65237694,65237754"; transcript2_id "14.1882.289"; splice_chain2 "65237698,65237825";
chr14	astalavista	as_event	65237692	65237765	.	+	.	as_code "1^4- , 2^3-"; transcript1_id "14.1882.241"; splice_chain1 "65237692,65237765"; transcript2_id "14.1882.254"; splice_chain2 "65237694,65237754";
chr14	astalavista	as_event	65237670	65237754	.	+	.	as_code "1^3- , 2^4-"; transcript1_id "14.1882.307"; splice_chain1 "65237670,65237747"; transcript2_id "14.1882.254"; splice_chain2 "65237694,65237754";
chr14	astalavista	as_event	65237670	65237754	.	+	.	as_code "1^3- , 2^4-"; transcript1_id "14.1882.301"; splice_chain1 "65237670,65237726"; transcript2_id "14.1882.254"; splice_chain2 "65237694,65237754";
chr14	astalavista	as_event	65237656	65237754	.	+	.	as_code "1^3- , 2^4-"; transcript1_id "14.1882.246"; splice_chain1 "65237656,65237747"; transcript2_id "14.1882.254"; splice_chain2 "65237694,65237754";
chr14	astalavista	as_event	65237656	65237754	.	+	.	as_code "1^3- , 2^4-"; transcript1_id "14.1882.298"; splice_chain1 "65237656,65237733"; transcript2_id "14.1882.254"; splice_chain2 "65237694,65237754";
chr14	astalavista	as_event	65237641	65237789	.	+	.	as_code "1^4- , 2^3-"; transcript1_id "14.1882.317"; splice_chain1 "65237641,65237789"; transcript2_id "14.1882.254"; splice_chain2 "65237694,65237754";
chr14	astalavista	as_event	65237633	65237754	.	+	.	as_code "1^3- , 2^4-"; transcript1_id "14.1882.327"; splice_chain1 "65237633,65237735"; transcript2_id "14.1882.254"; splice_chain2 "65237694,65237754";
chr14	astalavista	as_event	65237624	65237754	.	+	.	as_code "1^3- , 2^4-"; transcript1_id "14.1882.263"; splice_chain1 "65237624,65237746"; transcript2_id "14.1882.254"; splice_chain2 "65237694,65237754";
chr14	astalavista	as_event	65237624	65237754	.	+	.	as_code "1^3- , 2^4-"; transcript1_id "14.1882.305"; splice_chain1 "65237624,65237721"; transcript2_id "14.1882.254"; splice_chain2 "65237694,65237754";
chr14	astalavista	as_event	65237616	65237754	.	+	.	as_code "1^3- , 2^4-"; transcript1_id "14.1882.272"; splice_chain1 "65237616,65237713"; transcript2_id "14.1882.254"; splice_chain2 "65237694,65237754";
chr14	astalavista	as_event	65237585	65237754	.	+	.	as_code "1^3- , 2^4-"; transcript1_id "14.1882.258"; splice_chain1 "65237585,65237726"; transcript2_id "14.1882.254"; splice_chain2 "65237694,65237754";
chr14	astalavista	as_event	65237642	65237754	.	+	.	as_code "1^4- , 2^3-"; transcript1_id "14.1882.295"; splice_chain1 "65237642,65237754"; transcript2_id "14.1882.255"; splice_chain2 "65237647,65237709";
chr14	astalavista	as_event	65237642	65237754	.	+	.	as_code "1^4- , 2^3-"; transcript1_id "14.1882.295"; splice_chain1 "65237642,65237754"; transcript2_id "14.1882.333"; splice_chain2 "65237654,65237709";
chr14	astalavista	as_event	65237636	65237754	.	+	.	as_code "1^3- , 2^4-"; transcript1_id "14.1882.275"; splice_chain1 "65237636,65237735"; transcript2_id "14.1882.295"; splice_chain2 "65237642,65237754";
chr14	astalavista	as_event	65237642	65237754	.	+	.	as_code "1^4- , 2^3-"; transcript1_id "14.1882.295"; splice_chain1 "65237642,65237754"; transcript2_id "14.1882.309"; splice_chain2 "65237680,65237735";
chr14	astalavista	as_event	65237642	65237754	.	+	.	as_code "1^4- , 2^3-"; transcript1_id "14.1882.295"; splice_chain1 "65237642,65237754"; transcript2_id "14.1882.267"; splice_chain2 "65237646,65237746";
chr14	astalavista	as_event	65237619	65237754	.	+	.	as_code "1^3- , 2^4-"; transcript1_id "14.1882.320"; splice_chain1 "65237619,65237746"; transcript2_id "14.1882.295"; splice_chain2 "65237642,65237754";
chr14	astalavista	as_event	65237555	65237754	.	+	.	as_code "1^2- , 3^4-"; transcript1_id "14.1882.264"; splice_chain1 "65237555,65237585"; transcript2_id "14.1882.295"; splice_chain2 "65237642,65237754";
chr14	astalavista	as_event	65237642	65237804	.	+	.	as_code "1^3- , 2^4-"; transcript1_id "14.1882.295"; splice_chain1 "65237642,65237754"; transcript2_id "14.1882.271"; splice_chain2 "65237752,65237804";
chr14	astalavista	as_event	65237598	65237754	.	+	.	as_code "1^3- , 2^4-"; transcript1_id "14.1882.276"; splice_chain1 "65237598,65237720"; transcript2_id "14.1882.295"; splice_chain2 "65237642,65237754";
chr14	astalavista	as_event	65237642	65237838	.	+	.	as_code "1^3- , 2^4-"; transcript1_id "14.1882.295"; splice_chain1 "65237642,65237754"; transcript2_id "14.1882.281"; splice_chain2 "65237741,65237838";
chr14	astalavista	as_event	65237642	65237844	.	+	.	as_code "1^2- , 3^4-"; transcript1_id "14.1882.295"; splice_chain1 "65237642,65237754"; transcript2_id "14.1882.285"; splice_chain2 "65237789,65237844";
chr14	astalavista	as_event	65237642	65237754	.	+	.	as_code "1^4- , 2^3-"; transcript1_id "14.1882.295"; splice_chain1 "65237642,65237754"; transcript2_id "14.1882.304"; splice_chain2 "65237684,65237743";
chr14	astalavista	as_event	65237642	65237754	.	+	.	as_code "1^4- , 2^3-"; transcript1_id "14.1882.295"; splice_chain1 "65237642,65237754"; transcript2_id "14.1882.314"; splice_chain2 "65237679,65237731";
chr14	astalavista	as_event	65237642	65237754	.	+	.	as_code "1^4- , 2^3-"; transcript1_id "14.1882.295"; splice_chain1 "65237642,65237754"; transcript2_id "14.1882.318"; splice_chain2 "65237643,65237731";
chr14	astalavista	as_event	65237568	65237754	.	+	.	as_code "1^2- , 3^4-"; transcript1_id "14.1882.325"; splice_chain1 "65237568,65237623"; transcript2_id "14.1882.295"; splice_chain2 "65237642,65237754";
chr14	astalavista	as_event	65237572	65237813	.	+	.	as_code "1^4- , 2^3-"; transcript1_id "14.1882.331"; splice_chain1 "65237572,65237813"; transcript2_id "14.1882.295"; splice_chain2 "65237642,65237754";
chr14	astalavista	as_event	65237642	65237851	.	+	.	as_code "1^3- , 2^4-"; transcript1_id "14.1882.295"; splice_chain1 "65237642,65237754"; transcript2_id "14.1882.260"; splice_chain2 "65237698,65237851";
chr14	astalavista	as_event	65237642	65237825	.	+	.	as_code "1^3- , 2^4-"; transcript1_id "14.1882.295"; splice_chain1 "65237642,65237754"; transcript2_id "14.1882.289"; splice_chain2 "65237698,65237825";
chr14	astalavista	as_event	65237642	65237765	.	+	.	as_code "1^3- , 2^4-"; transcript1_id "14.1882.295"; splice_chain1 "65237642,65237754"; transcript2_id "14.1882.241"; splice_chain2 "65237692,65237765";
chr14	astalavista	as_event	65237642	65237754	.	+	.	as_code "1^4- , 2^3-"; transcript1_id "14.1882.295"; splice_chain1 "65237642,65237754"; transcript2_id "14.1882.307"; splice_chain2 "65237670,65237747";
chr14	astalavista	as_event	65237642	65237754	.	+	.	as_code "1^4- , 2^3-"; transcript1_id "14.1882.295"; splice_chain1 "65237642,65237754"; transcript2_id "14.1882.301"; splice_chain2 "65237670,65237726";
chr14	astalavista	as_event	65237642	65237754	.	+	.	as_code "1^4- , 2^3-"; transcript1_id "14.1882.295"; splice_chain1 "65237642,65237754"; transcript2_id "14.1882.246"; splice_chain2 "65237656,65237747";
chr14	astalavista	as_event	65237642	65237754	.	+	.	as_code "1^4- , 2^3-"; transcript1_id "14.1882.295"; splice_chain1 "65237642,65237754"; transcript2_id "14.1882.298"; splice_chain2 "65237656,65237733";
chr14	astalavista	as_event	65237641	65237789	.	+	.	as_code "1^4- , 2^3-"; transcript1_id "14.1882.317"; splice_chain1 "65237641,65237789"; transcript2_id "14.1882.295"; splice_chain2 "65237642,65237754";
chr14	astalavista	as_event	65237633	65237754	.	+	.	as_code "1^3- , 2^4-"; transcript1_id "14.1882.327"; splice_chain1 "65237633,65237735"; transcript2_id "14.1882.295"; splice_chain2 "65237642,65237754";
chr14	astalavista	as_event	65237624	65237754	.	+	.	as_code "1^3- , 2^4-"; transcript1_id "14.1882.263"; splice_chain1 "65237624,65237746"; transcript2_id "14.1882.295"; splice_chain2 "65237642,65237754";
chr14	astalavista	as_event	65237624	65237754	.	+	.	as_code "1^3- , 2^4-"; transcript1_id "14.1882.305"; splice_chain1 "65237624,65237721"; transcript2_id "14.1882.295"; splice_chain2 "65237642,65237754";
chr14	astalavista	as_event	65237616	65237754	.	+	.	as_code "1^3- , 2^4-"; transcript1_id "14.1882.272"; splice_chain1 "65237616,65237713"; transcript2_id "14.1882.295"; splice_chain2 "65237642,65237754";
chr14	astalavista	as_event	65237585	65237754	.	+	.	as_code "1^3- , 2^4-"; transcript1_id "14.1882.258"; splice_chain1 "65237585,65237726"; transcript2_id "14.1882.295"; splice_chain2 "65237642,65237754";
chr14	astalavista	as_event	65237636	65237735	.	+	.	as_code "1^4- , 2^3-"; transcript1_id "14.1882.275"; splice_chain1 "65237636,65237735"; transcript2_id "14.1882.255"; splice_chain2 "65237647,65237709";
chr14	astalavista	as_event	65237647	65237735	.	+	.	as_code "1^3- , 2^4-"; transcript1_id "14.1882.255"; splice_chain1 "65237647,65237709"; transcript2_id "14.1882.309"; splice_chain2 "65237680,65237735";
chr14	astalavista	as_event	65237646	65237746	.	+	.	as_code "1^4- , 2^3-"; transcript1_id "14.1882.267"; splice_chain1 "65237646,65237746"; transcript2_id "14.1882.255"; splice_chain2 "65237647,65237709";
chr14	astalavista	as_event	65237619	65237746	.	+	.	as_code "1^4- , 2^3-"; transcript1_id "14.1882.320"; splice_chain1 "65237619,65237746"; transcript2_id "14.1882.255"; splice_chain2 "65237647,65237709";
chr14	astalavista	as_event	65237555	65237709	.	+	.	as_code "1^2- , 3^4-"; transcript1_id "14.1882.264"; splice_chain1 "65237555,65237585"; transcript2_id "14.1882.255"; splice_chain2 "65237647,65237709";
chr14	astalavista	as_event	65237647	65237804	.	+	.	as_code "1^2- , 3^4-"; transcript1_id "14.1882.255"; splice_chain1 "65237647,65237709"; transcript2_id "14.1882.271"; splice_chain2 "65237752,65237804";
chr14	astalavista	as_event	65237598	65237720	.	+	.	as_code "1^4- , 2^3-"; transcript1_id "14.1882.276"; splice_chain1 "65237598,65237720"; transcript2_id "14.1882.255"; splice_chain2 "65237647,65237709";
chr14	astalavista	as_event	65237647	65237838	.	+	.	as_code "1^2- , 3^4-"; transcript1_id "14.1882.255"; splice_chain1 "65237647,65237709"; transcript2_id "14.1882.281"; splice_chain2 "65237741,65237838";
chr14	astalavista	as_event	65237647	65237844	.	+	.	as_code "1^2- , 3^4-"; transcript1_id "14.1882.255"; splice_chain1 "65237647,65237709"; transcript2_id "14.1882.285"; splice_chain2 "65237789,65237844";
chr14	astalavista	as_event	65237647	65237743	.	+	.	as_code "1^3- , 2^4-"; transcript1_id "14.1882.255"; splice_chain1 "65237647,65237709"; transcript2_id "14.1882.304"; splice_chain2 "65237684,65237743";
chr14	astalavista	as_event	65237647	65237731	.	+	.	as_code "1^3- , 2^4-"; transcript1_id "14.1882.255"; splice_chain1 "65237647,65237709"; transcript2_id "14.1882.314"; splice_chain2 "65237679,65237731";
chr14	astalavista	as_event	65237643	65237731	.	+	.	as_code "1^4- , 2^3-"; transcript1_id "14.1882.318"; splice_chain1 "65237643,65237731"; transcript2_id "14.1882.255"; splice_chain2 "65237647,65237709";
chr14	astalavista	as_event	65237568	65237709	.	+	.	as_code "1^2- , 3^4-"; transcript1_id "14.1882.325"; splice_chain1 "65237568,65237623"; transcript2_id "14.1882.255"; splice_chain2 "65237647,65237709";
chr14	astalavista	as_event	65237572	65237813	.	+	.	as_code "1^4- , 2^3-"; transcript1_id "14.1882.331"; splice_chain1 "65237572,65237813"; transcript2_id "14.1882.255"; splice_chain2 "65237647,65237709";
chr14	astalavista	as_event	65237647	65237851	.	+	.	as_code "1^3- , 2^4-"; transcript1_id "14.1882.255"; splice_chain1 "65237647,65237709"; transcript2_id "14.1882.260"; splice_chain2 "65237698,65237851";
chr14	astalavista	as_event	65237647	65237825	.	+	.	as_code "1^3- , 2^4-"; transcript1_id "14.1882.255"; splice_chain1 "65237647,65237709"; transcript2_id "14.1882.289"; splice_chain2 "65237698,65237825";
chr14	astalavista	as_event	65237647	65237765	.	+	.	as_code "1^3- , 2^4-"; transcript1_id "14.1882.255"; splice_chain1 "65237647,65237709"; transcript2_id "14.1882.241"; splice_chain2 "65237692,65237765";
chr14	astalavista	as_event	65237647	65237747	.	+	.	as_code "1^3- , 2^4-"; transcript1_id "14.1882.255"; splice_chain1 "65237647,65237709"; transcript2_id "14.1882.307"; splice_chain2 "65237670,65237747";
chr14	astalavista	as_event	65237647	65237726	.	+	.	as_code "1^3- , 2^4-"; transcript1_id "14.1882.255"; splice_chain1 "65237647,65237709"; transcript2_id "14.1882.301"; splice_chain2 "65237670,65237726";
chr14	astalavista	as_event	65237647	65237747	.	+	.	as_code "1^3- , 2^4-"; transcript1_id "14.1882.255"; splice_chain1 "65237647,65237709"; transcript2_id "14.1882.246"; splice_chain2 "65237656,65237747";
chr14	astalavista	as_event	65237647	65237733	.	+	.	as_code "1^3- , 2^4-"; transcript1_id "14.1882.255"; splice_chain1 "65237647,65237709"; transcript2_id "14.1882.298"; splice_chain2 "65237656,65237733";
chr14	astalavista	as_event	65237641	65237789	.	+	.	as_code "1^4- , 2^3-"; transcript1_id "14.1882.317"; splice_chain1 "65237641,65237789"; transcript2_id "14.1882.255"; splice_chain2 "65237647,65237709";
chr14	astalavista	as_event	65237633	65237735	.	+	.	as_code "1^4- , 2^3-"; transcript1_id "14.1882.327"; splice_chain1 "65237633,65237735"; transcript2_id "14.1882.255"; splice_chain2 "65237647,65237709";
chr14	astalavista	as_event	65237624	65237746	.	+	.	as_code "1^4- , 2^3-"; transcript1_id "14.1882.263"; splice_chain1 "65237624,65237746"; transcript2_id "14.1882.255"; splice_chain2 "65237647,65237709";
chr14	astalavista	as_event	65237624	65237721	.	+	.	as_code "1^4- , 2^3-"; transcript1_id "14.1882.305"; splice_chain1 "65237624,65237721"; transcript2_id "14.1882.255"; splice_chain2 "65237647,65237709";
chr14	astalavista	as_event	65237616	65237713	.	+	.	as_code "1^4- , 2^3-"; transcript1_id "14.1882.272"; splice_chain1 "65237616,65237713"; transcript2_id "14.1882.255"; splice_chain2 "65237647,65237709";
chr14	astalavista	as_event	65237585	65237726	.	+	.	as_code "1^4- , 2^3-"; transcript1_id "14.1882.258"; splice_chain1 "65237585,65237726"; transcript2_id "14.1882.255"; splice_chain2 "65237647,65237709";
chr14	astalavista	as_event	65237636	65237735	.	+	.	as_code "1^4- , 2^3-"; transcript1_id "14.1882.275"; splice_chain1 "65237636,65237735"; transcript2_id "14.1882.333"; splice_chain2 "65237654,65237709";
chr14	astalavista	as_event	65237654	65237735	.	+	.	as_code "1^3- , 2^4-"; transcript1_id "14.1882.333"; splice_chain1 "65237654,65237709"; transcript2_id "14.1882.309"; splice_chain2 "65237680,65237735";
chr14	astalavista	as_event	65237646	65237746	.	+	.	as_code "1^4- , 2^3-"; transcript1_id "14.1882.267"; splice_chain1 "65237646,65237746"; transcript2_id "14.1882.333"; splice_chain2 "65237654,65237709";
chr14	astalavista	as_event	65237619	65237746	.	+	.	as_code "1^4- , 2^3-"; transcript1_id "14.1882.320"; splice_chain1 "65237619,65237746"; transcript2_id "14.1882.333"; splice_chain2 "65237654,65237709";
chr14	astalavista	as_event	65237555	65237709	.	+	.	as_code "1^2- , 3^4-"; transcript1_id "14.1882.264"; splice_chain1 "65237555,65237585"; transcript2_id "14.1882.333"; splice_chain2 "65237654,65237709";
chr14	astalavista	as_event	65237654	65237804	.	+	.	as_code "1^2- , 3^4-"; transcript1_id "14.1882.333"; splice_chain1 "65237654,65237709"; transcript2_id "14.1882.271"; splice_chain2 "65237752,65237804";
chr14	astalavista	as_event	65237598	65237720	.	+	.	as_code "1^4- , 2^3-"; transcript1_id "14.1882.276"; splice_chain1 "65237598,65237720"; transcript2_id "14.1882.333"; splice_chain2 "65237654,65237709";
chr14	astalavista	as_event	65237654	65237838	.	+	.	as_code "1^2- , 3^4-"; transcript1_id "14.1882.333"; splice_chain1 "65237654,65237709"; transcript2_id "14.1882.281"; splice_chain2 "65237741,65237838";
chr14	astalavista	as_event	65237654	65237844	.	+	.	as_code "1^2- , 3^4-"; transcript1_id "14.1882.333"; splice_chain1 "65237654,65237709"; transcript2_id "14.1882.285"; splice_chain2 "65237789,65237844";
chr14	astalavista	as_event	65237654	65237743	.	+	.	as_code "1^3- , 2^4-"; transcript1_id "14.1882.333"; splice_chain1 "65237654,65237709"; transcript2_id "14.1882.304"; splice_chain2 "65237684,65237743";
chr14	astalavista	as_event	65237654	65237731	.	+	.	as_code "1^3- , 2^4-"; transcript1_id "14.1882.333"; splice_chain1 "65237654,65237709"; transcript2_id "14.1882.314"; splice_chain2 "65237679,65237731";
chr14	astalavista	as_event	65237643	65237731	.	+	.	as_code "1^4- , 2^3-"; transcript1_id "14.1882.318"; splice_chain1 "65237643,65237731"; transcript2_id "14.1882.333"; splice_chain2 "65237654,65237709";
chr14	astalavista	as_event	65237568	65237709	.	+	.	as_code "1^2- , 3^4-"; transcript1_id "14.1882.325"; splice_chain1 "65237568,65237623"; transcript2_id "14.1882.333"; splice_chain2 "65237654,65237709";
chr14	astalavista	as_event	65237572	65237813	.	+	.	as_code "1^4- , 2^3-"; transcript1_id "14.1882.331"; splice_chain1 "65237572,65237813"; transcript2_id "14.1882.333"; splice_chain2 "65237654,65237709";
chr14	astalavista	as_event	65237654	65237851	.	+	.	as_code "1^3- , 2^4-"; transcript1_id "14.1882.333"; splice_chain1 "65237654,65237709"; transcript2_id "14.1882.260"; splice_chain2 "65237698,65237851";
chr14	astalavista	as_event	65237654	65237825	.	+	.	as_code "1^3- , 2^4-"; transcript1_id "14.1882.333"; splice_chain1 "65237654,65237709"; transcript2_id "14.1882.289"; splice_chain2 "65237698,65237825";
chr14	astalavista	as_event	65237654	65237765	.	+	.	as_code "1^3- , 2^4-"; transcript1_id "14.1882.333"; splice_chain1 "65237654,65237709"; transcript2_id "14.1882.241"; splice_chain2 "65237692,65237765";
chr14	astalavista	as_event	65237654	65237747	.	+	.	as_code "1^3- , 2^4-"; transcript1_id "14.1882.333"; splice_chain1 "65237654,65237709"; transcript2_id "14.1882.307"; splice_chain2 "65237670,65237747";
chr14	astalavista	as_event	65237654	65237726	.	+	.	as_code "1^3- , 2^4-"; transcript1_id "14.1882.333"; splice_chain1 "65237654,65237709"; transcript2_id "14.1882.301"; splice_chain2 "65237670,65237726";
chr14	astalavista	as_event	65237654	65237747	.	+	.	as_code "1^3- , 2^4-"; transcript1_id "14.1882.333"; splice_chain1 "65237654,65237709"; transcript2_id "14.1882.246"; splice_chain2 "65237656,65237747";
chr14	astalavista	as_event	65237654	65237733	.	+	.	as_code "1^3- , 2^4-"; transcript1_id "14.1882.333"; splice_chain1 "65237654,65237709"; transcript2_id "14.1882.298"; splice_chain2 "65237656,65237733";
chr14	astalavista	as_event	65237641	65237789	.	+	.	as_code "1^4- , 2^3-"; transcript1_id "14.1882.317"; splice_chain1 "65237641,65237789"; transcript2_id "14.1882.333"; splice_chain2 "65237654,65237709";
chr14	astalavista	as_event	65237633	65237735	.	+	.	as_code "1^4- , 2^3-"; transcript1_id "14.1882.327"; splice_chain1 "65237633,65237735"; transcript2_id "14.1882.333"; splice_chain2 "65237654,65237709";
chr14	astalavista	as_event	65237624	65237746	.	+	.	as_code "1^4- , 2^3-"; transcript1_id "14.1882.263"; splice_chain1 "65237624,65237746"; transcript2_id "14.1882.333"; splice_chain2 "65237654,65237709";
chr14	astalavista	as_event	65237624	65237721	.	+	.	as_code "1^4- , 2^3-"; transcript1_id "14.1882.305"; splice_chain1 "65237624,65237721"; transcript2_id "14.1882.333"; splice_chain2 "65237654,65237709";
chr14	astalavista	as_event	65237616	65237713	.	+	.	as_code "1^4- , 2^3-"; transcript1_id "14.1882.272"; splice_chain1 "65237616,65237713"; transcript2_id "14.1882.333"; splice_chain2 "65237654,65237709";
chr14	astalavista	as_event	65237585	65237726	.	+	.	as_code "1^4- , 2^3-"; transcript1_id "14.1882.258"; splice_chain1 "65237585,65237726"; transcript2_id "14.1882.333"; splice_chain2 "65237654,65237709";
chr14	astalavista	as_event	65237636	65237746	.	+	.	as_code "1^3- , 2^4-"; transcript1_id "14.1882.275"; splice_chain1 "65237636,65237735"; transcript2_id "14.1882.267"; splice_chain2 "65237646,65237746";
chr14	astalavista	as_event	65237619	65237746	.	+	.	as_code "1^4- , 2^3-"; transcript1_id "14.1882.320"; splice_chain1 "65237619,65237746"; transcript2_id "14.1882.275"; splice_chain2 "65237636,65237735";
chr14	astalavista	as_event	65237555	65237735	.	+	.	as_code "1^2- , 3^4-"; transcript1_id "14.1882.264"; splice_chain1 "65237555,65237585"; transcript2_id "14.1882.275"; splice_chain2 "65237636,65237735";
chr14	astalavista	as_event	65237636	65237804	.	+	.	as_code "1^2- , 3^4-"; transcript1_id "14.1882.275"; splice_chain1 "65237636,65237735"; transcript2_id "14.1882.271"; splice_chain2 "65237752,65237804";
chr14	astalavista	as_event	65237598	65237735	.	+	.	as_code "1^3- , 2^4-"; transcript1_id "14.1882.276"; splice_chain1 "65237598,65237720"; transcript2_id "14.1882.275"; splice_chain2 "65237636,65237735";
chr14	astalavista	as_event	65237636	65237838	.	+	.	as_code "1^2- , 3^4-"; transcript1_id "14.1882.275"; splice_chain1 "65237636,65237735"; transcript2_id "14.1882.281"; splice_chain2 "65237741,65237838";
chr14	astalavista	as_event	65237636	65237844	.	+	.	as_code "1^2- , 3^4-"; transcript1_id "14.1882.275"; splice_chain1 "65237636,65237735"; transcript2_id "14.1882.285"; splice_chain2 "65237789,65237844";
chr14	astalavista	as_event	65237636	65237743	.	+	.	as_code "1^3- , 2^4-"; transcript1_id "14.1882.275"; splice_chain1 "65237636,65237735"; transcript2_id "14.1882.304"; splice_chain2 "65237684,65237743";
chr14	astalavista	as_event	65237636	65237735	.	+	.	as_code "1^4- , 2^3-"; transcript1_id "14.1882.275"; splice_chain1 "65237636,65237735"; transcript2_id "14.1882.314"; splice_chain2 "65237679,65237731";
chr14	astalavista	as_event	65237636	65237735	.	+	.	as_code "1^4- , 2^3-"; transcript1_id "14.1882.275"; splice_chain1 "65237636,65237735"; transcript2_id "14.1882.318"; splice_chain2 "65237643,65237731";
chr14	astalavista	as_event	65237568	65237735	.	+	.	as_code "1^2- , 3^4-"; transcript1_id "14.1882.325"; splice_chain1 "65237568,65237623"; transcript2_id "14.1882.275"; splice_chain2 "65237636,65237735";
chr14	astalavista	as_event	65237572	65237813	.	+	.	as_code "1^4- , 2^3-"; transcript1_id "14.1882.331"; splice_chain1 "65237572,65237813"; transcript2_id "14.1882.275"; splice_chain2 "65237636,65237735";
chr14	astalavista	as_event	65237636	65237851	.	+	.	as_code "1^3- , 2^4-"; transcript1_id "14.1882.275"; splice_chain1 "65237636,65237735"; transcript2_id "14.1882.260"; splice_chain2 "65237698,65237851";
chr14	astalavista	as_event	65237636	65237825	.	+	.	as_code "1^3- , 2^4-"; transcript1_id "14.1882.275"; splice_chain1 "65237636,65237735"; transcript2_id "14.1882.289"; splice_chain2 "65237698,65237825";
chr14	astalavista	as_event	65237636	65237765	.	+	.	as_code "1^3- , 2^4-"; transcript1_id "14.1882.275"; splice_chain1 "65237636,65237735"; transcript2_id "14.1882.241"; splice_chain2 "65237692,65237765";
chr14	astalavista	as_event	65237636	65237747	.	+	.	as_code "1^3- , 2^4-"; transcript1_id "14.1882.275"; splice_chain1 "65237636,65237735"; transcript2_id "14.1882.307"; splice_chain2 "65237670,65237747";
chr14	astalavista	as_event	65237636	65237735	.	+	.	as_code "1^4- , 2^3-"; transcript1_id "14.1882.275"; splice_chain1 "65237636,65237735"; transcript2_id "14.1882.301"; splice_chain2 "65237670,65237726";
chr14	astalavista	as_event	65237636	65237747	.	+	.	as_code "1^3- , 2^4-"; transcript1_id "14.1882.275"; splice_chain1 "65237636,65237735"; transcript2_id "14.1882.246"; splice_chain2 "65237656,65237747";
chr14	astalavista	as_event	65237636	65237735	.	+	.	as_code "1^4- , 2^3-"; transcript1_id "14.1882.275"; splice_chain1 "65237636,65237735"; transcript2_id "14.1882.298"; splice_chain2 "65237656,65237733";
chr14	astalavista	as_event	65237636	65237789	.	+	.	as_code "1^3- , 2^4-"; transcript1_id "14.1882.275"; splice_chain1 "65237636,65237735"; transcript2_id "14.1882.317"; splice_chain2 "65237641,65237789";
chr14	astalavista	as_event	65237624	65237746	.	+	.	as_code "1^4- , 2^3-"; transcript1_id "14.1882.263"; splice_chain1 "65237624,65237746"; transcript2_id "14.1882.275"; splice_chain2 "65237636,65237735";
chr14	astalavista	as_event	65237624	65237735	.	+	.	as_code "1^3- , 2^4-"; transcript1_id "14.1882.305"; splice_chain1 "65237624,65237721"; transcript2_id "14.1882.275"; splice_chain2 "65237636,65237735";
chr14	astalavista	as_event	65237616	65237735	.	+	.	as_code "1^3- , 2^4-"; transcript1_id "14.1882.272"; splice_chain1 "65237616,65237713"; transcript2_id "14.1882.275"; splice_chain2 "65237636,65237735";
chr14	astalavista	as_event	65237585	65237735	.	+	.	as_code "1^3- , 2^4-"; transcript1_id "14.1882.258"; splice_chain1 "65237585,65237726"; transcript2_id "14.1882.275"; splice_chain2 "65237636,65237735";
chr14	astalavista	as_event	65237646	65237746	.	+	.	as_code "1^4- , 2^3-"; transcript1_id "14.1882.267"; splice_chain1 "65237646,65237746"; transcript2_id "14.1882.309"; splice_chain2 "65237680,65237735";
chr14	astalavista	as_event	65237619	65237746	.	+	.	as_code "1^4- , 2^3-"; transcript1_id "14.1882.320"; splice_chain1 "65237619,65237746"; transcript2_id "14.1882.309"; splice_chain2 "65237680,65237735";
chr14	astalavista	as_event	65237555	65237735	.	+	.	as_code "1^2- , 3^4-"; transcript1_id "14.1882.264"; splice_chain1 "65237555,65237585"; transcript2_id "14.1882.309"; splice_chain2 "65237680,65237735";
chr14	astalavista	as_event	65237680	65237804	.	+	.	as_code "1^2- , 3^4-"; transcript1_id "14.1882.309"; splice_chain1 "65237680,65237735"; transcript2_id "14.1882.271"; splice_chain2 "65237752,65237804";
chr14	astalavista	as_event	65237598	65237735	.	+	.	as_code "1^3- , 2^4-"; transcript1_id "14.1882.276"; splice_chain1 "65237598,65237720"; transcript2_id "14.1882.309"; splice_chain2 "65237680,65237735";
chr14	astalavista	as_event	65237680	65237838	.	+	.	as_code "1^2- , 3^4-"; transcript1_id "14.1882.309"; splice_chain1 "65237680,65237735"; transcript2_id "14.1882.281"; splice_chain2 "65237741,65237838";
chr14	astalavista	as_event	65237680	65237844	.	+	.	as_code "1^2- , 3^4-"; transcript1_id "14.1882.309"; splice_chain1 "65237680,65237735"; transcript2_id "14.1882.285"; splice_chain2 "65237789,65237844";
chr14	astalavista	as_event	65237680	65237743	.	+	.	as_code "1^3- , 2^4-"; transcript1_id "14.1882.309"; splice_chain1 "65237680,65237735"; transcript2_id "14.1882.304"; splice_chain2 "65237684,65237743";
chr14	astalavista	as_event	65237679	65237735	.	+	.	as_code "1^3- , 2^4-"; transcript1_id "14.1882.314"; splice_chain1 "65237679,65237731"; transcript2_id "14.1882.309"; splice_chain2 "65237680,65237735";
chr14	astalavista	as_event	65237643	65237735	.	+	.	as_code "1^3- , 2^4-"; transcript1_id "14.1882.318"; splice_chain1 "65237643,65237731"; transcript2_id "14.1882.309"; splice_chain2 "65237680,65237735";
chr14	astalavista	as_event	65237568	65237735	.	+	.	as_code "1^2- , 3^4-"; transcript1_id "14.1882.325"; splice_chain1 "65237568,65237623"; transcript2_id "14.1882.309"; splice_chain2 "65237680,65237735";
chr14	astalavista	as_event	65237572	65237813	.	+	.	as_code "1^4- , 2^3-"; transcript1_id "14.1882.331"; splice_chain1 "65237572,65237813"; transcript2_id "14.1882.309"; splice_chain2 "65237680,65237735";
chr14	astalavista	as_event	65237680	65237851	.	+	.	as_code "1^3- , 2^4-"; transcript1_id "14.1882.309"; splice_chain1 "65237680,65237735"; transcript2_id "14.1882.260"; splice_chain2 "65237698,65237851";
chr14	astalavista	as_event	65237680	65237825	.	+	.	as_code "1^3- , 2^4-"; transcript1_id "14.1882.309"; splice_chain1 "65237680,65237735"; transcript2_id "14.1882.289"; splice_chain2 "65237698,65237825";
chr14	astalavista	as_event	65237680	65237765	.	+	.	as_code "1^3- , 2^4-"; transcript1_id "14.1882.309"; splice_chain1 "65237680,65237735"; transcript2_id "14.1882.241"; splice_chain2 "65237692,65237765";
chr14	astalavista	as_event	65237670	65237747	.	+	.	as_code "1^4- , 2^3-"; transcript1_id "14.1882.307"; splice_chain1 "65237670,65237747"; transcript2_id "14.1882.309"; splice_chain2 "65237680,65237735";
chr14	astalavista	as_event	65237670	65237735	.	+	.	as_code "1^3- , 2^4-"; transcript1_id "14.1882.301"; splice_chain1 "65237670,65237726"; transcript2_id "14.1882.309"; splice_chain2 "65237680,65237735";
chr14	astalavista	as_event	65237656	65237747	.	+	.	as_code "1^4- , 2^3-"; transcript1_id "14.1882.246"; splice_chain1 "65237656,65237747"; transcript2_id "14.1882.309"; splice_chain2 "65237680,65237735";
chr14	astalavista	as_event	65237656	65237735	.	+	.	as_code "1^3- , 2^4-"; transcript1_id "14.1882.298"; splice_chain1 "65237656,65237733"; transcript2_id "14.1882.309"; splice_chain2 "65237680,65237735";
chr14	astalavista	as_event	65237641	65237789	.	+	.	as_code "1^4- , 2^3-"; transcript1_id "14.1882.317"; splice_chain1 "65237641,65237789"; transcript2_id "14.1882.309"; splice_chain2 "65237680,65237735";
chr14	astalavista	as_event	65237624	65237746	.	+	.	as_code "1^4- , 2^3-"; transcript1_id "14.1882.263"; splice_chain1 "65237624,65237746"; transcript2_id "14.1882.309"; splice_chain2 "65237680,65237735";
chr14	astalavista	as_event	65237624	65237735	.	+	.	as_code "1^3- , 2^4-"; transcript1_id "14.1882.305"; splice_chain1 "65237624,65237721"; transcript2_id "14.1882.309"; splice_chain2 "65237680,65237735";
chr14	astalavista	as_event	65237616	65237735	.	+	.	as_code "1^3- , 2^4-"; transcript1_id "14.1882.272"; splice_chain1 "65237616,65237713"; transcript2_id "14.1882.309"; splice_chain2 "65237680,65237735";
chr14	astalavista	as_event	65237585	65237735	.	+	.	as_code "1^3- , 2^4-"; transcript1_id "14.1882.258"; splice_chain1 "65237585,65237726"; transcript2_id "14.1882.309"; splice_chain2 "65237680,65237735";
chr14	astalavista	as_event	65237555	65237746	.	+	.	as_code "1^2- , 3^4-"; transcript1_id "14.1882.264"; splice_chain1 "65237555,65237585"; transcript2_id "14.1882.267"; splice_chain2 "65237646,65237746";
chr14	astalavista	as_event	65237646	65237804	.	+	.	as_code "1^2- , 3^4-"; transcript1_id "14.1882.267"; splice_chain1 "65237646,65237746"; transcript2_id "14.1882.271"; splice_chain2 "65237752,65237804";
chr14	astalavista	as_event	65237598	65237746	.	+	.	as_code "1^3- , 2^4-"; transcript1_id "14.1882.276"; splice_chain1 "65237598,65237720"; transcript2_id "14.1882.267"; splice_chain2 "65237646,65237746";
chr14	astalavista	as_event	65237646	65237838	.	+	.	as_code "1^3- , 2^4-"; transcript1_id "14.1882.267"; splice_chain1 "65237646,65237746"; transcript2_id "14.1882.281"; splice_chain2 "65237741,65237838";
chr14	astalavista	as_event	65237646	65237844	.	+	.	as_code "1^2- , 3^4-"; transcript1_id "14.1882.267"; splice_chain1 "65237646,65237746"; transcript2_id "14.1882.285"; splice_chain2 "65237789,65237844";
chr14	astalavista	as_event	65237646	65237746	.	+	.	as_code "1^4- , 2^3-"; transcript1_id "14.1882.267"; splice_chain1 "65237646,65237746"; transcript2_id "14.1882.304"; splice_chain2 "65237684,65237743";
chr14	astalavista	as_event	65237646	65237746	.	+	.	as_code "1^4- , 2^3-"; transcript1_id "14.1882.267"; splice_chain1 "65237646,65237746"; transcript2_id "14.1882.314"; splice_chain2 "65237679,65237731";
chr14	astalavista	as_event	65237643	65237746	.	+	.	as_code "1^3- , 2^4-"; transcript1_id "14.1882.318"; splice_chain1 "65237643,65237731"; transcript2_id "14.1882.267"; splice_chain2 "65237646,65237746";
chr14	astalavista	as_event	65237568	65237746	.	+	.	as_code "1^2- , 3^4-"; transcript1_id "14.1882.325"; splice_chain1 "65237568,65237623"; transcript2_id "14.1882.267"; splice_chain2 "65237646,65237746";
chr14	astalavista	as_event	65237572	65237813	.	+	.	as_code "1^4- , 2^3-"; transcript1_id "14.1882.331"; splice_chain1 "65237572,65237813"; transcript2_id "14.1882.267"; splice_chain2 "65237646,65237746";
chr14	astalavista	as_event	65237646	65237851	.	+	.	as_code "1^3- , 2^4-"; transcript1_id "14.1882.267"; splice_chain1 "65237646,65237746"; transcript2_id "14.1882.260"; splice_chain2 "65237698,65237851";
chr14	astalavista	as_event	65237646	65237825	.	+	.	as_code "1^3- , 2^4-"; transcript1_id "14.1882.267"; splice_chain1 "65237646,65237746"; transcript2_id "14.1882.289"; splice_chain2 "65237698,65237825";
chr14	astalavista	as_event	65237646	65237765	.	+	.	as_code "1^3- , 2^4-"; transcript1_id "14.1882.267"; splice_chain1 "65237646,65237746"; transcript2_id "14.1882.241"; splice_chain2 "65237692,65237765";
chr14	astalavista	as_event	65237646	65237747	.	+	.	as_code "1^3- , 2^4-"; transcript1_id "14.1882.267"; splice_chain1 "65237646,65237746"; transcript2_id "14.1882.307"; splice_chain2 "65237670,65237747";
chr14	astalavista	as_event	65237646	65237746	.	+	.	as_code "1^4- , 2^3-"; transcript1_id "14.1882.267"; splice_chain1 "65237646,65237746"; transcript2_id "14.1882.301"; splice_chain2 "65237670,65237726";
chr14	astalavista	as_event	65237646	65237747	.	+	.	as_code "1^3- , 2^4-"; transcript1_id "14.1882.267"; splice_chain1 "65237646,65237746"; transcript2_id "14.1882.246"; splice_chain2 "65237656,65237747";
chr14	astalavista	as_event	65237646	65237746	.	+	.	as_code "1^4- , 2^3-"; transcript1_id "14.1882.267"; splice_chain1 "65237646,65237746"; transcript2_id "14.1882.298"; splice_chain2 "65237656,65237733";
chr14	astalavista	as_event	65237641	65237789	.	+	.	as_code "1^4- , 2^3-"; transcript1_id "14.1882.317"; splice_chain1 "65237641,65237789"; transcript2_id "14.1882.267"; splice_chain2 "65237646,65237746";
chr14	astalavista	as_event	65237633	65237746	.	+	.	as_code "1^3- , 2^4-"; transcript1_id "14.1882.327"; splice_chain1 "65237633,65237735"; transcript2_id "14.1882.267"; splice_chain2 "65237646,65237746";
chr14	astalavista	as_event	65237624	65237746	.	+	.	as_code "1^3- , 2^4-"; transcript1_id "14.1882.305"; splice_chain1 "65237624,65237721"; transcript2_id "14.1882.267"; splice_chain2 "65237646,65237746";
chr14	astalavista	as_event	65237616	65237746	.	+	.	as_code "1^3- , 2^4-"; transcript1_id "14.1882.272"; splice_chain1 "65237616,65237713"; transcript2_id "14.1882.267"; splice_chain2 "65237646,65237746";
chr14	astalavista	as_event	65237585	65237746	.	+	.	as_code "1^3- , 2^4-"; transcript1_id "14.1882.258"; splice_chain1 "65237585,65237726"; transcript2_id "14.1882.267"; splice_chain2 "65237646,65237746";
chr14	astalavista	as_event	65237555	65237746	.	+	.	as_code "1^2- , 3^4-"; transcript1_id "14.1882.264"; splice_chain1 "65237555,65237585"; transcript2_id "14.1882.320"; splice_chain2 "65237619,65237746";
chr14	astalavista	as_event	65237619	65237804	.	+	.	as_code "1^2- , 3^4-"; transcript1_id "14.1882.320"; splice_chain1 "65237619,65237746"; transcript2_id "14.1882.271"; splice_chain2 "65237752,65237804";
chr14	astalavista	as_event	65237598	65237746	.	+	.	as_code "1^3- , 2^4-"; transcript1_id "14.1882.276"; splice_chain1 "65237598,65237720"; transcript2_id "14.1882.320"; splice_chain2 "65237619,65237746";
chr14	astalavista	as_event	65237619	65237838	.	+	.	as_code "1^3- , 2^4-"; transcript1_id "14.1882.320"; splice_chain1 "65237619,65237746"; transcript2_id "14.1882.281"; splice_chain2 "65237741,65237838";
chr14	astalavista	as_event	65237619	65237844	.	+	.	as_code "1^2- , 3^4-"; transcript1_id "14.1882.320"; splice_chain1 "65237619,65237746"; transcript2_id "14.1882.285"; splice_chain2 "65237789,65237844";
chr14	astalavista	as_event	65237619	65237746	.	+	.	as_code "1^4- , 2^3-"; transcript1_id "14.1882.320"; splice_chain1 "65237619,65237746"; transcript2_id "14.1882.304"; splice_chain2 "65237684,65237743";
chr14	astalavista	as_event	65237619	65237746	.	+	.	as_code "1^4- , 2^3-"; transcript1_id "14.1882.320"; splice_chain1 "65237619,65237746"; transcript2_id "14.1882.314"; splice_chain2 "65237679,65237731";
chr14	astalavista	as_event	65237619	65237746	.	+	.	as_code "1^4- , 2^3-"; transcript1_id "14.1882.320"; splice_chain1 "65237619,65237746"; transcript2_id "14.1882.318"; splice_chain2 "65237643,65237731";
chr14	astalavista	as_event	65237568	65237746	.	+	.	as_code "1^3- , 2^4-"; transcript1_id "14.1882.325"; splice_chain1 "65237568,65237623"; transcript2_id "14.1882.320"; splice_chain2 "65237619,65237746";
chr14	astalavista	as_event	65237572	65237813	.	+	.	as_code "1^4- , 2^3-"; transcript1_id "14.1882.331"; splice_chain1 "65237572,65237813"; transcript2_id "14.1882.320"; splice_chain2 "65237619,65237746";
chr14	astalavista	as_event	65237619	65237851	.	+	.	as_code "1^3- , 2^4-"; transcript1_id "14.1882.320"; splice_chain1 "65237619,65237746"; transcript2_id "14.1882.260"; splice_chain2 "65237698,65237851";
chr14	astalavista	as_event	65237619	65237825	.	+	.	as_code "1^3- , 2^4-"; transcript1_id "14.1882.320"; splice_chain1 "65237619,65237746"; transcript2_id "14.1882.289"; splice_chain2 "65237698,65237825";
chr14	astalavista	as_event	65237619	65237765	.	+	.	as_code "1^3- , 2^4-"; transcript1_id "14.1882.320"; splice_chain1 "65237619,65237746"; transcript2_id "14.1882.241"; splice_chain2 "65237692,65237765";
chr14	astalavista	as_event	65237619	65237747	.	+	.	as_code "1^3- , 2^4-"; transcript1_id "14.1882.320"; splice_chain1 "65237619,65237746"; transcript2_id "14.1882.307"; splice_chain2 "65237670,65237747";
chr14	astalavista	as_event	65237619	65237746	.	+	.	as_code "1^4- , 2^3-"; transcript1_id "14.1882.320"; splice_chain1 "65237619,65237746"; transcript2_id "14.1882.301"; splice_chain2 "65237670,65237726";
chr14	astalavista	as_event	65237619	65237747	.	+	.	as_code "1^3- , 2^4-"; transcript1_id "14.1882.320"; splice_chain1 "65237619,65237746"; transcript2_id "14.1882.246"; splice_chain2 "65237656,65237747";
chr14	astalavista	as_event	65237619	65237746	.	+	.	as_code "1^4- , 2^3-"; transcript1_id "14.1882.320"; splice_chain1 "65237619,65237746"; transcript2_id "14.1882.298"; splice_chain2 "65237656,65237733";
chr14	astalavista	as_event	65237619	65237789	.	+	.	as_code "1^3- , 2^4-"; transcript1_id "14.1882.320"; splice_chain1 "65237619,65237746"; transcript2_id "14.1882.317"; splice_chain2 "65237641,65237789";
chr14	astalavista	as_event	65237619	65237746	.	+	.	as_code "1^4- , 2^3-"; transcript1_id "14.1882.320"; splice_chain1 "65237619,65237746"; transcript2_id "14.1882.327"; splice_chain2 "65237633,65237735";
chr14	astalavista	as_event	65237619	65237746	.	+	.	as_code "1^4- , 2^3-"; transcript1_id "14.1882.320"; splice_chain1 "65237619,65237746"; transcript2_id "14.1882.305"; splice_chain2 "65237624,65237721";
chr14	astalavista	as_event	65237616	65237746	.	+	.	as_code "1^3- , 2^4-"; transcript1_id "14.1882.272"; splice_chain1 "65237616,65237713"; transcript2_id "14.1882.320"; splice_chain2 "65237619,65237746";
chr14	astalavista	as_event	65237585	65237746	.	+	.	as_code "1^3- , 2^4-"; transcript1_id "14.1882.258"; splice_chain1 "65237585,65237726"; transcript2_id "14.1882.320"; splice_chain2 "65237619,65237746";
chr14	astalavista	as_event	65237555	65237804	.	+	.	as_code "1^2- , 3^4-"; transcript1_id "14.1882.264"; splice_chain1 "65237555,65237585"; transcript2_id "14.1882.271"; splice_chain2 "65237752,65237804";
chr14	astalavista	as_event	65237555	65237720	.	+	.	as_code "1^2- , 3^4-"; transcript1_id "14.1882.264"; splice_chain1 "65237555,65237585"; transcript2_id "14.1882.276"; splice_chain2 "65237598,65237720";
chr14	astalavista	as_event	65237555	65237838	.	+	.	as_code "1^2- , 3^4-"; transcript1_id "14.1882.264"; splice_chain1 "65237555,65237585"; transcript2_id "14.1882.281"; splice_chain2 "65237741,65237838";
chr14	astalavista	as_event	65237555	65237844	.	+	.	as_code "1^2- , 3^4-"; transcript1_id "14.1882.264"; splice_chain1 "65237555,65237585"; transcript2_id "14.1882.285"; splice_chain2 "65237789,65237844";
chr14	astalavista	as_event	65237555	65237743	.	+	.	as_code "1^2- , 3^4-"; transcript1_id "14.1882.264"; splice_chain1 "65237555,65237585"; transcript2_id "14.1882.304"; splice_chain2 "65237684,65237743";
chr14	astalavista	as_event	65237555	65237731	.	+	.	as_code "1^2- , 3^4-"; transcript1_id "14.1882.264"; splice_chain1 "65237555,65237585"; transcript2_id "14.1882.314"; splice_chain2 "65237679,65237731";
chr14	astalavista	as_event	65237555	65237731	.	+	.	as_code "1^2- , 3^4-"; transcript1_id "14.1882.264"; splice_chain1 "65237555,65237585"; transcript2_id "14.1882.318"; splice_chain2 "65237643,65237731";
chr14	astalavista	as_event	65237555	65237623	.	+	.	as_code "1^3- , 2^4-"; transcript1_id "14.1882.264"; splice_chain1 "65237555,65237585"; transcript2_id "14.1882.325"; splice_chain2 "65237568,65237623";
chr14	astalavista	as_event	65237555	65237813	.	+	.	as_code "1^3- , 2^4-"; transcript1_id "14.1882.264"; splice_chain1 "65237555,65237585"; transcript2_id "14.1882.331"; splice_chain2 "65237572,65237813";
chr14	astalavista	as_event	65237555	65237851	.	+	.	as_code "1^2- , 3^4-"; transcript1_id "14.1882.264"; splice_chain1 "65237555,65237585"; transcript2_id "14.1882.260"; splice_chain2 "65237698,65237851";
chr14	astalavista	as_event	65237555	65237825	.	+	.	as_code "1^2- , 3^4-"; transcript1_id "14.1882.264"; splice_chain1 "65237555,65237585"; transcript2_id "14.1882.289"; splice_chain2 "65237698,65237825";
chr14	astalavista	as_event	65237555	65237765	.	+	.	as_code "1^2- , 3^4-"; transcript1_id "14.1882.264"; splice_chain1 "65237555,65237585"; transcript2_id "14.1882.241"; splice_chain2 "65237692,65237765";
chr14	astalavista	as_event	65237555	65237747	.	+	.	as_code "1^2- , 3^4-"; transcript1_id "14.1882.264"; splice_chain1 "65237555,65237585"; transcript2_id "14.1882.307"; splice_chain2 "65237670,65237747";
chr14	astalavista	as_event	65237555	65237726	.	+	.	as_code "1^2- , 3^4-"; transcript1_id "14.1882.264"; splice_chain1 "65237555,65237585"; transcript2_id "14.1882.301"; splice_chain2 "65237670,65237726";
chr14	astalavista	as_event	65237555	65237747	.	+	.	as_code "1^2- , 3^4-"; transcript1_id "14.1882.264"; splice_chain1 "65237555,65237585"; transcript2_id "14.1882.246"; splice_chain2 "65237656,65237747";
chr14	astalavista	as_event	65237555	65237733	.	+	.	as_code "1^2- , 3^4-"; transcript1_id "14.1882.264"; splice_chain1 "65237555,65237585"; transcript2_id "14.1882.298"; splice_chain2 "65237656,65237733";
chr14	astalavista	as_event	65237555	65237789	.	+	.	as_code "1^2- , 3^4-"; transcript1_id "14.1882.264"; splice_chain1 "65237555,65237585"; transcript2_id "14.1882.317"; splice_chain2 "65237641,65237789";
chr14	astalavista	as_event	65237555	65237735	.	+	.	as_code "1^2- , 3^4-"; transcript1_id "14.1882.264"; splice_chain1 "65237555,65237585"; transcript2_id "14.1882.327"; splice_chain2 "65237633,65237735";
chr14	astalavista	as_event	65237555	65237746	.	+	.	as_code "1^2- , 3^4-"; transcript1_id "14.1882.264"; splice_chain1 "65237555,65237585"; transcript2_id "14.1882.263"; splice_chain2 "65237624,65237746";
chr14	astalavista	as_event	65237555	65237721	.	+	.	as_code "1^2- , 3^4-"; transcript1_id "14.1882.264"; splice_chain1 "65237555,65237585"; transcript2_id "14.1882.305"; splice_chain2 "65237624,65237721";
chr14	astalavista	as_event	65237555	65237713	.	+	.	as_code "1^2- , 3^4-"; transcript1_id "14.1882.264"; splice_chain1 "65237555,65237585"; transcript2_id "14.1882.272"; splice_chain2 "65237616,65237713";
chr14	astalavista	as_event	65237555	65237726	.	+	.	as_code "1^2- , 3^4-"; transcript1_id "14.1882.264"; splice_chain1 "65237555,65237585"; transcript2_id "14.1882.258"; splice_chain2 "65237585,65237726";
chr14	astalavista	as_event	65237598	65237804	.	+	.	as_code "1^2- , 3^4-"; transcript1_id "14.1882.276"; splice_chain1 "65237598,65237720"; transcript2_id "14.1882.271"; splice_chain2 "65237752,65237804";
chr14	astalavista	as_event	65237741	65237838	.	+	.	as_code "1^4- , 2^3-"; transcript1_id "14.1882.281"; splice_chain1 "65237741,65237838"; transcript2_id "14.1882.271"; splice_chain2 "65237752,65237804";
chr14	astalavista	as_event	65237752	65237844	.	+	.	as_code "1^3- , 2^4-"; transcript1_id "14.1882.271"; splice_chain1 "65237752,65237804"; transcript2_id "14.1882.285"; splice_chain2 "65237789,65237844";
chr14	astalavista	as_event	65237684	65237804	.	+	.	as_code "1^2- , 3^4-"; transcript1_id "14.1882.304"; splice_chain1 "65237684,65237743"; transcript2_id "14.1882.271"; splice_chain2 "65237752,65237804";
chr14	astalavista	as_event	65237679	65237804	.	+	.	as_code "1^2- , 3^4-"; transcript1_id "14.1882.314"; splice_chain1 "65237679,65237731"; transcript2_id "14.1882.271"; splice_chain2 "65237752,65237804";
chr14	astalavista	as_event	65237643	65237804	.	+	.	as_code "1^2- , 3^4-"; transcript1_id "14.1882.318"; splice_chain1 "65237643,65237731"; transcript2_id "14.1882.271"; splice_chain2 "65237752,65237804";
chr14	astalavista	as_event	65237568	65237804	.	+	.	as_code "1^2- , 3^4-"; transcript1_id "14.1882.325"; splice_chain1 "65237568,65237623"; transcript2_id "14.1882.271"; splice_chain2 "65237752,65237804";
chr14	astalavista	as_event	65237572	65237813	.	+	.	as_code "1^4- , 2^3-"; transcript1_id "14.1882.331"; splice_chain1 "65237572,65237813"; transcript2_id "14.1882.271"; splice_chain2 "65237752,65237804";
chr14	astalavista	as_event	65237698	65237851	.	+	.	as_code "1^4- , 2^3-"; transcript1_id "14.1882.260"; splice_chain1 "65237698,65237851"; transcript2_id "14.1882.271"; splice_chain2 "65237752,65237804";
chr14	astalavista	as_event	65237698	65237825	.	+	.	as_code "1^4- , 2^3-"; transcript1_id "14.1882.289"; splice_chain1 "65237698,65237825"; transcript2_id "14.1882.271"; splice_chain2 "65237752,65237804";
chr14	astalavista	as_event	65237692	65237804	.	+	.	as_code "1^3- , 2^4-"; transcript1_id "14.1882.241"; splice_chain1 "65237692,65237765"; transcript2_id "14.1882.271"; splice_chain2 "65237752,65237804";
chr14	astalavista	as_event	65237670	65237804	.	+	.	as_code "1^2- , 3^4-"; transcript1_id "14.1882.307"; splice_chain1 "65237670,65237747"; transcript2_id "14.1882.271"; splice_chain2 "65237752,65237804";
chr14	astalavista	as_event	65237670	65237804	.	+	.	as_code "1^2- , 3^4-"; transcript1_id "14.1882.301"; splice_chain1 "65237670,65237726"; transcript2_id "14.1882.271"; splice_chain2 "65237752,65237804";
chr14	astalavista	as_event	65237656	65237804	.	+	.	as_code "1^2- , 3^4-"; transcript1_id "14.1882.246"; splice_chain1 "65237656,65237747"; transcript2_id "14.1882.271"; splice_chain2 "65237752,65237804";
chr14	astalavista	as_event	65237656	65237804	.	+	.	as_code "1^2- , 3^4-"; transcript1_id "14.1882.298"; splice_chain1 "65237656,65237733"; transcript2_id "14.1882.271"; splice_chain2 "65237752,65237804";
chr14	astalavista	as_event	65237641	65237804	.	+	.	as_code "1^3- , 2^4-"; transcript1_id "14.1882.317"; splice_chain1 "65237641,65237789"; transcript2_id "14.1882.271"; splice_chain2 "65237752,65237804";
chr14	astalavista	as_event	65237633	65237804	.	+	.	as_code "1^2- , 3^4-"; transcript1_id "14.1882.327"; splice_chain1 "65237633,65237735"; transcript2_id "14.1882.271"; splice_chain2 "65237752,65237804";
chr14	astalavista	as_event	65237624	65237804	.	+	.	as_code "1^2- , 3^4-"; transcript1_id "14.1882.263"; splice_chain1 "65237624,65237746"; transcript2_id "14.1882.271"; splice_chain2 "65237752,65237804";
chr14	astalavista	as_event	65237624	65237804	.	+	.	as_code "1^2- , 3^4-"; transcript1_id "14.1882.305"; splice_chain1 "65237624,65237721"; transcript2_id "14.1882.271"; splice_chain2 "65237752,65237804";
chr14	astalavista	as_event	65237616	65237804	.	+	.	as_code "1^2- , 3^4-"; transcript1_id "14.1882.272"; splice_chain1 "65237616,65237713"; transcript2_id "14.1882.271"; splice_chain2 "65237752,65237804";
chr14	astalavista	as_event	65237585	65237804	.	+	.	as_code "1^2- , 3^4-"; transcript1_id "14.1882.258"; splice_chain1 "65237585,65237726"; transcript2_id "14.1882.271"; splice_chain2 "65237752,65237804";
chr14	astalavista	as_event	65237598	65237838	.	+	.	as_code "1^2- , 3^4-"; transcript1_id "14.1882.276"; splice_chain1 "65237598,65237720"; transcript2_id "14.1882.281"; splice_chain2 "65237741,65237838";
chr14	astalavista	as_event	65237598	65237844	.	+	.	as_code "1^2- , 3^4-"; transcript1_id "14.1882.276"; splice_chain1 "65237598,65237720"; transcript2_id "14.1882.285"; splice_chain2 "65237789,65237844";
chr14	astalavista	as_event	65237598	65237743	.	+	.	as_code "1^3- , 2^4-"; transcript1_id "14.1882.276"; splice_chain1 "65237598,65237720"; transcript2_id "14.1882.304"; splice_chain2 "65237684,65237743";
chr14	astalavista	as_event	65237598	65237731	.	+	.	as_code "1^3- , 2^4-"; transcript1_id "14.1882.276"; splice_chain1 "65237598,65237720"; transcript2_id "14.1882.314"; splice_chain2 "65237679,65237731";
chr14	astalavista	as_event	65237598	65237731	.	+	.	as_code "1^3- , 2^4-"; transcript1_id "14.1882.276"; splice_chain1 "65237598,65237720"; transcript2_id "14.1882.318"; splice_chain2 "65237643,65237731";
chr14	astalavista	as_event	65237568	65237720	.	+	.	as_code "1^3- , 2^4-"; transcript1_id "14.1882.325"; splice_chain1 "65237568,65237623"; transcript2_id "14.1882.276"; splice_chain2 "65237598,65237720";
chr14	astalavista	as_event	65237572	65237813	.	+	.	as_code "1^4- , 2^3-"; transcript1_id "14.1882.331"; splice_chain1 "65237572,65237813"; transcript2_id "14.1882.276"; splice_chain2 "65237598,65237720";
chr14	astalavista	as_event	65237598	65237851	.	+	.	as_code "1^3- , 2^4-"; transcript1_id "14.1882.276"; splice_chain1 "65237598,65237720"; transcript2_id "14.1882.260"; splice_chain2 "65237698,65237851";
chr14	astalavista	as_event	65237598	65237825	.	+	.	as_code "1^3- , 2^4-"; transcript1_id "14.1882.276"; splice_chain1 "65237598,65237720"; transcript2_id "14.1882.289"; splice_chain2 "65237698,65237825";
chr14	astalavista	as_event	65237598	65237765	.	+	.	as_code "1^3- , 2^4-"; transcript1_id "14.1882.276"; splice_chain1 "65237598,65237720"; transcript2_id "14.1882.241"; splice_chain2 "65237692,65237765";
chr14	astalavista	as_event	65237598	65237747	.	+	.	as_code "1^3- , 2^4-"; transcript1_id "14.1882.276"; splice_chain1 "65237598,65237720"; transcript2_id "14.1882.307"; splice_chain2 "65237670,65237747";
chr14	astalavista	as_event	65237598	65237726	.	+	.	as_code "1^3- , 2^4-"; transcript1_id "14.1882.276"; splice_chain1 "65237598,65237720"; transcript2_id "14.1882.301"; splice_chain2 "65237670,65237726";
chr14	astalavista	as_event	65237598	65237747	.	+	.	as_code "1^3- , 2^4-"; transcript1_id "14.1882.276"; splice_chain1 "65237598,65237720"; transcript2_id "14.1882.246"; splice_chain2 "65237656,65237747";
chr14	astalavista	as_event	65237598	65237733	.	+	.	as_code "1^3- , 2^4-"; transcript1_id "14.1882.276"; splice_chain1 "65237598,65237720"; transcript2_id "14.1882.298"; splice_chain2 "65237656,65237733";
chr14	astalavista	as_event	65237598	65237789	.	+	.	as_code "1^3- , 2^4-"; transcript1_id "14.1882.276"; splice_chain1 "65237598,65237720"; transcript2_id "14.1882.317"; splice_chain2 "65237641,65237789";
chr14	astalavista	as_event	65237598	65237735	.	+	.	as_code "1^3- , 2^4-"; transcript1_id "14.1882.276"; splice_chain1 "65237598,65237720"; transcript2_id "14.1882.327"; splice_chain2 "65237633,65237735";
chr14	astalavista	as_event	65237598	65237746	.	+	.	as_code "1^3- , 2^4-"; transcript1_id "14.1882.276"; splice_chain1 "65237598,65237720"; transcript2_id "14.1882.263"; splice_chain2 "65237624,65237746";
chr14	astalavista	as_event	65237598	65237721	.	+	.	as_code "1^3- , 2^4-"; transcript1_id "14.1882.276"; splice_chain1 "65237598,65237720"; transcript2_id "14.1882.305"; splice_chain2 "65237624,65237721";
chr14	astalavista	as_event	65237598	65237720	.	+	.	as_code "1^4- , 2^3-"; transcript1_id "14.1882.276"; splice_chain1 "65237598,65237720"; transcript2_id "14.1882.272"; splice_chain2 "65237616,65237713";
chr14	astalavista	as_event	65237585	65237726	.	+	.	as_code "1^4- , 2^3-"; transcript1_id "14.1882.258"; splice_chain1 "65237585,65237726"; transcript2_id "14.1882.276"; splice_chain2 "65237598,65237720";
chr14	astalavista	as_event	65237741	65237844	.	+	.	as_code "1^3- , 2^4-"; transcript1_id "14.1882.281"; splice_chain1 "65237741,65237838"; transcript2_id "14.1882.285"; splice_chain2 "65237789,65237844";
chr14	astalavista	as_event	65237684	65237838	.	+	.	as_code "1^3- , 2^4-"; transcript1_id "14.1882.304"; splice_chain1 "65237684,65237743"; transcript2_id "14.1882.281"; splice_chain2 "65237741,65237838";
chr14	astalavista	as_event	65237679	65237838	.	+	.	as_code "1^2- , 3^4-"; transcript1_id "14.1882.314"; splice_chain1 "65237679,65237731"; transcript2_id "14.1882.281"; splice_chain2 "65237741,65237838";
chr14	astalavista	as_event	65237643	65237838	.	+	.	as_code "1^2- , 3^4-"; transcript1_id "14.1882.318"; splice_chain1 "65237643,65237731"; transcript2_id "14.1882.281"; splice_chain2 "65237741,65237838";
chr14	astalavista	as_event	65237568	65237838	.	+	.	as_code "1^2- , 3^4-"; transcript1_id "14.1882.325"; splice_chain1 "65237568,65237623"; transcript2_id "14.1882.281"; splice_chain2 "65237741,65237838";
chr14	astalavista	as_event	65237572	65237838	.	+	.	as_code "1^3- , 2^4-"; transcript1_id "14.1882.331"; splice_chain1 "65237572,65237813"; transcript2_id "14.1882.281"; splice_chain2 "65237741,65237838";
chr14	astalavista	as_event	65237698	65237851	.	+	.	as_code "1^4- , 2^3-"; transcript1_id "14.1882.260"; splice_chain1 "65237698,65237851"; transcript2_id "14.1882.281"; splice_chain2 "65237741,65237838";
chr14	astalavista	as_event	65237698	65237838	.	+	.	as_code "1^3- , 2^4-"; transcript1_id "14.1882.289"; splice_chain1 "65237698,65237825"; transcript2_id "14.1882.281"; splice_chain2 "65237741,65237838";
chr14	astalavista	as_event	65237692	65237838	.	+	.	as_code "1^3- , 2^4-"; transcript1_id "14.1882.241"; splice_chain1 "65237692,65237765"; transcript2_id "14.1882.281"; splice_chain2 "65237741,65237838";
chr14	astalavista	as_event	65237670	65237838	.	+	.	as_code "1^3- , 2^4-"; transcript1_id "14.1882.307"; splice_chain1 "65237670,65237747"; transcript2_id "14.1882.281"; splice_chain2 "65237741,65237838";
chr14	astalavista	as_event	65237670	65237838	.	+	.	as_code "1^2- , 3^4-"; transcript1_id "14.1882.301"; splice_chain1 "65237670,65237726"; transcript2_id "14.1882.281"; splice_chain2 "65237741,65237838";
chr14	astalavista	as_event	65237656	65237838	.	+	.	as_code "1^3- , 2^4-"; transcript1_id "14.1882.246"; splice_chain1 "65237656,65237747"; transcript2_id "14.1882.281"; splice_chain2 "65237741,65237838";
chr14	astalavista	as_event	65237656	65237838	.	+	.	as_code "1^2- , 3^4-"; transcript1_id "14.1882.298"; splice_chain1 "65237656,65237733"; transcript2_id "14.1882.281"; splice_chain2 "65237741,65237838";
chr14	astalavista	as_event	65237641	65237838	.	+	.	as_code "1^3- , 2^4-"; transcript1_id "14.1882.317"; splice_chain1 "65237641,65237789"; transcript2_id "14.1882.281"; splice_chain2 "65237741,65237838";
chr14	astalavista	as_event	65237633	65237838	.	+	.	as_code "1^2- , 3^4-"; transcript1_id "14.1882.327"; splice_chain1 "65237633,65237735"; transcript2_id "14.1882.281"; splice_chain2 "65237741,65237838";
chr14	astalavista	as_event	65237624	65237838	.	+	.	as_code "1^3- , 2^4-"; transcript1_id "14.1882.263"; splice_chain1 "65237624,65237746"; transcript2_id "14.1882.281"; splice_chain2 "65237741,65237838";
chr14	astalavista	as_event	65237624	65237838	.	+	.	as_code "1^2- , 3^4-"; transcript1_id "14.1882.305"; splice_chain1 "65237624,65237721"; transcript2_id "14.1882.281"; splice_chain2 "65237741,65237838";
chr14	astalavista	as_event	65237616	65237838	.	+	.	as_code "1^2- , 3^4-"; transcript1_id "14.1882.272"; splice_chain1 "65237616,65237713"; transcript2_id "14.1882.281"; splice_chain2 "65237741,65237838";
chr14	astalavista	as_event	65237585	65237838	.	+	.	as_code "1^2- , 3^4-"; transcript1_id "14.1882.258"; splice_chain1 "65237585,65237726"; transcript2_id "14.1882.281"; splice_chain2 "65237741,65237838";
chr14	astalavista	as_event	65237684	65237844	.	+	.	as_code "1^2- , 3^4-"; transcript1_id "14.1882.304"; splice_chain1 "65237684,65237743"; transcript2_id "14.1882.285"; splice_chain2 "65237789,65237844";
chr14	astalavista	as_event	65237679	65237844	.	+	.	as_code "1^2- , 3^4-"; transcript1_id "14.1882.314"; splice_chain1 "65237679,65237731"; transcript2_id "14.1882.285"; splice_chain2 "65237789,65237844";
chr14	astalavista	as_event	65237643	65237844	.	+	.	as_code "1^2- , 3^4-"; transcript1_id "14.1882.318"; splice_chain1 "65237643,65237731"; transcript2_id "14.1882.285"; splice_chain2 "65237789,65237844";
chr14	astalavista	as_event	65237568	65237844	.	+	.	as_code "1^2- , 3^4-"; transcript1_id "14.1882.325"; splice_chain1 "65237568,65237623"; transcript2_id "14.1882.285"; splice_chain2 "65237789,65237844";
chr14	astalavista	as_event	65237572	65237844	.	+	.	as_code "1^3- , 2^4-"; transcript1_id "14.1882.331"; splice_chain1 "65237572,65237813"; transcript2_id "14.1882.285"; splice_chain2 "65237789,65237844";
chr14	astalavista	as_event	65237698	65237851	.	+	.	as_code "1^4- , 2^3-"; transcript1_id "14.1882.260"; splice_chain1 "65237698,65237851"; transcript2_id "14.1882.285"; splice_chain2 "65237789,65237844";
chr14	astalavista	as_event	65237698	65237844	.	+	.	as_code "1^3- , 2^4-"; transcript1_id "14.1882.289"; splice_chain1 "65237698,65237825"; transcript2_id "14.1882.285"; splice_chain2 "65237789,65237844";
chr14	astalavista	as_event	65237692	65237844	.	+	.	as_code "1^2- , 3^4-"; transcript1_id "14.1882.241"; splice_chain1 "65237692,65237765"; transcript2_id "14.1882.285"; splice_chain2 "65237789,65237844";
chr14	astalavista	as_event	65237670	65237844	.	+	.	as_code "1^2- , 3^4-"; transcript1_id "14.1882.307"; splice_chain1 "65237670,65237747"; transcript2_id "14.1882.285"; splice_chain2 "65237789,65237844";
chr14	astalavista	as_event	65237670	65237844	.	+	.	as_code "1^2- , 3^4-"; transcript1_id "14.1882.301"; splice_chain1 "65237670,65237726"; transcript2_id "14.1882.285"; splice_chain2 "65237789,65237844";
chr14	astalavista	as_event	65237656	65237844	.	+	.	as_code "1^2- , 3^4-"; transcript1_id "14.1882.246"; splice_chain1 "65237656,65237747"; transcript2_id "14.1882.285"; splice_chain2 "65237789,65237844";
chr14	astalavista	as_event	65237656	65237844	.	+	.	as_code "1^2- , 3^4-"; transcript1_id "14.1882.298"; splice_chain1 "65237656,65237733"; transcript2_id "14.1882.285"; splice_chain2 "65237789,65237844";
chr14	astalavista	as_event	65237641	65237844	.	+	.	as_code "1^2- , 3^4-"; transcript1_id "14.1882.317"; splice_chain1 "65237641,65237789"; transcript2_id "14.1882.285"; splice_chain2 "65237789,65237844";
chr14	astalavista	as_event	65237633	65237844	.	+	.	as_code "1^2- , 3^4-"; transcript1_id "14.1882.327"; splice_chain1 "65237633,65237735"; transcript2_id "14.1882.285"; splice_chain2 "65237789,65237844";
chr14	astalavista	as_event	65237624	65237844	.	+	.	as_code "1^2- , 3^4-"; transcript1_id "14.1882.263"; splice_chain1 "65237624,65237746"; transcript2_id "14.1882.285"; splice_chain2 "65237789,65237844";
chr14	astalavista	as_event	65237624	65237844	.	+	.	as_code "1^2- , 3^4-"; transcript1_id "14.1882.305"; splice_chain1 "65237624,65237721"; transcript2_id "14.1882.285"; splice_chain2 "65237789,65237844";
chr14	astalavista	as_event	65237616	65237844	.	+	.	as_code "1^2- , 3^4-"; transcript1_id "14.1882.272"; splice_chain1 "65237616,65237713"; transcript2_id "14.1882.285"; splice_chain2 "65237789,65237844";
chr14	astalavista	as_event	65237585	65237844	.	+	.	as_code "1^2- , 3^4-"; transcript1_id "14.1882.258"; splice_chain1 "65237585,65237726"; transcript2_id "14.1882.285"; splice_chain2 "65237789,65237844";
chr14	astalavista	as_event	65237679	65237743	.	+	.	as_code "1^3- , 2^4-"; transcript1_id "14.1882.314"; splice_chain1 "65237679,65237731"; transcript2_id "14.1882.304"; splice_chain2 "65237684,65237743";
chr14	astalavista	as_event	65237643	65237743	.	+	.	as_code "1^3- , 2^4-"; transcript1_id "14.1882.318"; splice_chain1 "65237643,65237731"; transcript2_id "14.1882.304"; splice_chain2 "65237684,65237743";
chr14	astalavista	as_event	65237568	65237743	.	+	.	as_code "1^2- , 3^4-"; transcript1_id "14.1882.325"; splice_chain1 "65237568,65237623"; transcript2_id "14.1882.304"; splice_chain2 "65237684,65237743";
chr14	astalavista	as_event	65237572	65237813	.	+	.	as_code "1^4- , 2^3-"; transcript1_id "14.1882.331"; splice_chain1 "65237572,65237813"; transcript2_id "14.1882.304"; splice_chain2 "65237684,65237743";
chr14	astalavista	as_event	65237684	65237851	.	+	.	as_code "1^3- , 2^4-"; transcript1_id "14.1882.304"; splice_chain1 "65237684,65237743"; transcript2_id "14.1882.260"; splice_chain2 "65237698,65237851";
chr14	astalavista	as_event	65237684	65237825	.	+	.	as_code "1^3- , 2^4-"; transcript1_id "14.1882.304"; splice_chain1 "65237684,65237743"; transcript2_id "14.1882.289"; splice_chain2 "65237698,65237825";
chr14	astalavista	as_event	65237684	65237765	.	+	.	as_code "1^3- , 2^4-"; transcript1_id "14.1882.304"; splice_chain1 "65237684,65237743"; transcript2_id "14.1882.241"; splice_chain2 "65237692,65237765";
chr14	astalavista	as_event	65237670	65237747	.	+	.	as_code "1^4- , 2^3-"; transcript1_id "14.1882.307"; splice_chain1 "65237670,65237747"; transcript2_id "14.1882.304"; splice_chain2 "65237684,65237743";
chr14	astalavista	as_event	65237670	65237743	.	+	.	as_code "1^3- , 2^4-"; transcript1_id "14.1882.301"; splice_chain1 "65237670,65237726"; transcript2_id "14.1882.304"; splice_chain2 "65237684,65237743";
chr14	astalavista	as_event	65237656	65237747	.	+	.	as_code "1^4- , 2^3-"; transcript1_id "14.1882.246"; splice_chain1 "65237656,65237747"; transcript2_id "14.1882.304"; splice_chain2 "65237684,65237743";
chr14	astalavista	as_event	65237656	65237743	.	+	.	as_code "1^3- , 2^4-"; transcript1_id "14.1882.298"; splice_chain1 "65237656,65237733"; transcript2_id "14.1882.304"; splice_chain2 "65237684,65237743";
chr14	astalavista	as_event	65237641	65237789	.	+	.	as_code "1^4- , 2^3-"; transcript1_id "14.1882.317"; splice_chain1 "65237641,65237789"; transcript2_id "14.1882.304"; splice_chain2 "65237684,65237743";
chr14	astalavista	as_event	65237633	65237743	.	+	.	as_code "1^3- , 2^4-"; transcript1_id "14.1882.327"; splice_chain1 "65237633,65237735"; transcript2_id "14.1882.304"; splice_chain2 "65237684,65237743";
chr14	astalavista	as_event	65237624	65237746	.	+	.	as_code "1^4- , 2^3-"; transcript1_id "14.1882.263"; splice_chain1 "65237624,65237746"; transcript2_id "14.1882.304"; splice_chain2 "65237684,65237743";
chr14	astalavista	as_event	65237624	65237743	.	+	.	as_code "1^3- , 2^4-"; transcript1_id "14.1882.305"; splice_chain1 "65237624,65237721"; transcript2_id "14.1882.304"; splice_chain2 "65237684,65237743";
chr14	astalavista	as_event	65237616	65237743	.	+	.	as_code "1^3- , 2^4-"; transcript1_id "14.1882.272"; splice_chain1 "65237616,65237713"; transcript2_id "14.1882.304"; splice_chain2 "65237684,65237743";
chr14	astalavista	as_event	65237585	65237743	.	+	.	as_code "1^3- , 2^4-"; transcript1_id "14.1882.258"; splice_chain1 "65237585,65237726"; transcript2_id "14.1882.304"; splice_chain2 "65237684,65237743";
chr14	astalavista	as_event	65237568	65237731	.	+	.	as_code "1^2- , 3^4-"; transcript1_id "14.1882.325"; splice_chain1 "65237568,65237623"; transcript2_id "14.1882.314"; splice_chain2 "65237679,65237731";
chr14	astalavista	as_event	65237572	65237813	.	+	.	as_code "1^4- , 2^3-"; transcript1_id "14.1882.331"; splice_chain1 "65237572,65237813"; transcript2_id "14.1882.314"; splice_chain2 "65237679,65237731";
chr14	astalavista	as_event	65237679	65237851	.	+	.	as_code "1^3- , 2^4-"; transcript1_id "14.1882.314"; splice_chain1 "65237679,65237731"; transcript2_id "14.1882.260"; splice_chain2 "65237698,65237851";
chr14	astalavista	as_event	65237679	65237825	.	+	.	as_code "1^3- , 2^4-"; transcript1_id "14.1882.314"; splice_chain1 "65237679,65237731"; transcript2_id "14.1882.289"; splice_chain2 "65237698,65237825";
chr14	astalavista	as_event	65237679	65237765	.	+	.	as_code "1^3- , 2^4-"; transcript1_id "14.1882.314"; splice_chain1 "65237679,65237731"; transcript2_id "14.1882.241"; splice_chain2 "65237692,65237765";
chr14	astalavista	as_event	65237670	65237747	.	+	.	as_code "1^4- , 2^3-"; transcript1_id "14.1882.307"; splice_chain1 "65237670,65237747"; transcript2_id "14.1882.314"; splice_chain2 "65237679,65237731";
chr14	astalavista	as_event	65237670	65237731	.	+	.	as_code "1^3- , 2^4-"; transcript1_id "14.1882.301"; splice_chain1 "65237670,65237726"; transcript2_id "14.1882.314"; splice_chain2 "65237679,65237731";
chr14	astalavista	as_event	65237656	65237747	.	+	.	as_code "1^4- , 2^3-"; transcript1_id "14.1882.246"; splice_chain1 "65237656,65237747"; transcript2_id "14.1882.314"; splice_chain2 "65237679,65237731";
chr14	astalavista	as_event	65237656	65237733	.	+	.	as_code "1^4- , 2^3-"; transcript1_id "14.1882.298"; splice_chain1 "65237656,65237733"; transcript2_id "14.1882.314"; splice_chain2 "65237679,65237731";
chr14	astalavista	as_event	65237641	65237789	.	+	.	as_code "1^4- , 2^3-"; transcript1_id "14.1882.317"; splice_chain1 "65237641,65237789"; transcript2_id "14.1882.314"; splice_chain2 "65237679,65237731";
chr14	astalavista	as_event	65237633	65237735	.	+	.	as_code "1^4- , 2^3-"; transcript1_id "14.1882.327"; splice_chain1 "65237633,65237735"; transcript2_id "14.1882.314"; splice_chain2 "65237679,65237731";
chr14	astalavista	as_event	65237624	65237746	.	+	.	as_code "1^4- , 2^3-"; transcript1_id "14.1882.263"; splice_chain1 "65237624,65237746"; transcript2_id "14.1882.314"; splice_chain2 "65237679,65237731";
chr14	astalavista	as_event	65237624	65237731	.	+	.	as_code "1^3- , 2^4-"; transcript1_id "14.1882.305"; splice_chain1 "65237624,65237721"; transcript2_id "14.1882.314"; splice_chain2 "65237679,65237731";
chr14	astalavista	as_event	65237616	65237731	.	+	.	as_code "1^3- , 2^4-"; transcript1_id "14.1882.272"; splice_chain1 "65237616,65237713"; transcript2_id "14.1882.314"; splice_chain2 "65237679,65237731";
chr14	astalavista	as_event	65237585	65237731	.	+	.	as_code "1^3- , 2^4-"; transcript1_id "14.1882.258"; splice_chain1 "65237585,65237726"; transcript2_id "14.1882.314"; splice_chain2 "65237679,65237731";
chr14	astalavista	as_event	65237568	65237731	.	+	.	as_code "1^2- , 3^4-"; transcript1_id "14.1882.325"; splice_chain1 "65237568,65237623"; transcript2_id "14.1882.318"; splice_chain2 "65237643,65237731";
chr14	astalavista	as_event	65237572	65237813	.	+	.	as_code "1^4- , 2^3-"; transcript1_id "14.1882.331"; splice_chain1 "65237572,65237813"; transcript2_id "14.1882.318"; splice_chain2 "65237643,65237731";
chr14	astalavista	as_event	65237643	65237851	.	+	.	as_code "1^3- , 2^4-"; transcript1_id "14.1882.318"; splice_chain1 "65237643,65237731"; transcript2_id "14.1882.260"; splice_chain2 "65237698,65237851";
chr14	astalavista	as_event	65237643	65237825	.	+	.	as_code "1^3- , 2^4-"; transcript1_id "14.1882.318"; splice_chain1 "65237643,65237731"; transcript2_id "14.1882.289"; splice_chain2 "65237698,65237825";
chr14	astalavista	as_event	65237643	65237765	.	+	.	as_code "1^3- , 2^4-"; transcript1_id "14.1882.318"; splice_chain1 "65237643,65237731"; transcript2_id "14.1882.241"; splice_chain2 "65237692,65237765";
chr14	astalavista	as_event	65237643	65237747	.	+	.	as_code "1^3- , 2^4-"; transcript1_id "14.1882.318"; splice_chain1 "65237643,65237731"; transcript2_id "14.1882.307"; splice_chain2 "65237670,65237747";
chr14	astalavista	as_event	65237643	65237731	.	+	.	as_code "1^4- , 2^3-"; transcript1_id "14.1882.318"; splice_chain1 "65237643,65237731"; transcript2_id "14.1882.301"; splice_chain2 "65237670,65237726";
chr14	astalavista	as_event	65237643	65237747	.	+	.	as_code "1^3- , 2^4-"; transcript1_id "14.1882.318"; splice_chain1 "65237643,65237731"; transcript2_id "14.1882.246"; splice_chain2 "65237656,65237747";
chr14	astalavista	as_event	65237643	65237733	.	+	.	as_code "1^3- , 2^4-"; transcript1_id "14.1882.318"; splice_chain1 "65237643,65237731"; transcript2_id "14.1882.298"; splice_chain2 "65237656,65237733";
chr14	astalavista	as_event	65237641	65237789	.	+	.	as_code "1^4- , 2^3-"; transcript1_id "14.1882.317"; splice_chain1 "65237641,65237789"; transcript2_id "14.1882.318"; splice_chain2 "65237643,65237731";
chr14	astalavista	as_event	65237633	65237735	.	+	.	as_code "1^4- , 2^3-"; transcript1_id "14.1882.327"; splice_chain1 "65237633,65237735"; transcript2_id "14.1882.318"; splice_chain2 "65237643,65237731";
chr14	astalavista	as_event	65237624	65237746	.	+	.	as_code "1^4- , 2^3-"; transcript1_id "14.1882.263"; splice_chain1 "65237624,65237746"; transcript2_id "14.1882.318"; splice_chain2 "65237643,65237731";
chr14	astalavista	as_event	65237624	65237731	.	+	.	as_code "1^3- , 2^4-"; transcript1_id "14.1882.305"; splice_chain1 "65237624,65237721"; transcript2_id "14.1882.318"; splice_chain2 "65237643,65237731";
chr14	astalavista	as_event	65237616	65237731	.	+	.	as_code "1^3- , 2^4-"; transcript1_id "14.1882.272"; splice_chain1 "65237616,65237713"; transcript2_id "14.1882.318"; splice_chain2 "65237643,65237731";
chr14	astalavista	as_event	65237585	65237731	.	+	.	as_code "1^3- , 2^4-"; transcript1_id "14.1882.258"; splice_chain1 "65237585,65237726"; transcript2_id "14.1882.318"; splice_chain2 "65237643,65237731";
chr14	astalavista	as_event	65237568	65237813	.	+	.	as_code "1^3- , 2^4-"; transcript1_id "14.1882.325"; splice_chain1 "65237568,65237623"; transcript2_id "14.1882.331"; splice_chain2 "65237572,65237813";
chr14	astalavista	as_event	65237568	65237851	.	+	.	as_code "1^2- , 3^4-"; transcript1_id "14.1882.325"; splice_chain1 "65237568,65237623"; transcript2_id "14.1882.260"; splice_chain2 "65237698,65237851";
chr14	astalavista	as_event	65237568	65237825	.	+	.	as_code "1^2- , 3^4-"; transcript1_id "14.1882.325"; splice_chain1 "65237568,65237623"; transcript2_id "14.1882.289"; splice_chain2 "65237698,65237825";
chr14	astalavista	as_event	65237568	65237765	.	+	.	as_code "1^2- , 3^4-"; transcript1_id "14.1882.325"; splice_chain1 "65237568,65237623"; transcript2_id "14.1882.241"; splice_chain2 "65237692,65237765";
chr14	astalavista	as_event	65237568	65237747	.	+	.	as_code "1^2- , 3^4-"; transcript1_id "14.1882.325"; splice_chain1 "65237568,65237623"; transcript2_id "14.1882.307"; splice_chain2 "65237670,65237747";
chr14	astalavista	as_event	65237568	65237726	.	+	.	as_code "1^2- , 3^4-"; transcript1_id "14.1882.325"; splice_chain1 "65237568,65237623"; transcript2_id "14.1882.301"; splice_chain2 "65237670,65237726";
chr14	astalavista	as_event	65237568	65237747	.	+	.	as_code "1^2- , 3^4-"; transcript1_id "14.1882.325"; splice_chain1 "65237568,65237623"; transcript2_id "14.1882.246"; splice_chain2 "65237656,65237747";
chr14	astalavista	as_event	65237568	65237733	.	+	.	as_code "1^2- , 3^4-"; transcript1_id "14.1882.325"; splice_chain1 "65237568,65237623"; transcript2_id "14.1882.298"; splice_chain2 "65237656,65237733";
chr14	astalavista	as_event	65237568	65237789	.	+	.	as_code "1^2- , 3^4-"; transcript1_id "14.1882.325"; splice_chain1 "65237568,65237623"; transcript2_id "14.1882.317"; splice_chain2 "65237641,65237789";
chr14	astalavista	as_event	65237568	65237735	.	+	.	as_code "1^2- , 3^4-"; transcript1_id "14.1882.325"; splice_chain1 "65237568,65237623"; transcript2_id "14.1882.327"; splice_chain2 "65237633,65237735";
chr14	astalavista	as_event	65237568	65237746	.	+	.	as_code "1^2- , 3^4-"; transcript1_id "14.1882.325"; splice_chain1 "65237568,65237623"; transcript2_id "14.1882.263"; splice_chain2 "65237624,65237746";
chr14	astalavista	as_event	65237568	65237721	.	+	.	as_code "1^2- , 3^4-"; transcript1_id "14.1882.325"; splice_chain1 "65237568,65237623"; transcript2_id "14.1882.305"; splice_chain2 "65237624,65237721";
chr14	astalavista	as_event	65237568	65237713	.	+	.	as_code "1^3- , 2^4-"; transcript1_id "14.1882.325"; splice_chain1 "65237568,65237623"; transcript2_id "14.1882.272"; splice_chain2 "65237616,65237713";
chr14	astalavista	as_event	65237568	65237726	.	+	.	as_code "1^3- , 2^4-"; transcript1_id "14.1882.325"; splice_chain1 "65237568,65237623"; transcript2_id "14.1882.258"; splice_chain2 "65237585,65237726";
chr14	astalavista	as_event	65237572	65237851	.	+	.	as_code "1^3- , 2^4-"; transcript1_id "14.1882.331"; splice_chain1 "65237572,65237813"; transcript2_id "14.1882.260"; splice_chain2 "65237698,65237851";
chr14	astalavista	as_event	65237572	65237825	.	+	.	as_code "1^3- , 2^4-"; transcript1_id "14.1882.331"; splice_chain1 "65237572,65237813"; transcript2_id "14.1882.289"; splice_chain2 "65237698,65237825";
chr14	astalavista	as_event	65237572	65237813	.	+	.	as_code "1^4- , 2^3-"; transcript1_id "14.1882.331"; splice_chain1 "65237572,65237813"; transcript2_id "14.1882.241"; splice_chain2 "65237692,65237765";
chr14	astalavista	as_event	65237572	65237813	.	+	.	as_code "1^4- , 2^3-"; transcript1_id "14.1882.331"; splice_chain1 "65237572,65237813"; transcript2_id "14.1882.307"; splice_chain2 "65237670,65237747";
chr14	astalavista	as_event	65237572	65237813	.	+	.	as_code "1^4- , 2^3-"; transcript1_id "14.1882.331"; splice_chain1 "65237572,65237813"; transcript2_id "14.1882.301"; splice_chain2 "65237670,65237726";
chr14	astalavista	as_event	65237572	65237813	.	+	.	as_code "1^4- , 2^3-"; transcript1_id "14.1882.331"; splice_chain1 "65237572,65237813"; transcript2_id "14.1882.246"; splice_chain2 "65237656,65237747";
chr14	astalavista	as_event	65237572	65237813	.	+	.	as_code "1^4- , 2^3-"; transcript1_id "14.1882.331"; splice_chain1 "65237572,65237813"; transcript2_id "14.1882.298"; splice_chain2 "65237656,65237733";
chr14	astalavista	as_event	65237572	65237813	.	+	.	as_code "1^4- , 2^3-"; transcript1_id "14.1882.331"; splice_chain1 "65237572,65237813"; transcript2_id "14.1882.317"; splice_chain2 "65237641,65237789";
chr14	astalavista	as_event	65237572	65237813	.	+	.	as_code "1^4- , 2^3-"; transcript1_id "14.1882.331"; splice_chain1 "65237572,65237813"; transcript2_id "14.1882.327"; splice_chain2 "65237633,65237735";
chr14	astalavista	as_event	65237572	65237813	.	+	.	as_code "1^4- , 2^3-"; transcript1_id "14.1882.331"; splice_chain1 "65237572,65237813"; transcript2_id "14.1882.263"; splice_chain2 "65237624,65237746";
chr14	astalavista	as_event	65237572	65237813	.	+	.	as_code "1^4- , 2^3-"; transcript1_id "14.1882.331"; splice_chain1 "65237572,65237813"; transcript2_id "14.1882.305"; splice_chain2 "65237624,65237721";
chr14	astalavista	as_event	65237572	65237813	.	+	.	as_code "1^4- , 2^3-"; transcript1_id "14.1882.331"; splice_chain1 "65237572,65237813"; transcript2_id "14.1882.272"; splice_chain2 "65237616,65237713";
chr14	astalavista	as_event	65237572	65237813	.	+	.	as_code "1^4- , 2^3-"; transcript1_id "14.1882.331"; splice_chain1 "65237572,65237813"; transcript2_id "14.1882.258"; splice_chain2 "65237585,65237726";
chr14	astalavista	as_event	65237692	65237851	.	+	.	as_code "1^3- , 2^4-"; transcript1_id "14.1882.241"; splice_chain1 "65237692,65237765"; transcript2_id "14.1882.260"; splice_chain2 "65237698,65237851";
chr14	astalavista	as_event	65237670	65237851	.	+	.	as_code "1^3- , 2^4-"; transcript1_id "14.1882.307"; splice_chain1 "65237670,65237747"; transcript2_id "14.1882.260"; splice_chain2 "65237698,65237851";
chr14	astalavista	as_event	65237670	65237851	.	+	.	as_code "1^3- , 2^4-"; transcript1_id "14.1882.301"; splice_chain1 "65237670,65237726"; transcript2_id "14.1882.260"; splice_chain2 "65237698,65237851";
chr14	astalavista	as_event	65237656	65237851	.	+	.	as_code "1^3- , 2^4-"; transcript1_id "14.1882.246"; splice_chain1 "65237656,65237747"; transcript2_id "14.1882.260"; splice_chain2 "65237698,65237851";
chr14	astalavista	as_event	65237656	65237851	.	+	.	as_code "1^3- , 2^4-"; transcript1_id "14.1882.298"; splice_chain1 "65237656,65237733"; transcript2_id "14.1882.260"; splice_chain2 "65237698,65237851";
chr14	astalavista	as_event	65237641	65237851	.	+	.	as_code "1^3- , 2^4-"; transcript1_id "14.1882.317"; splice_chain1 "65237641,65237789"; transcript2_id "14.1882.260"; splice_chain2 "65237698,65237851";
chr14	astalavista	as_event	65237633	65237851	.	+	.	as_code "1^3- , 2^4-"; transcript1_id "14.1882.327"; splice_chain1 "65237633,65237735"; transcript2_id "14.1882.260"; splice_chain2 "65237698,65237851";
chr14	astalavista	as_event	65237624	65237851	.	+	.	as_code "1^3- , 2^4-"; transcript1_id "14.1882.263"; splice_chain1 "65237624,65237746"; transcript2_id "14.1882.260"; splice_chain2 "65237698,65237851";
chr14	astalavista	as_event	65237624	65237851	.	+	.	as_code "1^3- , 2^4-"; transcript1_id "14.1882.305"; splice_chain1 "65237624,65237721"; transcript2_id "14.1882.260"; splice_chain2 "65237698,65237851";
chr14	astalavista	as_event	65237616	65237851	.	+	.	as_code "1^3- , 2^4-"; transcript1_id "14.1882.272"; splice_chain1 "65237616,65237713"; transcript2_id "14.1882.260"; splice_chain2 "65237698,65237851";
chr14	astalavista	as_event	65237585	65237851	.	+	.	as_code "1^3- , 2^4-"; transcript1_id "14.1882.258"; splice_chain1 "65237585,65237726"; transcript2_id "14.1882.260"; splice_chain2 "65237698,65237851";
chr14	astalavista	as_event	65237692	65237825	.	+	.	as_code "1^3- , 2^4-"; transcript1_id "14.1882.241"; splice_chain1 "65237692,65237765"; transcript2_id "14.1882.289"; splice_chain2 "65237698,65237825";
chr14	astalavista	as_event	65237670	65237825	.	+	.	as_code "1^3- , 2^4-"; transcript1_id "14.1882.307"; splice_chain1 "65237670,65237747"; transcript2_id "14.1882.289"; splice_chain2 "65237698,65237825";
chr14	astalavista	as_event	65237670	65237825	.	+	.	as_code "1^3- , 2^4-"; transcript1_id "14.1882.301"; splice_chain1 "65237670,65237726"; transcript2_id "14.1882.289"; splice_chain2 "65237698,65237825";
chr14	astalavista	as_event	65237656	65237825	.	+	.	as_code "1^3- , 2^4-"; transcript1_id "14.1882.246"; splice_chain1 "65237656,65237747"; transcript2_id "14.1882.289"; splice_chain2 "65237698,65237825";
chr14	astalavista	as_event	65237656	65237825	.	+	.	as_code "1^3- , 2^4-"; transcript1_id "14.1882.298"; splice_chain1 "65237656,65237733"; transcript2_id "14.1882.289"; splice_chain2 "65237698,65237825";
chr14	astalavista	as_event	65237641	65237825	.	+	.	as_code "1^3- , 2^4-"; transcript1_id "14.1882.317"; splice_chain1 "65237641,65237789"; transcript2_id "14.1882.289"; splice_chain2 "65237698,65237825";
chr14	astalavista	as_event	65237633	65237825	.	+	.	as_code "1^3- , 2^4-"; transcript1_id "14.1882.327"; splice_chain1 "65237633,65237735"; transcript2_id "14.1882.289"; splice_chain2 "65237698,65237825";
chr14	astalavista	as_event	65237624	65237825	.	+	.	as_code "1^3- , 2^4-"; transcript1_id "14.1882.263"; splice_chain1 "65237624,65237746"; transcript2_id "14.1882.289"; splice_chain2 "65237698,65237825";
chr14	astalavista	as_event	65237624	65237825	.	+	.	as_code "1^3- , 2^4-"; transcript1_id "14.1882.305"; splice_chain1 "65237624,65237721"; transcript2_id "14.1882.289"; splice_chain2 "65237698,65237825";
chr14	astalavista	as_event	65237616	65237825	.	+	.	as_code "1^3- , 2^4-"; transcript1_id "14.1882.272"; splice_chain1 "65237616,65237713"; transcript2_id "14.1882.289"; splice_chain2 "65237698,65237825";
chr14	astalavista	as_event	65237585	65237825	.	+	.	as_code "1^3- , 2^4-"; transcript1_id "14.1882.258"; splice_chain1 "65237585,65237726"; transcript2_id "14.1882.289"; splice_chain2 "65237698,65237825";
chr14	astalavista	as_event	65237670	65237765	.	+	.	as_code "1^3- , 2^4-"; transcript1_id "14.1882.307"; splice_chain1 "65237670,65237747"; transcript2_id "14.1882.241"; splice_chain2 "65237692,65237765";
chr14	astalavista	as_event	65237670	65237765	.	+	.	as_code "1^3- , 2^4-"; transcript1_id "14.1882.301"; splice_chain1 "65237670,65237726"; transcript2_id "14.1882.241"; splice_chain2 "65237692,65237765";
chr14	astalavista	as_event	65237656	65237765	.	+	.	as_code "1^3- , 2^4-"; transcript1_id "14.1882.246"; splice_chain1 "65237656,65237747"; transcript2_id "14.1882.241"; splice_chain2 "65237692,65237765";
chr14	astalavista	as_event	65237656	65237765	.	+	.	as_code "1^3- , 2^4-"; transcript1_id "14.1882.298"; splice_chain1 "65237656,65237733"; transcript2_id "14.1882.241"; splice_chain2 "65237692,65237765";
chr14	astalavista	as_event	65237641	65237789	.	+	.	as_code "1^4- , 2^3-"; transcript1_id "14.1882.317"; splice_chain1 "65237641,65237789"; transcript2_id "14.1882.241"; splice_chain2 "65237692,65237765";
chr14	astalavista	as_event	65237633	65237765	.	+	.	as_code "1^3- , 2^4-"; transcript1_id "14.1882.327"; splice_chain1 "65237633,65237735"; transcript2_id "14.1882.241"; splice_chain2 "65237692,65237765";
chr14	astalavista	as_event	65237624	65237765	.	+	.	as_code "1^3- , 2^4-"; transcript1_id "14.1882.263"; splice_chain1 "65237624,65237746"; transcript2_id "14.1882.241"; splice_chain2 "65237692,65237765";
chr14	astalavista	as_event	65237624	65237765	.	+	.	as_code "1^3- , 2^4-"; transcript1_id "14.1882.305"; splice_chain1 "65237624,65237721"; transcript2_id "14.1882.241"; splice_chain2 "65237692,65237765";
chr14	astalavista	as_event	65237616	65237765	.	+	.	as_code "1^3- , 2^4-"; transcript1_id "14.1882.272"; splice_chain1 "65237616,65237713"; transcript2_id "14.1882.241"; splice_chain2 "65237692,65237765";
chr14	astalavista	as_event	65237585	65237765	.	+	.	as_code "1^3- , 2^4-"; transcript1_id "14.1882.258"; splice_chain1 "65237585,65237726"; transcript2_id "14.1882.241"; splice_chain2 "65237692,65237765";
chr14	astalavista	as_event	65237656	65237747	.	+	.	as_code "1^3- , 2^4-"; transcript1_id "14.1882.298"; splice_chain1 "65237656,65237733"; transcript2_id "14.1882.307"; splice_chain2 "65237670,65237747";
chr14	astalavista	as_event	65237641	65237789	.	+	.	as_code "1^4- , 2^3-"; transcript1_id "14.1882.317"; splice_chain1 "65237641,65237789"; transcript2_id "14.1882.307"; splice_chain2 "65237670,65237747";
chr14	astalavista	as_event	65237633	65237747	.	+	.	as_code "1^3- , 2^4-"; transcript1_id "14.1882.327"; splice_chain1 "65237633,65237735"; transcript2_id "14.1882.307"; splice_chain2 "65237670,65237747";
chr14	astalavista	as_event	65237624	65237747	.	+	.	as_code "1^3- , 2^4-"; transcript1_id "14.1882.263"; splice_chain1 "65237624,65237746"; transcript2_id "14.1882.307"; splice_chain2 "65237670,65237747";
chr14	astalavista	as_event	65237624	65237747	.	+	.	as_code "1^3- , 2^4-"; transcript1_id "14.1882.305"; splice_chain1 "65237624,65237721"; transcript2_id "14.1882.307"; splice_chain2 "65237670,65237747";
chr14	astalavista	as_event	65237616	65237747	.	+	.	as_code "1^3- , 2^4-"; transcript1_id "14.1882.272"; splice_chain1 "65237616,65237713"; transcript2_id "14.1882.307"; splice_chain2 "65237670,65237747";
chr14	astalavista	as_event	65237585	65237747	.	+	.	as_code "1^3- , 2^4-"; transcript1_id "14.1882.258"; splice_chain1 "65237585,65237726"; transcript2_id "14.1882.307"; splice_chain2 "65237670,65237747";
chr14	astalavista	as_event	65237656	65237747	.	+	.	as_code "1^4- , 2^3-"; transcript1_id "14.1882.246"; splice_chain1 "65237656,65237747"; transcript2_id "14.1882.301"; splice_chain2 "65237670,65237726";
chr14	astalavista	as_event	65237656	65237733	.	+	.	as_code "1^4- , 2^3-"; transcript1_id "14.1882.298"; splice_chain1 "65237656,65237733"; transcript2_id "14.1882.301"; splice_chain2 "65237670,65237726";
chr14	astalavista	as_event	65237641	65237789	.	+	.	as_code "1^4- , 2^3-"; transcript1_id "14.1882.317"; splice_chain1 "65237641,65237789"; transcript2_id "14.1882.301"; splice_chain2 "65237670,65237726";
chr14	astalavista	as_event	65237633	65237735	.	+	.	as_code "1^4- , 2^3-"; transcript1_id "14.1882.327"; splice_chain1 "65237633,65237735"; transcript2_id "14.1882.301"; splice_chain2 "65237670,65237726";
chr14	astalavista	as_event	65237624	65237746	.	+	.	as_code "1^4- , 2^3-"; transcript1_id "14.1882.263"; splice_chain1 "65237624,65237746"; transcript2_id "14.1882.301"; splice_chain2 "65237670,65237726";
chr14	astalavista	as_event	65237624	65237726	.	+	.	as_code "1^3- , 2^4-"; transcript1_id "14.1882.305"; splice_chain1 "65237624,65237721"; transcript2_id "14.1882.301"; splice_chain2 "65237670,65237726";
chr14	astalavista	as_event	65237616	65237726	.	+	.	as_code "1^3- , 2^4-"; transcript1_id "14.1882.272"; splice_chain1 "65237616,65237713"; transcript2_id "14.1882.301"; splice_chain2 "65237670,65237726";
chr14	astalavista	as_event	65237641	65237789	.	+	.	as_code "1^4- , 2^3-"; transcript1_id "14.1882.317"; splice_chain1 "65237641,65237789"; transcript2_id "14.1882.246"; splice_chain2 "65237656,65237747";
chr14	astalavista	as_event	65237633	65237747	.	+	.	as_code "1^3- , 2^4-"; transcript1_id "14.1882.327"; splice_chain1 "65237633,65237735"; transcript2_id "14.1882.246"; splice_chain2 "65237656,65237747";
chr14	astalavista	as_event	65237624	65237747	.	+	.	as_code "1^3- , 2^4-"; transcript1_id "14.1882.263"; splice_chain1 "65237624,65237746"; transcript2_id "14.1882.246"; splice_chain2 "65237656,65237747";
chr14	astalavista	as_event	65237624	65237747	.	+	.	as_code "1^3- , 2^4-"; transcript1_id "14.1882.305"; splice_chain1 "65237624,65237721"; transcript2_id "14.1882.246"; splice_chain2 "65237656,65237747";
chr14	astalavista	as_event	65237616	65237747	.	+	.	as_code "1^3- , 2^4-"; transcript1_id "14.1882.272"; splice_chain1 "65237616,65237713"; transcript2_id "14.1882.246"; splice_chain2 "65237656,65237747";
chr14	astalavista	as_event	65237585	65237747	.	+	.	as_code "1^3- , 2^4-"; transcript1_id "14.1882.258"; splice_chain1 "65237585,65237726"; transcript2_id "14.1882.246"; splice_chain2 "65237656,65237747";
chr14	astalavista	as_event	65237641	65237789	.	+	.	as_code "1^4- , 2^3-"; transcript1_id "14.1882.317"; splice_chain1 "65237641,65237789"; transcript2_id "14.1882.298"; splice_chain2 "65237656,65237733";
chr14	astalavista	as_event	65237633	65237735	.	+	.	as_code "1^4- , 2^3-"; transcript1_id "14.1882.327"; splice_chain1 "65237633,65237735"; transcript2_id "14.1882.298"; splice_chain2 "65237656,65237733";
chr14	astalavista	as_event	65237624	65237746	.	+	.	as_code "1^4- , 2^3-"; transcript1_id "14.1882.263"; splice_chain1 "65237624,65237746"; transcript2_id "14.1882.298"; splice_chain2 "65237656,65237733";
chr14	astalavista	as_event	65237624	65237733	.	+	.	as_code "1^3- , 2^4-"; transcript1_id "14.1882.305"; splice_chain1 "65237624,65237721"; transcript2_id "14.1882.298"; splice_chain2 "65237656,65237733";
chr14	astalavista	as_event	65237616	65237733	.	+	.	as_code "1^3- , 2^4-"; transcript1_id "14.1882.272"; splice_chain1 "65237616,65237713"; transcript2_id "14.1882.298"; splice_chain2 "65237656,65237733";
chr14	astalavista	as_event	65237585	65237733	.	+	.	as_code "1^3- , 2^4-"; transcript1_id "14.1882.258"; splice_chain1 "65237585,65237726"; transcript2_id "14.1882.298"; splice_chain2 "65237656,65237733";
chr14	astalavista	as_event	65237633	65237789	.	+	.	as_code "1^3- , 2^4-"; transcript1_id "14.1882.327"; splice_chain1 "65237633,65237735"; transcript2_id "14.1882.317"; splice_chain2 "65237641,65237789";
chr14	astalavista	as_event	65237624	65237789	.	+	.	as_code "1^3- , 2^4-"; transcript1_id "14.1882.263"; splice_chain1 "65237624,65237746"; transcript2_id "14.1882.317"; splice_chain2 "65237641,65237789";
chr14	astalavista	as_event	65237624	65237789	.	+	.	as_code "1^3- , 2^4-"; transcript1_id "14.1882.305"; splice_chain1 "65237624,65237721"; transcript2_id "14.1882.317"; splice_chain2 "65237641,65237789";
chr14	astalavista	as_event	65237616	65237789	.	+	.	as_code "1^3- , 2^4-"; transcript1_id "14.1882.272"; splice_chain1 "65237616,65237713"; transcript2_id "14.1882.317"; splice_chain2 "65237641,65237789";
chr14	astalavista	as_event	65237585	65237789	.	+	.	as_code "1^3- , 2^4-"; transcript1_id "14.1882.258"; splice_chain1 "65237585,65237726"; transcript2_id "14.1882.317"; splice_chain2 "65237641,65237789";
chr14	astalavista	as_event	65237624	65237746	.	+	.	as_code "1^4- , 2^3-"; transcript1_id "14.1882.263"; splice_chain1 "65237624,65237746"; transcript2_id "14.1882.327"; splice_chain2 "65237633,65237735";
chr14	astalavista	as_event	65237624	65237735	.	+	.	as_code "1^3- , 2^4-"; transcript1_id "14.1882.305"; splice_chain1 "65237624,65237721"; transcript2_id "14.1882.327"; splice_chain2 "65237633,65237735";
chr14	astalavista	as_event	65237616	65237735	.	+	.	as_code "1^3- , 2^4-"; transcript1_id "14.1882.272"; splice_chain1 "65237616,65237713"; transcript2_id "14.1882.327"; splice_chain2 "65237633,65237735";
chr14	astalavista	as_event	65237585	65237735	.	+	.	as_code "1^3- , 2^4-"; transcript1_id "14.1882.258"; splice_chain1 "65237585,65237726"; transcript2_id "14.1882.327"; splice_chain2 "65237633,65237735";
chr14	astalavista	as_event	65237616	65237746	.	+	.	as_code "1^3- , 2^4-"; transcript1_id "14.1882.272"; splice_chain1 "65237616,65237713"; transcript2_id "14.1882.263"; splice_chain2 "65237624,65237746";
chr14	astalavista	as_event	65237585	65237746	.	+	.	as_code "1^3- , 2^4-"; transcript1_id "14.1882.258"; splice_chain1 "65237585,65237726"; transcript2_id "14.1882.263"; splice_chain2 "65237624,65237746";
chr14	astalavista	as_event	65237616	65237721	.	+	.	as_code "1^3- , 2^4-"; transcript1_id "14.1882.272"; splice_chain1 "65237616,65237713"; transcript2_id "14.1882.305"; splice_chain2 "65237624,65237721";
chr14	astalavista	as_event	65237585	65237726	.	+	.	as_code "1^4- , 2^3-"; transcript1_id "14.1882.258"; splice_chain1 "65237585,65237726"; transcript2_id "14.1882.305"; splice_chain2 "65237624,65237721";
chr14	astalavista	as_event	65237585	65237726	.	+	.	as_code "1^4- , 2^3-"; transcript1_id "14.1882.258"; splice_chain1 "65237585,65237726"; transcript2_id "14.1882.272"; splice_chain2 "65237616,65237713";
chr14	astalavista	as_event	65237537	65237549	.	+	.	as_code "1- , 2-"; transcript1_id "14.1882.100"; splice_chain1 "65237537"; transcript2_id "14.1882.210"; splice_chain2 "65237549";
chr14	astalavista	as_event	65237537	65237768	.	+	.	as_code "1-3^4- , 2-"; transcript1_id "14.1882.239"; splice_chain1 "65237537,65237665,65237768"; transcript2_id "14.1882.210"; splice_chain2 "65237549";
chr14	astalavista	as_event	65237537	65237765	.	+	.	as_code "1-3^4- , 2-"; transcript1_id "14.1882.321"; splice_chain1 "65237537,65237710,65237765"; transcript2_id "14.1882.210"; splice_chain2 "65237549";
chr14	astalavista	as_event	65237537	65237712	.	+	.	as_code "1-3^4- , 2-"; transcript1_id "14.1882.245"; splice_chain1 "65237537,65237638,65237712"; transcript2_id "14.1882.210"; splice_chain2 "65237549";
chr14	astalavista	as_event	65237537	65237747	.	+	.	as_code "1-3^4- , 2-"; transcript1_id "14.1882.337"; splice_chain1 "65237537,65237639,65237747"; transcript2_id "14.1882.210"; splice_chain2 "65237549";
chr14	astalavista	as_event	65237537	65237789	.	+	.	as_code "1-3^4- , 2-"; transcript1_id "14.1882.251"; splice_chain1 "65237537,65237719,65237789"; transcript2_id "14.1882.210"; splice_chain2 "65237549";
chr14	astalavista	as_event	65237537	65237789	.	+	.	as_code "1-3^4- , 2-"; transcript1_id "14.1882.288"; splice_chain1 "65237537,65237734,65237789"; transcript2_id "14.1882.210"; splice_chain2 "65237549";
chr14	astalavista	as_event	65237537	65237789	.	+	.	as_code "1-3^4- , 2-"; transcript1_id "14.1882.335"; splice_chain1 "65237537,65237728,65237789"; transcript2_id "14.1882.210"; splice_chain2 "65237549";
chr14	astalavista	as_event	65237537	65237724	.	+	.	as_code "1-3^4- , 2-"; transcript1_id "14.1882.252"; splice_chain1 "65237537,65237612,65237724"; transcript2_id "14.1882.210"; splice_chain2 "65237549";
chr14	astalavista	as_event	65237537	65237749	.	+	.	as_code "1-3^4- , 2-"; transcript1_id "14.1882.253"; splice_chain1 "65237537,65237627,65237749"; transcript2_id "14.1882.210"; splice_chain2 "65237549";
chr14	astalavista	as_event	65237537	65237754	.	+	.	as_code "1-3^4- , 2-"; transcript1_id "14.1882.254"; splice_chain1 "65237537,65237694,65237754"; transcript2_id "14.1882.210"; splice_chain2 "65237549";
chr14	astalavista	as_event	65237537	65237754	.	+	.	as_code "1-3^4- , 2-"; transcript1_id "14.1882.295"; splice_chain1 "65237537,65237642,65237754"; transcript2_id "14.1882.210"; splice_chain2 "65237549";
chr14	astalavista	as_event	65237537	65237709	.	+	.	as_code "1-3^4- , 2-"; transcript1_id "14.1882.255"; splice_chain1 "65237537,65237647,65237709"; transcript2_id "14.1882.210"; splice_chain2 "65237549";
chr14	astalavista	as_event	65237537	65237709	.	+	.	as_code "1-3^4- , 2-"; transcript1_id "14.1882.333"; splice_chain1 "65237537,65237654,65237709"; transcript2_id "14.1882.210"; splice_chain2 "65237549";
chr14	astalavista	as_event	65237537	65237735	.	+	.	as_code "1-3^4- , 2-"; transcript1_id "14.1882.275"; splice_chain1 "65237537,65237636,65237735"; transcript2_id "14.1882.210"; splice_chain2 "65237549";
chr14	astalavista	as_event	65237537	65237735	.	+	.	as_code "1-3^4- , 2-"; transcript1_id "14.1882.309"; splice_chain1 "65237537,65237680,65237735"; transcript2_id "14.1882.210"; splice_chain2 "65237549";
chr14	astalavista	as_event	65237537	65237746	.	+	.	as_code "1-3^4- , 2-"; transcript1_id "14.1882.267"; splice_chain1 "65237537,65237646,65237746"; transcript2_id "14.1882.210"; splice_chain2 "65237549";
chr14	astalavista	as_event	65237537	65237746	.	+	.	as_code "1-3^4- , 2-"; transcript1_id "14.1882.320"; splice_chain1 "65237537,65237619,65237746"; transcript2_id "14.1882.210"; splice_chain2 "65237549";
chr14	astalavista	as_event	65237537	65237585	.	+	.	as_code "1-3^4- , 2-"; transcript1_id "14.1882.264"; splice_chain1 "65237537,65237555,65237585"; transcript2_id "14.1882.210"; splice_chain2 "65237549";
chr14	astalavista	as_event	65237537	65237804	.	+	.	as_code "1-3^4- , 2-"; transcript1_id "14.1882.271"; splice_chain1 "65237537,65237752,65237804"; transcript2_id "14.1882.210"; splice_chain2 "65237549";
chr14	astalavista	as_event	65237537	65237720	.	+	.	as_code "1-3^4- , 2-"; transcript1_id "14.1882.276"; splice_chain1 "65237537,65237598,65237720"; transcript2_id "14.1882.210"; splice_chain2 "65237549";
chr14	astalavista	as_event	65237537	65237838	.	+	.	as_code "1-3^4- , 2-"; transcript1_id "14.1882.281"; splice_chain1 "65237537,65237741,65237838"; transcript2_id "14.1882.210"; splice_chain2 "65237549";
chr14	astalavista	as_event	65237537	65237844	.	+	.	as_code "1-3^4- , 2-"; transcript1_id "14.1882.285"; splice_chain1 "65237537,65237789,65237844"; transcript2_id "14.1882.210"; splice_chain2 "65237549";
chr14	astalavista	as_event	65237537	65237743	.	+	.	as_code "1-3^4- , 2-"; transcript1_id "14.1882.304"; splice_chain1 "65237537,65237684,65237743"; transcript2_id "14.1882.210"; splice_chain2 "65237549";
chr14	astalavista	as_event	65237537	65237731	.	+	.	as_code "1-3^4- , 2-"; transcript1_id "14.1882.314"; splice_chain1 "65237537,65237679,65237731"; transcript2_id "14.1882.210"; splice_chain2 "65237549";
chr14	astalavista	as_event	65237537	65237731	.	+	.	as_code "1-3^4- , 2-"; transcript1_id "14.1882.318"; splice_chain1 "65237537,65237643,65237731"; transcript2_id "14.1882.210"; splice_chain2 "65237549";
chr14	astalavista	as_event	65237537	65237623	.	+	.	as_code "1-3^4- , 2-"; transcript1_id "14.1882.325"; splice_chain1 "65237537,65237568,65237623"; transcript2_id "14.1882.210"; splice_chain2 "65237549";
chr14	astalavista	as_event	65237537	65237813	.	+	.	as_code "1-3^4- , 2-"; transcript1_id "14.1882.331"; splice_chain1 "65237537,65237572,65237813"; transcript2_id "14.1882.210"; splice_chain2 "65237549";
chr14	astalavista	as_event	65237537	65237851	.	+	.	as_code "1-3^4- , 2-"; transcript1_id "14.1882.260"; splice_chain1 "65237537,65237698,65237851"; transcript2_id "14.1882.210"; splice_chain2 "65237549";
chr14	astalavista	as_event	65237537	65237825	.	+	.	as_code "1-3^4- , 2-"; transcript1_id "14.1882.289"; splice_chain1 "65237537,65237698,65237825"; transcript2_id "14.1882.210"; splice_chain2 "65237549";
chr14	astalavista	as_event	65237537	65237765	.	+	.	as_code "1-3^4- , 2-"; transcript1_id "14.1882.241"; splice_chain1 "65237537,65237692,65237765"; transcript2_id "14.1882.210"; splice_chain2 "65237549";
chr14	astalavista	as_event	65237537	65237747	.	+	.	as_code "1-3^4- , 2-"; transcript1_id "14.1882.307"; splice_chain1 "65237537,65237670,65237747"; transcript2_id "14.1882.210"; splice_chain2 "65237549";
chr14	astalavista	as_event	65237537	65237726	.	+	.	as_code "1-3^4- , 2-"; transcript1_id "14.1882.301"; splice_chain1 "65237537,65237670,65237726"; transcript2_id "14.1882.210"; splice_chain2 "65237549";
chr14	astalavista	as_event	65237537	65237747	.	+	.	as_code "1-3^4- , 2-"; transcript1_id "14.1882.246"; splice_chain1 "65237537,65237656,65237747"; transcript2_id "14.1882.210"; splice_chain2 "65237549";
chr14	astalavista	as_event	65237537	65237733	.	+	.	as_code "1-3^4- , 2-"; transcript1_id "14.1882.298"; splice_chain1 "65237537,65237656,65237733"; transcript2_id "14.1882.210"; splice_chain2 "65237549";
chr14	astalavista	as_event	65237537	65237789	.	+	.	as_code "1-3^4- , 2-"; transcript1_id "14.1882.317"; splice_chain1 "65237537,65237641,65237789"; transcript2_id "14.1882.210"; splice_chain2 "65237549";
chr14	astalavista	as_event	65237537	65237735	.	+	.	as_code "1-3^4- , 2-"; transcript1_id "14.1882.327"; splice_chain1 "65237537,65237633,65237735"; transcript2_id "14.1882.210"; splice_chain2 "65237549";
chr14	astalavista	as_event	65237537	65237746	.	+	.	as_code "1-3^4- , 2-"; transcript1_id "14.1882.263"; splice_chain1 "65237537,65237624,65237746"; transcript2_id "14.1882.210"; splice_chain2 "65237549";
chr14	astalavista	as_event	65237537	65237721	.	+	.	as_code "1-3^4- , 2-"; transcript1_id "14.1882.305"; splice_chain1 "65237537,65237624,65237721"; transcript2_id "14.1882.210"; splice_chain2 "65237549";
chr14	astalavista	as_event	65237537	65237713	.	+	.	as_code "1-3^4- , 2-"; transcript1_id "14.1882.272"; splice_chain1 "65237537,65237616,65237713"; transcript2_id "14.1882.210"; splice_chain2 "65237549";
chr14	astalavista	as_event	65237537	65237726	.	+	.	as_code "1-3^4- , 2-"; transcript1_id "14.1882.258"; splice_chain1 "65237537,65237585,65237726"; transcript2_id "14.1882.210"; splice_chain2 "65237549";
chr14	astalavista	as_event	65237537	65237556	.	+	.	as_code "1- , 2-"; transcript1_id "14.1882.198"; splice_chain1 "65237537"; transcript2_id "14.1882.247"; splice_chain2 "65237556";
chr14	astalavista	as_event	65237546	65237573	.	+	.	as_code "1- , 2-"; transcript1_id "14.1882.133"; splice_chain1 "65237546"; transcript2_id "14.1882.81"; splice_chain2 "65237573";
chr14	astalavista	as_event	65237413	65237556	.	+	.	as_code "1^4- , 2^3-"; transcript1_id "14.1882.247"; splice_chain1 "65237413,65237556"; transcript2_id "14.1882.242"; splice_chain2 "65237430,65237537";
chr14	astalavista	as_event	65237392	65237762	.	+	.	as_code "1-2^3- , 4-"; transcript1_id "14.1882.300"; splice_chain1 "65237392,65237430,65237537"; transcript2_id "14.1882.152"; splice_chain2 "65237762";
chr14	astalavista	as_event	65237565	65237580	.	+	.	as_code "1- , 2-"; transcript1_id "14.1882.186"; splice_chain1 "65237565"; transcript2_id "14.1882.114"; splice_chain2 "65237580";
chr14	astalavista	as_event	65237378	65237580	.	+	.	as_code "1-2^3- , 4-"; transcript1_id "14.1882.328"; splice_chain1 "65237378,65237430,65237537"; transcript2_id "14.1882.114"; splice_chain2 "65237580";
chr14	astalavista	as_event	65237378	65237565	.	+	.	as_code "1-2^3- , 4-"; transcript1_id "14.1882.328"; splice_chain1 "65237378,65237430,65237537"; transcript2_id "14.1882.186"; splice_chain2 "65237565";
chr14	astalavista	as_event	65237375	65237577	.	+	.	as_code "1-2^3- , 4-"; transcript1_id "14.1882.308"; splice_chain1 "65237375,65237430,65237537"; transcript2_id "14.1882.211"; splice_chain2 "65237577";
chr14	astalavista	as_event	65237534	65237545	.	+	.	as_code "1- , 2-"; transcript1_id "14.1882.175"; splice_chain1 "65237534"; transcript2_id "14.1882.132"; splice_chain2 "65237545";
chr14	astalavista	as_event	65237395	65237545	.	+	.	as_code "1-2^3- , 4-"; transcript1_id "14.1882.242"; splice_chain1 "65237395,65237430,65237537"; transcript2_id "14.1882.132"; splice_chain2 "65237545";
chr14	astalavista	as_event	65237395	65237556	.	+	.	as_code "1-2^4- , 3-"; transcript1_id "14.1882.247"; splice_chain1 "65237395,65237413,65237556"; transcript2_id "14.1882.132"; splice_chain2 "65237545";
chr14	astalavista	as_event	65237395	65237537	.	+	.	as_code "1-2^4- , 3-"; transcript1_id "14.1882.242"; splice_chain1 "65237395,65237430,65237537"; transcript2_id "14.1882.175"; splice_chain2 "65237534";
chr14	astalavista	as_event	65237395	65237556	.	+	.	as_code "1-2^4- , 3-"; transcript1_id "14.1882.247"; splice_chain1 "65237395,65237413,65237556"; transcript2_id "14.1882.175"; splice_chain2 "65237534";
chr14	astalavista	as_event	65237330	65237527	.	+	.	as_code "1^4- , 2^3-"; transcript1_id "14.1882.126"; splice_chain1 "65237330,65237527"; transcript2_id "14.1882.121"; splice_chain2 "65237386,65237526";
chr14	astalavista	as_event	65237386	65237576	.	+	.	as_code "1^3- , 2^4-"; transcript1_id "14.1882.121"; splice_chain1 "65237386,65237526"; transcript2_id "14.1882.137"; splice_chain2 "65237390,65237576";
chr14	astalavista	as_event	65237386	65237680	.	+	.	as_code "1^3- , 2^4-"; transcript1_id "14.1882.121"; splice_chain1 "65237386,65237526"; transcript2_id "14.1882.164"; splice_chain2 "65237427,65237680";
chr14	astalavista	as_event	65237386	65237582	.	+	.	as_code "1^3- , 2^4-"; transcript1_id "14.1882.121"; splice_chain1 "65237386,65237526"; transcript2_id "14.1882.167"; splice_chain2 "65237406,65237582";
chr14	astalavista	as_event	65237386	65237616	.	+	.	as_code "1^3- , 2^4-"; transcript1_id "14.1882.121"; splice_chain1 "65237386,65237526"; transcript2_id "14.1882.169"; splice_chain2 "65237429,65237616";
chr14	astalavista	as_event	65237329	65237534	.	+	.	as_code "1^4- , 2^3-"; transcript1_id "14.1882.98"; splice_chain1 "65237329,65237534"; transcript2_id "14.1882.121"; splice_chain2 "65237386,65237526";
chr14	astalavista	as_event	65237386	65237542	.	+	.	as_code "1^3- , 2^4-"; transcript1_id "14.1882.121"; splice_chain1 "65237386,65237526"; transcript2_id "14.1882.212"; splice_chain2 "65237404,65237542";
chr14	astalavista	as_event	65237386	65237709	.	+	.	as_code "1^3- , 2^4-"; transcript1_id "14.1882.121"; splice_chain1 "65237386,65237526"; transcript2_id "14.1882.77"; splice_chain2 "65237403,65237709";
chr14	astalavista	as_event	65237386	65237526	.	+	.	as_code "1^2- , 0"; transcript1_id "14.1882.28"; splice_chain1 ""; transcript2_id "14.1882.121"; splice_chain2 "65237386,65237526";
chr14	astalavista	as_event	65237386	65237549	.	+	.	as_code "1^3- , 2^4-"; transcript1_id "14.1882.121"; splice_chain1 "65237386,65237526"; transcript2_id "14.1882.210"; splice_chain2 "65237430,65237549";
chr14	astalavista	as_event	65237386	65237537	.	+	.	as_code "1^3- , 2^4-"; transcript1_id "14.1882.121"; splice_chain1 "65237386,65237526"; transcript2_id "14.1882.100"; splice_chain2 "65237430,65237537";
chr14	astalavista	as_event	65237301	65237537	.	+	.	as_code "1^3-4^6- , 2^5-"; transcript1_id "14.1882.227"; splice_chain1 "65237301,65237393,65237430,65237537"; transcript2_id "14.1882.121"; splice_chain2 "65237386,65237526";
chr14	astalavista	as_event	65237298	65237537	.	+	.	as_code "1^3-4^6- , 2^5-"; transcript1_id "14.1882.287"; splice_chain1 "65237298,65237391,65237430,65237537"; transcript2_id "14.1882.121"; splice_chain2 "65237386,65237526";
chr14	astalavista	as_event	65237321	65237537	.	+	.	as_code "1^3-4^6- , 2^5-"; transcript1_id "14.1882.294"; splice_chain1 "65237321,65237418,65237430,65237537"; transcript2_id "14.1882.121"; splice_chain2 "65237386,65237526";
chr14	astalavista	as_event	65237386	65237768	.	+	.	as_code "1^3- , 2^4-5^6-"; transcript1_id "14.1882.121"; splice_chain1 "65237386,65237526"; transcript2_id "14.1882.239"; splice_chain2 "65237430,65237537,65237665,65237768";
chr14	astalavista	as_event	65237386	65237765	.	+	.	as_code "1^3- , 2^4-5^6-"; transcript1_id "14.1882.121"; splice_chain1 "65237386,65237526"; transcript2_id "14.1882.321"; splice_chain2 "65237430,65237537,65237710,65237765";
chr14	astalavista	as_event	65237386	65237712	.	+	.	as_code "1^3- , 2^4-5^6-"; transcript1_id "14.1882.121"; splice_chain1 "65237386,65237526"; transcript2_id "14.1882.245"; splice_chain2 "65237430,65237537,65237638,65237712";
chr14	astalavista	as_event	65237386	65237747	.	+	.	as_code "1^3- , 2^4-5^6-"; transcript1_id "14.1882.121"; splice_chain1 "65237386,65237526"; transcript2_id "14.1882.337"; splice_chain2 "65237430,65237537,65237639,65237747";
chr14	astalavista	as_event	65237386	65237789	.	+	.	as_code "1^3- , 2^4-5^6-"; transcript1_id "14.1882.121"; splice_chain1 "65237386,65237526"; transcript2_id "14.1882.251"; splice_chain2 "65237430,65237537,65237719,65237789";
chr14	astalavista	as_event	65237386	65237789	.	+	.	as_code "1^3- , 2^4-5^6-"; transcript1_id "14.1882.121"; splice_chain1 "65237386,65237526"; transcript2_id "14.1882.288"; splice_chain2 "65237430,65237537,65237734,65237789";
chr14	astalavista	as_event	65237386	65237789	.	+	.	as_code "1^3- , 2^4-5^6-"; transcript1_id "14.1882.121"; splice_chain1 "65237386,65237526"; transcript2_id "14.1882.335"; splice_chain2 "65237430,65237537,65237728,65237789";
chr14	astalavista	as_event	65237386	65237724	.	+	.	as_code "1^3- , 2^4-5^6-"; transcript1_id "14.1882.121"; splice_chain1 "65237386,65237526"; transcript2_id "14.1882.252"; splice_chain2 "65237430,65237537,65237612,65237724";
chr14	astalavista	as_event	65237386	65237749	.	+	.	as_code "1^3- , 2^4-5^6-"; transcript1_id "14.1882.121"; splice_chain1 "65237386,65237526"; transcript2_id "14.1882.253"; splice_chain2 "65237430,65237537,65237627,65237749";
chr14	astalavista	as_event	65237386	65237754	.	+	.	as_code "1^3- , 2^4-5^6-"; transcript1_id "14.1882.121"; splice_chain1 "65237386,65237526"; transcript2_id "14.1882.254"; splice_chain2 "65237430,65237537,65237694,65237754";
chr14	astalavista	as_event	65237386	65237709	.	+	.	as_code "1^3- , 2^4-5^6-"; transcript1_id "14.1882.121"; splice_chain1 "65237386,65237526"; transcript2_id "14.1882.255"; splice_chain2 "65237430,65237537,65237647,65237709";
chr14	astalavista	as_event	65237386	65237709	.	+	.	as_code "1^3- , 2^4-5^6-"; transcript1_id "14.1882.121"; splice_chain1 "65237386,65237526"; transcript2_id "14.1882.333"; splice_chain2 "65237430,65237537,65237654,65237709";
chr14	astalavista	as_event	65237386	65237735	.	+	.	as_code "1^3- , 2^4-5^6-"; transcript1_id "14.1882.121"; splice_chain1 "65237386,65237526"; transcript2_id "14.1882.275"; splice_chain2 "65237430,65237537,65237636,65237735";
chr14	astalavista	as_event	65237386	65237735	.	+	.	as_code "1^3- , 2^4-5^6-"; transcript1_id "14.1882.121"; splice_chain1 "65237386,65237526"; transcript2_id "14.1882.309"; splice_chain2 "65237430,65237537,65237680,65237735";
chr14	astalavista	as_event	65237386	65237746	.	+	.	as_code "1^3- , 2^4-5^6-"; transcript1_id "14.1882.121"; splice_chain1 "65237386,65237526"; transcript2_id "14.1882.267"; splice_chain2 "65237430,65237537,65237646,65237746";
chr14	astalavista	as_event	65237386	65237746	.	+	.	as_code "1^3- , 2^4-5^6-"; transcript1_id "14.1882.121"; splice_chain1 "65237386,65237526"; transcript2_id "14.1882.320"; splice_chain2 "65237430,65237537,65237619,65237746";
chr14	astalavista	as_event	65237386	65237585	.	+	.	as_code "1^3- , 2^4-5^6-"; transcript1_id "14.1882.121"; splice_chain1 "65237386,65237526"; transcript2_id "14.1882.264"; splice_chain2 "65237430,65237537,65237555,65237585";
chr14	astalavista	as_event	65237386	65237720	.	+	.	as_code "1^3- , 2^4-5^6-"; transcript1_id "14.1882.121"; splice_chain1 "65237386,65237526"; transcript2_id "14.1882.276"; splice_chain2 "65237430,65237537,65237598,65237720";
chr14	astalavista	as_event	65237386	65237838	.	+	.	as_code "1^3- , 2^4-5^6-"; transcript1_id "14.1882.121"; splice_chain1 "65237386,65237526"; transcript2_id "14.1882.281"; splice_chain2 "65237430,65237537,65237741,65237838";
chr14	astalavista	as_event	65237386	65237844	.	+	.	as_code "1^3- , 2^4-5^6-"; transcript1_id "14.1882.121"; splice_chain1 "65237386,65237526"; transcript2_id "14.1882.285"; splice_chain2 "65237430,65237537,65237789,65237844";
chr14	astalavista	as_event	65237386	65237743	.	+	.	as_code "1^3- , 2^4-5^6-"; transcript1_id "14.1882.121"; splice_chain1 "65237386,65237526"; transcript2_id "14.1882.304"; splice_chain2 "65237430,65237537,65237684,65237743";
chr14	astalavista	as_event	65237386	65237731	.	+	.	as_code "1^3- , 2^4-5^6-"; transcript1_id "14.1882.121"; splice_chain1 "65237386,65237526"; transcript2_id "14.1882.314"; splice_chain2 "65237430,65237537,65237679,65237731";
chr14	astalavista	as_event	65237386	65237731	.	+	.	as_code "1^3- , 2^4-5^6-"; transcript1_id "14.1882.121"; splice_chain1 "65237386,65237526"; transcript2_id "14.1882.318"; splice_chain2 "65237430,65237537,65237643,65237731";
chr14	astalavista	as_event	65237386	65237623	.	+	.	as_code "1^3- , 2^4-5^6-"; transcript1_id "14.1882.121"; splice_chain1 "65237386,65237526"; transcript2_id "14.1882.325"; splice_chain2 "65237430,65237537,65237568,65237623";
chr14	astalavista	as_event	65237386	65237813	.	+	.	as_code "1^3- , 2^4-5^6-"; transcript1_id "14.1882.121"; splice_chain1 "65237386,65237526"; transcript2_id "14.1882.331"; splice_chain2 "65237430,65237537,65237572,65237813";
chr14	astalavista	as_event	65237386	65237851	.	+	.	as_code "1^3- , 2^4-5^6-"; transcript1_id "14.1882.121"; splice_chain1 "65237386,65237526"; transcript2_id "14.1882.260"; splice_chain2 "65237430,65237537,65237698,65237851";
chr14	astalavista	as_event	65237386	65237825	.	+	.	as_code "1^3- , 2^4-5^6-"; transcript1_id "14.1882.121"; splice_chain1 "65237386,65237526"; transcript2_id "14.1882.289"; splice_chain2 "65237430,65237537,65237698,65237825";
chr14	astalavista	as_event	65237386	65237765	.	+	.	as_code "1^3- , 2^4-5^6-"; transcript1_id "14.1882.121"; splice_chain1 "65237386,65237526"; transcript2_id "14.1882.241"; splice_chain2 "65237430,65237537,65237692,65237765";
chr14	astalavista	as_event	65237386	65237747	.	+	.	as_code "1^3- , 2^4-5^6-"; transcript1_id "14.1882.121"; splice_chain1 "65237386,65237526"; transcript2_id "14.1882.307"; splice_chain2 "65237430,65237537,65237670,65237747";
chr14	astalavista	as_event	65237386	65237726	.	+	.	as_code "1^3- , 2^4-5^6-"; transcript1_id "14.1882.121"; splice_chain1 "65237386,65237526"; transcript2_id "14.1882.301"; splice_chain2 "65237430,65237537,65237670,65237726";
chr14	astalavista	as_event	65237386	65237747	.	+	.	as_code "1^3- , 2^4-5^6-"; transcript1_id "14.1882.121"; splice_chain1 "65237386,65237526"; transcript2_id "14.1882.246"; splice_chain2 "65237430,65237537,65237656,65237747";
chr14	astalavista	as_event	65237386	65237733	.	+	.	as_code "1^3- , 2^4-5^6-"; transcript1_id "14.1882.121"; splice_chain1 "65237386,65237526"; transcript2_id "14.1882.298"; splice_chain2 "65237430,65237537,65237656,65237733";
chr14	astalavista	as_event	65237386	65237789	.	+	.	as_code "1^3- , 2^4-5^6-"; transcript1_id "14.1882.121"; splice_chain1 "65237386,65237526"; transcript2_id "14.1882.317"; splice_chain2 "65237430,65237537,65237641,65237789";
chr14	astalavista	as_event	65237386	65237735	.	+	.	as_code "1^3- , 2^4-5^6-"; transcript1_id "14.1882.121"; splice_chain1 "65237386,65237526"; transcript2_id "14.1882.327"; splice_chain2 "65237430,65237537,65237633,65237735";
chr14	astalavista	as_event	65237386	65237746	.	+	.	as_code "1^3- , 2^4-5^6-"; transcript1_id "14.1882.121"; splice_chain1 "65237386,65237526"; transcript2_id "14.1882.263"; splice_chain2 "65237430,65237537,65237624,65237746";
chr14	astalavista	as_event	65237386	65237721	.	+	.	as_code "1^3- , 2^4-5^6-"; transcript1_id "14.1882.121"; splice_chain1 "65237386,65237526"; transcript2_id "14.1882.305"; splice_chain2 "65237430,65237537,65237624,65237721";
chr14	astalavista	as_event	65237386	65237713	.	+	.	as_code "1^3- , 2^4-5^6-"; transcript1_id "14.1882.121"; splice_chain1 "65237386,65237526"; transcript2_id "14.1882.272"; splice_chain2 "65237430,65237537,65237616,65237713";
chr14	astalavista	as_event	65237386	65237726	.	+	.	as_code "1^3- , 2^4-5^6-"; transcript1_id "14.1882.121"; splice_chain1 "65237386,65237526"; transcript2_id "14.1882.258"; splice_chain2 "65237430,65237537,65237585,65237726";
chr14	astalavista	as_event	65237386	65237537	.	+	.	as_code "1^3- , 2^4-"; transcript1_id "14.1882.121"; splice_chain1 "65237386,65237526"; transcript2_id "14.1882.198"; splice_chain2 "65237413,65237537";
chr14	astalavista	as_event	65237386	65237546	.	+	.	as_code "1^3- , 2^4-"; transcript1_id "14.1882.121"; splice_chain1 "65237386,65237526"; transcript2_id "14.1882.133"; splice_chain2 "65237409,65237546";
chr14	astalavista	as_event	65237386	65237573	.	+	.	as_code "1^3- , 2^4-"; transcript1_id "14.1882.121"; splice_chain1 "65237386,65237526"; transcript2_id "14.1882.81"; splice_chain2 "65237409,65237573";
chr14	astalavista	as_event	65237316	65237762	.	+	.	as_code "1^4- , 2^3-"; transcript1_id "14.1882.152"; splice_chain1 "65237316,65237762"; transcript2_id "14.1882.121"; splice_chain2 "65237386,65237526";
chr14	astalavista	as_event	65237316	65237537	.	+	.	as_code "1^3-4^6- , 2^5-"; transcript1_id "14.1882.300"; splice_chain1 "65237316,65237392,65237430,65237537"; transcript2_id "14.1882.121"; splice_chain2 "65237386,65237526";
chr14	astalavista	as_event	65237314	65237580	.	+	.	as_code "1^4- , 2^3-"; transcript1_id "14.1882.114"; splice_chain1 "65237314,65237580"; transcript2_id "14.1882.121"; splice_chain2 "65237386,65237526";
chr14	astalavista	as_event	65237314	65237565	.	+	.	as_code "1^4- , 2^3-"; transcript1_id "14.1882.186"; splice_chain1 "65237314,65237565"; transcript2_id "14.1882.121"; splice_chain2 "65237386,65237526";
chr14	astalavista	as_event	65237314	65237537	.	+	.	as_code "1^2-4^6- , 3^5-"; transcript1_id "14.1882.328"; splice_chain1 "65237314,65237378,65237430,65237537"; transcript2_id "14.1882.121"; splice_chain2 "65237386,65237526";
chr14	astalavista	as_event	65237305	65237577	.	+	.	as_code "1^4- , 2^3-"; transcript1_id "14.1882.211"; splice_chain1 "65237305,65237577"; transcript2_id "14.1882.121"; splice_chain2 "65237386,65237526";
chr14	astalavista	as_event	65237305	65237537	.	+	.	as_code "1^2-4^6- , 3^5-"; transcript1_id "14.1882.308"; splice_chain1 "65237305,65237375,65237430,65237537"; transcript2_id "14.1882.121"; splice_chain2 "65237386,65237526";
chr14	astalavista	as_event	65237303	65237545	.	+	.	as_code "1^4- , 2^3-"; transcript1_id "14.1882.132"; splice_chain1 "65237303,65237545"; transcript2_id "14.1882.121"; splice_chain2 "65237386,65237526";
chr14	astalavista	as_event	65237303	65237534	.	+	.	as_code "1^4- , 2^3-"; transcript1_id "14.1882.175"; splice_chain1 "65237303,65237534"; transcript2_id "14.1882.121"; splice_chain2 "65237386,65237526";
chr14	astalavista	as_event	65237303	65237537	.	+	.	as_code "1^3-4^6- , 2^5-"; transcript1_id "14.1882.242"; splice_chain1 "65237303,65237395,65237430,65237537"; transcript2_id "14.1882.121"; splice_chain2 "65237386,65237526";
chr14	astalavista	as_event	65237303	65237556	.	+	.	as_code "1^3-4^6- , 2^5-"; transcript1_id "14.1882.247"; splice_chain1 "65237303,65237395,65237413,65237556"; transcript2_id "14.1882.121"; splice_chain2 "65237386,65237526";
chr14	astalavista	as_event	65237330	65237576	.	+	.	as_code "1^3- , 2^4-"; transcript1_id "14.1882.126"; splice_chain1 "65237330,65237527"; transcript2_id "14.1882.137"; splice_chain2 "65237390,65237576";
chr14	astalavista	as_event	65237330	65237680	.	+	.	as_code "1^3- , 2^4-"; transcript1_id "14.1882.126"; splice_chain1 "65237330,65237527"; transcript2_id "14.1882.164"; splice_chain2 "65237427,65237680";
chr14	astalavista	as_event	65237330	65237582	.	+	.	as_code "1^3- , 2^4-"; transcript1_id "14.1882.126"; splice_chain1 "65237330,65237527"; transcript2_id "14.1882.167"; splice_chain2 "65237406,65237582";
chr14	astalavista	as_event	65237330	65237616	.	+	.	as_code "1^3- , 2^4-"; transcript1_id "14.1882.126"; splice_chain1 "65237330,65237527"; transcript2_id "14.1882.169"; splice_chain2 "65237429,65237616";
chr14	astalavista	as_event	65237329	65237534	.	+	.	as_code "1^4- , 2^3-"; transcript1_id "14.1882.98"; splice_chain1 "65237329,65237534"; transcript2_id "14.1882.126"; splice_chain2 "65237330,65237527";
chr14	astalavista	as_event	65237330	65237542	.	+	.	as_code "1^3- , 2^4-"; transcript1_id "14.1882.126"; splice_chain1 "65237330,65237527"; transcript2_id "14.1882.212"; splice_chain2 "65237404,65237542";
chr14	astalavista	as_event	65237330	65237709	.	+	.	as_code "1^3- , 2^4-"; transcript1_id "14.1882.126"; splice_chain1 "65237330,65237527"; transcript2_id "14.1882.77"; splice_chain2 "65237403,65237709";
chr14	astalavista	as_event	65237330	65237527	.	+	.	as_code "1^2- , 0"; transcript1_id "14.1882.28"; splice_chain1 ""; transcript2_id "14.1882.126"; splice_chain2 "65237330,65237527";
chr14	astalavista	as_event	65237330	65237549	.	+	.	as_code "1^3- , 2^4-"; transcript1_id "14.1882.126"; splice_chain1 "65237330,65237527"; transcript2_id "14.1882.210"; splice_chain2 "65237430,65237549";
chr14	astalavista	as_event	65237330	65237537	.	+	.	as_code "1^3- , 2^4-"; transcript1_id "14.1882.126"; splice_chain1 "65237330,65237527"; transcript2_id "14.1882.100"; splice_chain2 "65237430,65237537";
chr14	astalavista	as_event	65237301	65237537	.	+	.	as_code "1^3-4^6- , 2^5-"; transcript1_id "14.1882.227"; splice_chain1 "65237301,65237393,65237430,65237537"; transcript2_id "14.1882.126"; splice_chain2 "65237330,65237527";
chr14	astalavista	as_event	65237298	65237537	.	+	.	as_code "1^3-4^6- , 2^5-"; transcript1_id "14.1882.287"; splice_chain1 "65237298,65237391,65237430,65237537"; transcript2_id "14.1882.126"; splice_chain2 "65237330,65237527";
chr14	astalavista	as_event	65237321	65237537	.	+	.	as_code "1^3-4^6- , 2^5-"; transcript1_id "14.1882.294"; splice_chain1 "65237321,65237418,65237430,65237537"; transcript2_id "14.1882.126"; splice_chain2 "65237330,65237527";
chr14	astalavista	as_event	65237330	65237768	.	+	.	as_code "1^3- , 2^4-5^6-"; transcript1_id "14.1882.126"; splice_chain1 "65237330,65237527"; transcript2_id "14.1882.239"; splice_chain2 "65237430,65237537,65237665,65237768";
chr14	astalavista	as_event	65237330	65237765	.	+	.	as_code "1^3- , 2^4-5^6-"; transcript1_id "14.1882.126"; splice_chain1 "65237330,65237527"; transcript2_id "14.1882.321"; splice_chain2 "65237430,65237537,65237710,65237765";
chr14	astalavista	as_event	65237330	65237712	.	+	.	as_code "1^3- , 2^4-5^6-"; transcript1_id "14.1882.126"; splice_chain1 "65237330,65237527"; transcript2_id "14.1882.245"; splice_chain2 "65237430,65237537,65237638,65237712";
chr14	astalavista	as_event	65237330	65237747	.	+	.	as_code "1^3- , 2^4-5^6-"; transcript1_id "14.1882.126"; splice_chain1 "65237330,65237527"; transcript2_id "14.1882.337"; splice_chain2 "65237430,65237537,65237639,65237747";
chr14	astalavista	as_event	65237330	65237789	.	+	.	as_code "1^3- , 2^4-5^6-"; transcript1_id "14.1882.126"; splice_chain1 "65237330,65237527"; transcript2_id "14.1882.251"; splice_chain2 "65237430,65237537,65237719,65237789";
chr14	astalavista	as_event	65237330	65237789	.	+	.	as_code "1^3- , 2^4-5^6-"; transcript1_id "14.1882.126"; splice_chain1 "65237330,65237527"; transcript2_id "14.1882.288"; splice_chain2 "65237430,65237537,65237734,65237789";
chr14	astalavista	as_event	65237330	65237789	.	+	.	as_code "1^3- , 2^4-5^6-"; transcript1_id "14.1882.126"; splice_chain1 "65237330,65237527"; transcript2_id "14.1882.335"; splice_chain2 "65237430,65237537,65237728,65237789";
chr14	astalavista	as_event	65237330	65237724	.	+	.	as_code "1^3- , 2^4-5^6-"; transcript1_id "14.1882.126"; splice_chain1 "65237330,65237527"; transcript2_id "14.1882.252"; splice_chain2 "65237430,65237537,65237612,65237724";
chr14	astalavista	as_event	65237330	65237749	.	+	.	as_code "1^3- , 2^4-5^6-"; transcript1_id "14.1882.126"; splice_chain1 "65237330,65237527"; transcript2_id "14.1882.253"; splice_chain2 "65237430,65237537,65237627,65237749";
chr14	astalavista	as_event	65237330	65237754	.	+	.	as_code "1^3- , 2^4-5^6-"; transcript1_id "14.1882.126"; splice_chain1 "65237330,65237527"; transcript2_id "14.1882.254"; splice_chain2 "65237430,65237537,65237694,65237754";
chr14	astalavista	as_event	65237330	65237709	.	+	.	as_code "1^3- , 2^4-5^6-"; transcript1_id "14.1882.126"; splice_chain1 "65237330,65237527"; transcript2_id "14.1882.255"; splice_chain2 "65237430,65237537,65237647,65237709";
chr14	astalavista	as_event	65237330	65237709	.	+	.	as_code "1^3- , 2^4-5^6-"; transcript1_id "14.1882.126"; splice_chain1 "65237330,65237527"; transcript2_id "14.1882.333"; splice_chain2 "65237430,65237537,65237654,65237709";
chr14	astalavista	as_event	65237330	65237735	.	+	.	as_code "1^3- , 2^4-5^6-"; transcript1_id "14.1882.126"; splice_chain1 "65237330,65237527"; transcript2_id "14.1882.275"; splice_chain2 "65237430,65237537,65237636,65237735";
chr14	astalavista	as_event	65237330	65237735	.	+	.	as_code "1^3- , 2^4-5^6-"; transcript1_id "14.1882.126"; splice_chain1 "65237330,65237527"; transcript2_id "14.1882.309"; splice_chain2 "65237430,65237537,65237680,65237735";
chr14	astalavista	as_event	65237330	65237746	.	+	.	as_code "1^3- , 2^4-5^6-"; transcript1_id "14.1882.126"; splice_chain1 "65237330,65237527"; transcript2_id "14.1882.267"; splice_chain2 "65237430,65237537,65237646,65237746";
chr14	astalavista	as_event	65237330	65237746	.	+	.	as_code "1^3- , 2^4-5^6-"; transcript1_id "14.1882.126"; splice_chain1 "65237330,65237527"; transcript2_id "14.1882.320"; splice_chain2 "65237430,65237537,65237619,65237746";
chr14	astalavista	as_event	65237330	65237585	.	+	.	as_code "1^3- , 2^4-5^6-"; transcript1_id "14.1882.126"; splice_chain1 "65237330,65237527"; transcript2_id "14.1882.264"; splice_chain2 "65237430,65237537,65237555,65237585";
chr14	astalavista	as_event	65237330	65237720	.	+	.	as_code "1^3- , 2^4-5^6-"; transcript1_id "14.1882.126"; splice_chain1 "65237330,65237527"; transcript2_id "14.1882.276"; splice_chain2 "65237430,65237537,65237598,65237720";
chr14	astalavista	as_event	65237330	65237838	.	+	.	as_code "1^3- , 2^4-5^6-"; transcript1_id "14.1882.126"; splice_chain1 "65237330,65237527"; transcript2_id "14.1882.281"; splice_chain2 "65237430,65237537,65237741,65237838";
chr14	astalavista	as_event	65237330	65237844	.	+	.	as_code "1^3- , 2^4-5^6-"; transcript1_id "14.1882.126"; splice_chain1 "65237330,65237527"; transcript2_id "14.1882.285"; splice_chain2 "65237430,65237537,65237789,65237844";
chr14	astalavista	as_event	65237330	65237743	.	+	.	as_code "1^3- , 2^4-5^6-"; transcript1_id "14.1882.126"; splice_chain1 "65237330,65237527"; transcript2_id "14.1882.304"; splice_chain2 "65237430,65237537,65237684,65237743";
chr14	astalavista	as_event	65237330	65237731	.	+	.	as_code "1^3- , 2^4-5^6-"; transcript1_id "14.1882.126"; splice_chain1 "65237330,65237527"; transcript2_id "14.1882.314"; splice_chain2 "65237430,65237537,65237679,65237731";
chr14	astalavista	as_event	65237330	65237731	.	+	.	as_code "1^3- , 2^4-5^6-"; transcript1_id "14.1882.126"; splice_chain1 "65237330,65237527"; transcript2_id "14.1882.318"; splice_chain2 "65237430,65237537,65237643,65237731";
chr14	astalavista	as_event	65237330	65237623	.	+	.	as_code "1^3- , 2^4-5^6-"; transcript1_id "14.1882.126"; splice_chain1 "65237330,65237527"; transcript2_id "14.1882.325"; splice_chain2 "65237430,65237537,65237568,65237623";
chr14	astalavista	as_event	65237330	65237813	.	+	.	as_code "1^3- , 2^4-5^6-"; transcript1_id "14.1882.126"; splice_chain1 "65237330,65237527"; transcript2_id "14.1882.331"; splice_chain2 "65237430,65237537,65237572,65237813";
chr14	astalavista	as_event	65237330	65237851	.	+	.	as_code "1^3- , 2^4-5^6-"; transcript1_id "14.1882.126"; splice_chain1 "65237330,65237527"; transcript2_id "14.1882.260"; splice_chain2 "65237430,65237537,65237698,65237851";
chr14	astalavista	as_event	65237330	65237825	.	+	.	as_code "1^3- , 2^4-5^6-"; transcript1_id "14.1882.126"; splice_chain1 "65237330,65237527"; transcript2_id "14.1882.289"; splice_chain2 "65237430,65237537,65237698,65237825";
chr14	astalavista	as_event	65237330	65237765	.	+	.	as_code "1^3- , 2^4-5^6-"; transcript1_id "14.1882.126"; splice_chain1 "65237330,65237527"; transcript2_id "14.1882.241"; splice_chain2 "65237430,65237537,65237692,65237765";
chr14	astalavista	as_event	65237330	65237747	.	+	.	as_code "1^3- , 2^4-5^6-"; transcript1_id "14.1882.126"; splice_chain1 "65237330,65237527"; transcript2_id "14.1882.307"; splice_chain2 "65237430,65237537,65237670,65237747";
chr14	astalavista	as_event	65237330	65237726	.	+	.	as_code "1^3- , 2^4-5^6-"; transcript1_id "14.1882.126"; splice_chain1 "65237330,65237527"; transcript2_id "14.1882.301"; splice_chain2 "65237430,65237537,65237670,65237726";
chr14	astalavista	as_event	65237330	65237747	.	+	.	as_code "1^3- , 2^4-5^6-"; transcript1_id "14.1882.126"; splice_chain1 "65237330,65237527"; transcript2_id "14.1882.246"; splice_chain2 "65237430,65237537,65237656,65237747";
chr14	astalavista	as_event	65237330	65237733	.	+	.	as_code "1^3- , 2^4-5^6-"; transcript1_id "14.1882.126"; splice_chain1 "65237330,65237527"; transcript2_id "14.1882.298"; splice_chain2 "65237430,65237537,65237656,65237733";
chr14	astalavista	as_event	65237330	65237789	.	+	.	as_code "1^3- , 2^4-5^6-"; transcript1_id "14.1882.126"; splice_chain1 "65237330,65237527"; transcript2_id "14.1882.317"; splice_chain2 "65237430,65237537,65237641,65237789";
chr14	astalavista	as_event	65237330	65237735	.	+	.	as_code "1^3- , 2^4-5^6-"; transcript1_id "14.1882.126"; splice_chain1 "65237330,65237527"; transcript2_id "14.1882.327"; splice_chain2 "65237430,65237537,65237633,65237735";
chr14	astalavista	as_event	65237330	65237746	.	+	.	as_code "1^3- , 2^4-5^6-"; transcript1_id "14.1882.126"; splice_chain1 "65237330,65237527"; transcript2_id "14.1882.263"; splice_chain2 "65237430,65237537,65237624,65237746";
chr14	astalavista	as_event	65237330	65237721	.	+	.	as_code "1^3- , 2^4-5^6-"; transcript1_id "14.1882.126"; splice_chain1 "65237330,65237527"; transcript2_id "14.1882.305"; splice_chain2 "65237430,65237537,65237624,65237721";
chr14	astalavista	as_event	65237330	65237713	.	+	.	as_code "1^3- , 2^4-5^6-"; transcript1_id "14.1882.126"; splice_chain1 "65237330,65237527"; transcript2_id "14.1882.272"; splice_chain2 "65237430,65237537,65237616,65237713";
chr14	astalavista	as_event	65237330	65237726	.	+	.	as_code "1^3- , 2^4-5^6-"; transcript1_id "14.1882.126"; splice_chain1 "65237330,65237527"; transcript2_id "14.1882.258"; splice_chain2 "65237430,65237537,65237585,65237726";
chr14	astalavista	as_event	65237330	65237537	.	+	.	as_code "1^3- , 2^4-"; transcript1_id "14.1882.126"; splice_chain1 "65237330,65237527"; transcript2_id "14.1882.198"; splice_chain2 "65237413,65237537";
chr14	astalavista	as_event	65237330	65237546	.	+	.	as_code "1^3- , 2^4-"; transcript1_id "14.1882.126"; splice_chain1 "65237330,65237527"; transcript2_id "14.1882.133"; splice_chain2 "65237409,65237546";
chr14	astalavista	as_event	65237330	65237573	.	+	.	as_code "1^3- , 2^4-"; transcript1_id "14.1882.126"; splice_chain1 "65237330,65237527"; transcript2_id "14.1882.81"; splice_chain2 "65237409,65237573";
chr14	astalavista	as_event	65237316	65237762	.	+	.	as_code "1^4- , 2^3-"; transcript1_id "14.1882.152"; splice_chain1 "65237316,65237762"; transcript2_id "14.1882.126"; splice_chain2 "65237330,65237527";
chr14	astalavista	as_event	65237316	65237537	.	+	.	as_code "1^3-4^6- , 2^5-"; transcript1_id "14.1882.300"; splice_chain1 "65237316,65237392,65237430,65237537"; transcript2_id "14.1882.126"; splice_chain2 "65237330,65237527";
chr14	astalavista	as_event	65237314	65237580	.	+	.	as_code "1^4- , 2^3-"; transcript1_id "14.1882.114"; splice_chain1 "65237314,65237580"; transcript2_id "14.1882.126"; splice_chain2 "65237330,65237527";
chr14	astalavista	as_event	65237314	65237565	.	+	.	as_code "1^4- , 2^3-"; transcript1_id "14.1882.186"; splice_chain1 "65237314,65237565"; transcript2_id "14.1882.126"; splice_chain2 "65237330,65237527";
chr14	astalavista	as_event	65237314	65237537	.	+	.	as_code "1^3-4^6- , 2^5-"; transcript1_id "14.1882.328"; splice_chain1 "65237314,65237378,65237430,65237537"; transcript2_id "14.1882.126"; splice_chain2 "65237330,65237527";
chr14	astalavista	as_event	65237305	65237577	.	+	.	as_code "1^4- , 2^3-"; transcript1_id "14.1882.211"; splice_chain1 "65237305,65237577"; transcript2_id "14.1882.126"; splice_chain2 "65237330,65237527";
chr14	astalavista	as_event	65237305	65237537	.	+	.	as_code "1^3-4^6- , 2^5-"; transcript1_id "14.1882.308"; splice_chain1 "65237305,65237375,65237430,65237537"; transcript2_id "14.1882.126"; splice_chain2 "65237330,65237527";
chr14	astalavista	as_event	65237303	65237545	.	+	.	as_code "1^4- , 2^3-"; transcript1_id "14.1882.132"; splice_chain1 "65237303,65237545"; transcript2_id "14.1882.126"; splice_chain2 "65237330,65237527";
chr14	astalavista	as_event	65237303	65237534	.	+	.	as_code "1^4- , 2^3-"; transcript1_id "14.1882.175"; splice_chain1 "65237303,65237534"; transcript2_id "14.1882.126"; splice_chain2 "65237330,65237527";
chr14	astalavista	as_event	65237303	65237537	.	+	.	as_code "1^3-4^6- , 2^5-"; transcript1_id "14.1882.242"; splice_chain1 "65237303,65237395,65237430,65237537"; transcript2_id "14.1882.126"; splice_chain2 "65237330,65237527";
chr14	astalavista	as_event	65237303	65237556	.	+	.	as_code "1^3-4^6- , 2^5-"; transcript1_id "14.1882.247"; splice_chain1 "65237303,65237395,65237413,65237556"; transcript2_id "14.1882.126"; splice_chain2 "65237330,65237527";
chr14	astalavista	as_event	65237390	65237680	.	+	.	as_code "1^3- , 2^4-"; transcript1_id "14.1882.137"; splice_chain1 "65237390,65237576"; transcript2_id "14.1882.164"; splice_chain2 "65237427,65237680";
chr14	astalavista	as_event	65237390	65237582	.	+	.	as_code "1^3- , 2^4-"; transcript1_id "14.1882.137"; splice_chain1 "65237390,65237576"; transcript2_id "14.1882.167"; splice_chain2 "65237406,65237582";
chr14	astalavista	as_event	65237390	65237616	.	+	.	as_code "1^3- , 2^4-"; transcript1_id "14.1882.137"; splice_chain1 "65237390,65237576"; transcript2_id "14.1882.169"; splice_chain2 "65237429,65237616";
chr14	astalavista	as_event	65237329	65237576	.	+	.	as_code "1^3- , 2^4-"; transcript1_id "14.1882.98"; splice_chain1 "65237329,65237534"; transcript2_id "14.1882.137"; splice_chain2 "65237390,65237576";
chr14	astalavista	as_event	65237390	65237576	.	+	.	as_code "1^4- , 2^3-"; transcript1_id "14.1882.137"; splice_chain1 "65237390,65237576"; transcript2_id "14.1882.212"; splice_chain2 "65237404,65237542";
chr14	astalavista	as_event	65237390	65237709	.	+	.	as_code "1^3- , 2^4-"; transcript1_id "14.1882.137"; splice_chain1 "65237390,65237576"; transcript2_id "14.1882.77"; splice_chain2 "65237403,65237709";
chr14	astalavista	as_event	65237390	65237576	.	+	.	as_code "1^2- , 0"; transcript1_id "14.1882.28"; splice_chain1 ""; transcript2_id "14.1882.137"; splice_chain2 "65237390,65237576";
chr14	astalavista	as_event	65237390	65237576	.	+	.	as_code "1^4- , 2^3-"; transcript1_id "14.1882.137"; splice_chain1 "65237390,65237576"; transcript2_id "14.1882.210"; splice_chain2 "65237430,65237549";
chr14	astalavista	as_event	65237390	65237576	.	+	.	as_code "1^4- , 2^3-"; transcript1_id "14.1882.137"; splice_chain1 "65237390,65237576"; transcript2_id "14.1882.100"; splice_chain2 "65237430,65237537";
chr14	astalavista	as_event	65237301	65237576	.	+	.	as_code "1^3-4^5- , 2^6-"; transcript1_id "14.1882.227"; splice_chain1 "65237301,65237393,65237430,65237537"; transcript2_id "14.1882.137"; splice_chain2 "65237390,65237576";
chr14	astalavista	as_event	65237298	65237576	.	+	.	as_code "1^3-4^5- , 2^6-"; transcript1_id "14.1882.287"; splice_chain1 "65237298,65237391,65237430,65237537"; transcript2_id "14.1882.137"; splice_chain2 "65237390,65237576";
chr14	astalavista	as_event	65237321	65237576	.	+	.	as_code "1^3-4^5- , 2^6-"; transcript1_id "14.1882.294"; splice_chain1 "65237321,65237418,65237430,65237537"; transcript2_id "14.1882.137"; splice_chain2 "65237390,65237576";
chr14	astalavista	as_event	65237390	65237768	.	+	.	as_code "1^4- , 2^3-5^6-"; transcript1_id "14.1882.137"; splice_chain1 "65237390,65237576"; transcript2_id "14.1882.239"; splice_chain2 "65237430,65237537,65237665,65237768";
chr14	astalavista	as_event	65237390	65237765	.	+	.	as_code "1^4- , 2^3-5^6-"; transcript1_id "14.1882.137"; splice_chain1 "65237390,65237576"; transcript2_id "14.1882.321"; splice_chain2 "65237430,65237537,65237710,65237765";
chr14	astalavista	as_event	65237390	65237712	.	+	.	as_code "1^4- , 2^3-5^6-"; transcript1_id "14.1882.137"; splice_chain1 "65237390,65237576"; transcript2_id "14.1882.245"; splice_chain2 "65237430,65237537,65237638,65237712";
chr14	astalavista	as_event	65237390	65237747	.	+	.	as_code "1^4- , 2^3-5^6-"; transcript1_id "14.1882.137"; splice_chain1 "65237390,65237576"; transcript2_id "14.1882.337"; splice_chain2 "65237430,65237537,65237639,65237747";
chr14	astalavista	as_event	65237390	65237789	.	+	.	as_code "1^4- , 2^3-5^6-"; transcript1_id "14.1882.137"; splice_chain1 "65237390,65237576"; transcript2_id "14.1882.251"; splice_chain2 "65237430,65237537,65237719,65237789";
chr14	astalavista	as_event	65237390	65237789	.	+	.	as_code "1^4- , 2^3-5^6-"; transcript1_id "14.1882.137"; splice_chain1 "65237390,65237576"; transcript2_id "14.1882.288"; splice_chain2 "65237430,65237537,65237734,65237789";
chr14	astalavista	as_event	65237390	65237789	.	+	.	as_code "1^4- , 2^3-5^6-"; transcript1_id "14.1882.137"; splice_chain1 "65237390,65237576"; transcript2_id "14.1882.335"; splice_chain2 "65237430,65237537,65237728,65237789";
chr14	astalavista	as_event	65237390	65237724	.	+	.	as_code "1^4- , 2^3-5^6-"; transcript1_id "14.1882.137"; splice_chain1 "65237390,65237576"; transcript2_id "14.1882.252"; splice_chain2 "65237430,65237537,65237612,65237724";
chr14	astalavista	as_event	65237390	65237749	.	+	.	as_code "1^4- , 2^3-5^6-"; transcript1_id "14.1882.137"; splice_chain1 "65237390,65237576"; transcript2_id "14.1882.253"; splice_chain2 "65237430,65237537,65237627,65237749";
chr14	astalavista	as_event	65237390	65237754	.	+	.	as_code "1^4- , 2^3-5^6-"; transcript1_id "14.1882.137"; splice_chain1 "65237390,65237576"; transcript2_id "14.1882.254"; splice_chain2 "65237430,65237537,65237694,65237754";
chr14	astalavista	as_event	65237390	65237709	.	+	.	as_code "1^4- , 2^3-5^6-"; transcript1_id "14.1882.137"; splice_chain1 "65237390,65237576"; transcript2_id "14.1882.255"; splice_chain2 "65237430,65237537,65237647,65237709";
chr14	astalavista	as_event	65237390	65237709	.	+	.	as_code "1^4- , 2^3-5^6-"; transcript1_id "14.1882.137"; splice_chain1 "65237390,65237576"; transcript2_id "14.1882.333"; splice_chain2 "65237430,65237537,65237654,65237709";
chr14	astalavista	as_event	65237390	65237735	.	+	.	as_code "1^4- , 2^3-5^6-"; transcript1_id "14.1882.137"; splice_chain1 "65237390,65237576"; transcript2_id "14.1882.275"; splice_chain2 "65237430,65237537,65237636,65237735";
chr14	astalavista	as_event	65237390	65237735	.	+	.	as_code "1^4- , 2^3-5^6-"; transcript1_id "14.1882.137"; splice_chain1 "65237390,65237576"; transcript2_id "14.1882.309"; splice_chain2 "65237430,65237537,65237680,65237735";
chr14	astalavista	as_event	65237390	65237746	.	+	.	as_code "1^4- , 2^3-5^6-"; transcript1_id "14.1882.137"; splice_chain1 "65237390,65237576"; transcript2_id "14.1882.267"; splice_chain2 "65237430,65237537,65237646,65237746";
chr14	astalavista	as_event	65237390	65237746	.	+	.	as_code "1^4- , 2^3-5^6-"; transcript1_id "14.1882.137"; splice_chain1 "65237390,65237576"; transcript2_id "14.1882.320"; splice_chain2 "65237430,65237537,65237619,65237746";
chr14	astalavista	as_event	65237390	65237585	.	+	.	as_code "1^5- , 2^3-4^6-"; transcript1_id "14.1882.137"; splice_chain1 "65237390,65237576"; transcript2_id "14.1882.264"; splice_chain2 "65237430,65237537,65237555,65237585";
chr14	astalavista	as_event	65237390	65237720	.	+	.	as_code "1^4- , 2^3-5^6-"; transcript1_id "14.1882.137"; splice_chain1 "65237390,65237576"; transcript2_id "14.1882.276"; splice_chain2 "65237430,65237537,65237598,65237720";
chr14	astalavista	as_event	65237390	65237838	.	+	.	as_code "1^4- , 2^3-5^6-"; transcript1_id "14.1882.137"; splice_chain1 "65237390,65237576"; transcript2_id "14.1882.281"; splice_chain2 "65237430,65237537,65237741,65237838";
chr14	astalavista	as_event	65237390	65237844	.	+	.	as_code "1^4- , 2^3-5^6-"; transcript1_id "14.1882.137"; splice_chain1 "65237390,65237576"; transcript2_id "14.1882.285"; splice_chain2 "65237430,65237537,65237789,65237844";
chr14	astalavista	as_event	65237390	65237743	.	+	.	as_code "1^4- , 2^3-5^6-"; transcript1_id "14.1882.137"; splice_chain1 "65237390,65237576"; transcript2_id "14.1882.304"; splice_chain2 "65237430,65237537,65237684,65237743";
chr14	astalavista	as_event	65237390	65237731	.	+	.	as_code "1^4- , 2^3-5^6-"; transcript1_id "14.1882.137"; splice_chain1 "65237390,65237576"; transcript2_id "14.1882.314"; splice_chain2 "65237430,65237537,65237679,65237731";
chr14	astalavista	as_event	65237390	65237731	.	+	.	as_code "1^4- , 2^3-5^6-"; transcript1_id "14.1882.137"; splice_chain1 "65237390,65237576"; transcript2_id "14.1882.318"; splice_chain2 "65237430,65237537,65237643,65237731";
chr14	astalavista	as_event	65237390	65237623	.	+	.	as_code "1^5- , 2^3-4^6-"; transcript1_id "14.1882.137"; splice_chain1 "65237390,65237576"; transcript2_id "14.1882.325"; splice_chain2 "65237430,65237537,65237568,65237623";
chr14	astalavista	as_event	65237390	65237813	.	+	.	as_code "1^5- , 2^3-4^6-"; transcript1_id "14.1882.137"; splice_chain1 "65237390,65237576"; transcript2_id "14.1882.331"; splice_chain2 "65237430,65237537,65237572,65237813";
chr14	astalavista	as_event	65237390	65237851	.	+	.	as_code "1^4- , 2^3-5^6-"; transcript1_id "14.1882.137"; splice_chain1 "65237390,65237576"; transcript2_id "14.1882.260"; splice_chain2 "65237430,65237537,65237698,65237851";
chr14	astalavista	as_event	65237390	65237825	.	+	.	as_code "1^4- , 2^3-5^6-"; transcript1_id "14.1882.137"; splice_chain1 "65237390,65237576"; transcript2_id "14.1882.289"; splice_chain2 "65237430,65237537,65237698,65237825";
chr14	astalavista	as_event	65237390	65237765	.	+	.	as_code "1^4- , 2^3-5^6-"; transcript1_id "14.1882.137"; splice_chain1 "65237390,65237576"; transcript2_id "14.1882.241"; splice_chain2 "65237430,65237537,65237692,65237765";
chr14	astalavista	as_event	65237390	65237747	.	+	.	as_code "1^4- , 2^3-5^6-"; transcript1_id "14.1882.137"; splice_chain1 "65237390,65237576"; transcript2_id "14.1882.307"; splice_chain2 "65237430,65237537,65237670,65237747";
chr14	astalavista	as_event	65237390	65237726	.	+	.	as_code "1^4- , 2^3-5^6-"; transcript1_id "14.1882.137"; splice_chain1 "65237390,65237576"; transcript2_id "14.1882.301"; splice_chain2 "65237430,65237537,65237670,65237726";
chr14	astalavista	as_event	65237390	65237747	.	+	.	as_code "1^4- , 2^3-5^6-"; transcript1_id "14.1882.137"; splice_chain1 "65237390,65237576"; transcript2_id "14.1882.246"; splice_chain2 "65237430,65237537,65237656,65237747";
chr14	astalavista	as_event	65237390	65237733	.	+	.	as_code "1^4- , 2^3-5^6-"; transcript1_id "14.1882.137"; splice_chain1 "65237390,65237576"; transcript2_id "14.1882.298"; splice_chain2 "65237430,65237537,65237656,65237733";
chr14	astalavista	as_event	65237390	65237789	.	+	.	as_code "1^4- , 2^3-5^6-"; transcript1_id "14.1882.137"; splice_chain1 "65237390,65237576"; transcript2_id "14.1882.317"; splice_chain2 "65237430,65237537,65237641,65237789";
chr14	astalavista	as_event	65237390	65237735	.	+	.	as_code "1^4- , 2^3-5^6-"; transcript1_id "14.1882.137"; splice_chain1 "65237390,65237576"; transcript2_id "14.1882.327"; splice_chain2 "65237430,65237537,65237633,65237735";
chr14	astalavista	as_event	65237390	65237746	.	+	.	as_code "1^4- , 2^3-5^6-"; transcript1_id "14.1882.137"; splice_chain1 "65237390,65237576"; transcript2_id "14.1882.263"; splice_chain2 "65237430,65237537,65237624,65237746";
chr14	astalavista	as_event	65237390	65237721	.	+	.	as_code "1^4- , 2^3-5^6-"; transcript1_id "14.1882.137"; splice_chain1 "65237390,65237576"; transcript2_id "14.1882.305"; splice_chain2 "65237430,65237537,65237624,65237721";
chr14	astalavista	as_event	65237390	65237713	.	+	.	as_code "1^4- , 2^3-5^6-"; transcript1_id "14.1882.137"; splice_chain1 "65237390,65237576"; transcript2_id "14.1882.272"; splice_chain2 "65237430,65237537,65237616,65237713";
chr14	astalavista	as_event	65237390	65237726	.	+	.	as_code "1^4- , 2^3-5^6-"; transcript1_id "14.1882.137"; splice_chain1 "65237390,65237576"; transcript2_id "14.1882.258"; splice_chain2 "65237430,65237537,65237585,65237726";
chr14	astalavista	as_event	65237390	65237576	.	+	.	as_code "1^4- , 2^3-"; transcript1_id "14.1882.137"; splice_chain1 "65237390,65237576"; transcript2_id "14.1882.198"; splice_chain2 "65237413,65237537";
chr14	astalavista	as_event	65237390	65237576	.	+	.	as_code "1^4- , 2^3-"; transcript1_id "14.1882.137"; splice_chain1 "65237390,65237576"; transcript2_id "14.1882.133"; splice_chain2 "65237409,65237546";
chr14	astalavista	as_event	65237390	65237576	.	+	.	as_code "1^4- , 2^3-"; transcript1_id "14.1882.137"; splice_chain1 "65237390,65237576"; transcript2_id "14.1882.81"; splice_chain2 "65237409,65237573";
chr14	astalavista	as_event	65237316	65237762	.	+	.	as_code "1^4- , 2^3-"; transcript1_id "14.1882.152"; splice_chain1 "65237316,65237762"; transcript2_id "14.1882.137"; splice_chain2 "65237390,65237576";
chr14	astalavista	as_event	65237316	65237576	.	+	.	as_code "1^3-4^5- , 2^6-"; transcript1_id "14.1882.300"; splice_chain1 "65237316,65237392,65237430,65237537"; transcript2_id "14.1882.137"; splice_chain2 "65237390,65237576";
chr14	astalavista	as_event	65237314	65237580	.	+	.	as_code "1^4- , 2^3-"; transcript1_id "14.1882.114"; splice_chain1 "65237314,65237580"; transcript2_id "14.1882.137"; splice_chain2 "65237390,65237576";
chr14	astalavista	as_event	65237314	65237576	.	+	.	as_code "1^3- , 2^4-"; transcript1_id "14.1882.186"; splice_chain1 "65237314,65237565"; transcript2_id "14.1882.137"; splice_chain2 "65237390,65237576";
chr14	astalavista	as_event	65237314	65237576	.	+	.	as_code "1^2-4^5- , 3^6-"; transcript1_id "14.1882.328"; splice_chain1 "65237314,65237378,65237430,65237537"; transcript2_id "14.1882.137"; splice_chain2 "65237390,65237576";
chr14	astalavista	as_event	65237305	65237577	.	+	.	as_code "1^4- , 2^3-"; transcript1_id "14.1882.211"; splice_chain1 "65237305,65237577"; transcript2_id "14.1882.137"; splice_chain2 "65237390,65237576";
chr14	astalavista	as_event	65237305	65237576	.	+	.	as_code "1^2-4^5- , 3^6-"; transcript1_id "14.1882.308"; splice_chain1 "65237305,65237375,65237430,65237537"; transcript2_id "14.1882.137"; splice_chain2 "65237390,65237576";
chr14	astalavista	as_event	65237303	65237576	.	+	.	as_code "1^3- , 2^4-"; transcript1_id "14.1882.132"; splice_chain1 "65237303,65237545"; transcript2_id "14.1882.137"; splice_chain2 "65237390,65237576";
chr14	astalavista	as_event	65237303	65237576	.	+	.	as_code "1^3- , 2^4-"; transcript1_id "14.1882.175"; splice_chain1 "65237303,65237534"; transcript2_id "14.1882.137"; splice_chain2 "65237390,65237576";
chr14	astalavista	as_event	65237303	65237576	.	+	.	as_code "1^3-4^5- , 2^6-"; transcript1_id "14.1882.242"; splice_chain1 "65237303,65237395,65237430,65237537"; transcript2_id "14.1882.137"; splice_chain2 "65237390,65237576";
chr14	astalavista	as_event	65237303	65237576	.	+	.	as_code "1^3-4^5- , 2^6-"; transcript1_id "14.1882.247"; splice_chain1 "65237303,65237395,65237413,65237556"; transcript2_id "14.1882.137"; splice_chain2 "65237390,65237576";
chr14	astalavista	as_event	65237406	65237680	.	+	.	as_code "1^3- , 2^4-"; transcript1_id "14.1882.167"; splice_chain1 "65237406,65237582"; transcript2_id "14.1882.164"; splice_chain2 "65237427,65237680";
chr14	astalavista	as_event	65237427	65237680	.	+	.	as_code "1^4- , 2^3-"; transcript1_id "14.1882.164"; splice_chain1 "65237427,65237680"; transcript2_id "14.1882.169"; splice_chain2 "65237429,65237616";
chr14	astalavista	as_event	65237329	65237680	.	+	.	as_code "1^3- , 2^4-"; transcript1_id "14.1882.98"; splice_chain1 "65237329,65237534"; transcript2_id "14.1882.164"; splice_chain2 "65237427,65237680";
chr14	astalavista	as_event	65237404	65237680	.	+	.	as_code "1^3- , 2^4-"; transcript1_id "14.1882.212"; splice_chain1 "65237404,65237542"; transcript2_id "14.1882.164"; splice_chain2 "65237427,65237680";
chr14	astalavista	as_event	65237403	65237709	.	+	.	as_code "1^4- , 2^3-"; transcript1_id "14.1882.77"; splice_chain1 "65237403,65237709"; transcript2_id "14.1882.164"; splice_chain2 "65237427,65237680";
chr14	astalavista	as_event	65237427	65237680	.	+	.	as_code "1^2- , 0"; transcript1_id "14.1882.28"; splice_chain1 ""; transcript2_id "14.1882.164"; splice_chain2 "65237427,65237680";
chr14	astalavista	as_event	65237427	65237680	.	+	.	as_code "1^4- , 2^3-"; transcript1_id "14.1882.164"; splice_chain1 "65237427,65237680"; transcript2_id "14.1882.210"; splice_chain2 "65237430,65237549";
chr14	astalavista	as_event	65237427	65237680	.	+	.	as_code "1^4- , 2^3-"; transcript1_id "14.1882.164"; splice_chain1 "65237427,65237680"; transcript2_id "14.1882.100"; splice_chain2 "65237430,65237537";
chr14	astalavista	as_event	65237301	65237680	.	+	.	as_code "1^2-4^5- , 3^6-"; transcript1_id "14.1882.227"; splice_chain1 "65237301,65237393,65237430,65237537"; transcript2_id "14.1882.164"; splice_chain2 "65237427,65237680";
chr14	astalavista	as_event	65237298	65237680	.	+	.	as_code "1^2-4^5- , 3^6-"; transcript1_id "14.1882.287"; splice_chain1 "65237298,65237391,65237430,65237537"; transcript2_id "14.1882.164"; splice_chain2 "65237427,65237680";
chr14	astalavista	as_event	65237321	65237680	.	+	.	as_code "1^2-4^5- , 3^6-"; transcript1_id "14.1882.294"; splice_chain1 "65237321,65237418,65237430,65237537"; transcript2_id "14.1882.164"; splice_chain2 "65237427,65237680";
chr14	astalavista	as_event	65237427	65237768	.	+	.	as_code "1^5- , 2^3-4^6-"; transcript1_id "14.1882.164"; splice_chain1 "65237427,65237680"; transcript2_id "14.1882.239"; splice_chain2 "65237430,65237537,65237665,65237768";
chr14	astalavista	as_event	65237427	65237765	.	+	.	as_code "1^4- , 2^3-5^6-"; transcript1_id "14.1882.164"; splice_chain1 "65237427,65237680"; transcript2_id "14.1882.321"; splice_chain2 "65237430,65237537,65237710,65237765";
chr14	astalavista	as_event	65237427	65237712	.	+	.	as_code "1^5- , 2^3-4^6-"; transcript1_id "14.1882.164"; splice_chain1 "65237427,65237680"; transcript2_id "14.1882.245"; splice_chain2 "65237430,65237537,65237638,65237712";
chr14	astalavista	as_event	65237427	65237747	.	+	.	as_code "1^5- , 2^3-4^6-"; transcript1_id "14.1882.164"; splice_chain1 "65237427,65237680"; transcript2_id "14.1882.337"; splice_chain2 "65237430,65237537,65237639,65237747";
chr14	astalavista	as_event	65237427	65237789	.	+	.	as_code "1^4- , 2^3-5^6-"; transcript1_id "14.1882.164"; splice_chain1 "65237427,65237680"; transcript2_id "14.1882.251"; splice_chain2 "65237430,65237537,65237719,65237789";
chr14	astalavista	as_event	65237427	65237789	.	+	.	as_code "1^4- , 2^3-5^6-"; transcript1_id "14.1882.164"; splice_chain1 "65237427,65237680"; transcript2_id "14.1882.288"; splice_chain2 "65237430,65237537,65237734,65237789";
chr14	astalavista	as_event	65237427	65237789	.	+	.	as_code "1^4- , 2^3-5^6-"; transcript1_id "14.1882.164"; splice_chain1 "65237427,65237680"; transcript2_id "14.1882.335"; splice_chain2 "65237430,65237537,65237728,65237789";
chr14	astalavista	as_event	65237427	65237724	.	+	.	as_code "1^5- , 2^3-4^6-"; transcript1_id "14.1882.164"; splice_chain1 "65237427,65237680"; transcript2_id "14.1882.252"; splice_chain2 "65237430,65237537,65237612,65237724";
chr14	astalavista	as_event	65237427	65237749	.	+	.	as_code "1^5- , 2^3-4^6-"; transcript1_id "14.1882.164"; splice_chain1 "65237427,65237680"; transcript2_id "14.1882.253"; splice_chain2 "65237430,65237537,65237627,65237749";
chr14	astalavista	as_event	65237427	65237754	.	+	.	as_code "1^4- , 2^3-5^6-"; transcript1_id "14.1882.164"; splice_chain1 "65237427,65237680"; transcript2_id "14.1882.254"; splice_chain2 "65237430,65237537,65237694,65237754";
chr14	astalavista	as_event	65237427	65237709	.	+	.	as_code "1^5- , 2^3-4^6-"; transcript1_id "14.1882.164"; splice_chain1 "65237427,65237680"; transcript2_id "14.1882.255"; splice_chain2 "65237430,65237537,65237647,65237709";
chr14	astalavista	as_event	65237427	65237709	.	+	.	as_code "1^5- , 2^3-4^6-"; transcript1_id "14.1882.164"; splice_chain1 "65237427,65237680"; transcript2_id "14.1882.333"; splice_chain2 "65237430,65237537,65237654,65237709";
chr14	astalavista	as_event	65237427	65237735	.	+	.	as_code "1^5- , 2^3-4^6-"; transcript1_id "14.1882.164"; splice_chain1 "65237427,65237680"; transcript2_id "14.1882.275"; splice_chain2 "65237430,65237537,65237636,65237735";
chr14	astalavista	as_event	65237427	65237735	.	+	.	as_code "1^4- , 2^3-5^6-"; transcript1_id "14.1882.164"; splice_chain1 "65237427,65237680"; transcript2_id "14.1882.309"; splice_chain2 "65237430,65237537,65237680,65237735";
chr14	astalavista	as_event	65237427	65237746	.	+	.	as_code "1^5- , 2^3-4^6-"; transcript1_id "14.1882.164"; splice_chain1 "65237427,65237680"; transcript2_id "14.1882.267"; splice_chain2 "65237430,65237537,65237646,65237746";
chr14	astalavista	as_event	65237427	65237746	.	+	.	as_code "1^5- , 2^3-4^6-"; transcript1_id "14.1882.164"; splice_chain1 "65237427,65237680"; transcript2_id "14.1882.320"; splice_chain2 "65237430,65237537,65237619,65237746";
chr14	astalavista	as_event	65237427	65237680	.	+	.	as_code "1^6- , 2^3-4^5-"; transcript1_id "14.1882.164"; splice_chain1 "65237427,65237680"; transcript2_id "14.1882.264"; splice_chain2 "65237430,65237537,65237555,65237585";
chr14	astalavista	as_event	65237427	65237720	.	+	.	as_code "1^5- , 2^3-4^6-"; transcript1_id "14.1882.164"; splice_chain1 "65237427,65237680"; transcript2_id "14.1882.276"; splice_chain2 "65237430,65237537,65237598,65237720";
chr14	astalavista	as_event	65237427	65237838	.	+	.	as_code "1^4- , 2^3-5^6-"; transcript1_id "14.1882.164"; splice_chain1 "65237427,65237680"; transcript2_id "14.1882.281"; splice_chain2 "65237430,65237537,65237741,65237838";
chr14	astalavista	as_event	65237427	65237844	.	+	.	as_code "1^4- , 2^3-5^6-"; transcript1_id "14.1882.164"; splice_chain1 "65237427,65237680"; transcript2_id "14.1882.285"; splice_chain2 "65237430,65237537,65237789,65237844";
chr14	astalavista	as_event	65237427	65237743	.	+	.	as_code "1^4- , 2^3-5^6-"; transcript1_id "14.1882.164"; splice_chain1 "65237427,65237680"; transcript2_id "14.1882.304"; splice_chain2 "65237430,65237537,65237684,65237743";
chr14	astalavista	as_event	65237427	65237731	.	+	.	as_code "1^5- , 2^3-4^6-"; transcript1_id "14.1882.164"; splice_chain1 "65237427,65237680"; transcript2_id "14.1882.314"; splice_chain2 "65237430,65237537,65237679,65237731";
chr14	astalavista	as_event	65237427	65237731	.	+	.	as_code "1^5- , 2^3-4^6-"; transcript1_id "14.1882.164"; splice_chain1 "65237427,65237680"; transcript2_id "14.1882.318"; splice_chain2 "65237430,65237537,65237643,65237731";
chr14	astalavista	as_event	65237427	65237680	.	+	.	as_code "1^6- , 2^3-4^5-"; transcript1_id "14.1882.164"; splice_chain1 "65237427,65237680"; transcript2_id "14.1882.325"; splice_chain2 "65237430,65237537,65237568,65237623";
chr14	astalavista	as_event	65237427	65237813	.	+	.	as_code "1^5- , 2^3-4^6-"; transcript1_id "14.1882.164"; splice_chain1 "65237427,65237680"; transcript2_id "14.1882.331"; splice_chain2 "65237430,65237537,65237572,65237813";
chr14	astalavista	as_event	65237427	65237851	.	+	.	as_code "1^4- , 2^3-5^6-"; transcript1_id "14.1882.164"; splice_chain1 "65237427,65237680"; transcript2_id "14.1882.260"; splice_chain2 "65237430,65237537,65237698,65237851";
chr14	astalavista	as_event	65237427	65237825	.	+	.	as_code "1^4- , 2^3-5^6-"; transcript1_id "14.1882.164"; splice_chain1 "65237427,65237680"; transcript2_id "14.1882.289"; splice_chain2 "65237430,65237537,65237698,65237825";
chr14	astalavista	as_event	65237427	65237765	.	+	.	as_code "1^4- , 2^3-5^6-"; transcript1_id "14.1882.164"; splice_chain1 "65237427,65237680"; transcript2_id "14.1882.241"; splice_chain2 "65237430,65237537,65237692,65237765";
chr14	astalavista	as_event	65237427	65237747	.	+	.	as_code "1^5- , 2^3-4^6-"; transcript1_id "14.1882.164"; splice_chain1 "65237427,65237680"; transcript2_id "14.1882.307"; splice_chain2 "65237430,65237537,65237670,65237747";
chr14	astalavista	as_event	65237427	65237726	.	+	.	as_code "1^5- , 2^3-4^6-"; transcript1_id "14.1882.164"; splice_chain1 "65237427,65237680"; transcript2_id "14.1882.301"; splice_chain2 "65237430,65237537,65237670,65237726";
chr14	astalavista	as_event	65237427	65237747	.	+	.	as_code "1^5- , 2^3-4^6-"; transcript1_id "14.1882.164"; splice_chain1 "65237427,65237680"; transcript2_id "14.1882.246"; splice_chain2 "65237430,65237537,65237656,65237747";
chr14	astalavista	as_event	65237427	65237733	.	+	.	as_code "1^5- , 2^3-4^6-"; transcript1_id "14.1882.164"; splice_chain1 "65237427,65237680"; transcript2_id "14.1882.298"; splice_chain2 "65237430,65237537,65237656,65237733";
chr14	astalavista	as_event	65237427	65237789	.	+	.	as_code "1^5- , 2^3-4^6-"; transcript1_id "14.1882.164"; splice_chain1 "65237427,65237680"; transcript2_id "14.1882.317"; splice_chain2 "65237430,65237537,65237641,65237789";
chr14	astalavista	as_event	65237427	65237735	.	+	.	as_code "1^5- , 2^3-4^6-"; transcript1_id "14.1882.164"; splice_chain1 "65237427,65237680"; transcript2_id "14.1882.327"; splice_chain2 "65237430,65237537,65237633,65237735";
chr14	astalavista	as_event	65237427	65237746	.	+	.	as_code "1^5- , 2^3-4^6-"; transcript1_id "14.1882.164"; splice_chain1 "65237427,65237680"; transcript2_id "14.1882.263"; splice_chain2 "65237430,65237537,65237624,65237746";
chr14	astalavista	as_event	65237427	65237721	.	+	.	as_code "1^5- , 2^3-4^6-"; transcript1_id "14.1882.164"; splice_chain1 "65237427,65237680"; transcript2_id "14.1882.305"; splice_chain2 "65237430,65237537,65237624,65237721";
chr14	astalavista	as_event	65237427	65237713	.	+	.	as_code "1^5- , 2^3-4^6-"; transcript1_id "14.1882.164"; splice_chain1 "65237427,65237680"; transcript2_id "14.1882.272"; splice_chain2 "65237430,65237537,65237616,65237713";
chr14	astalavista	as_event	65237427	65237726	.	+	.	as_code "1^5- , 2^3-4^6-"; transcript1_id "14.1882.164"; splice_chain1 "65237427,65237680"; transcript2_id "14.1882.258"; splice_chain2 "65237430,65237537,65237585,65237726";
chr14	astalavista	as_event	65237413	65237680	.	+	.	as_code "1^3- , 2^4-"; transcript1_id "14.1882.198"; splice_chain1 "65237413,65237537"; transcript2_id "14.1882.164"; splice_chain2 "65237427,65237680";
chr14	astalavista	as_event	65237409	65237680	.	+	.	as_code "1^3- , 2^4-"; transcript1_id "14.1882.133"; splice_chain1 "65237409,65237546"; transcript2_id "14.1882.164"; splice_chain2 "65237427,65237680";
chr14	astalavista	as_event	65237409	65237680	.	+	.	as_code "1^3- , 2^4-"; transcript1_id "14.1882.81"; splice_chain1 "65237409,65237573"; transcript2_id "14.1882.164"; splice_chain2 "65237427,65237680";
chr14	astalavista	as_event	65237316	65237762	.	+	.	as_code "1^4- , 2^3-"; transcript1_id "14.1882.152"; splice_chain1 "65237316,65237762"; transcript2_id "14.1882.164"; splice_chain2 "65237427,65237680";
chr14	astalavista	as_event	65237316	65237680	.	+	.	as_code "1^2-4^5- , 3^6-"; transcript1_id "14.1882.300"; splice_chain1 "65237316,65237392,65237430,65237537"; transcript2_id "14.1882.164"; splice_chain2 "65237427,65237680";
chr14	astalavista	as_event	65237314	65237680	.	+	.	as_code "1^3- , 2^4-"; transcript1_id "14.1882.114"; splice_chain1 "65237314,65237580"; transcript2_id "14.1882.164"; splice_chain2 "65237427,65237680";
chr14	astalavista	as_event	65237314	65237680	.	+	.	as_code "1^3- , 2^4-"; transcript1_id "14.1882.186"; splice_chain1 "65237314,65237565"; transcript2_id "14.1882.164"; splice_chain2 "65237427,65237680";
chr14	astalavista	as_event	65237314	65237680	.	+	.	as_code "1^2-4^5- , 3^6-"; transcript1_id "14.1882.328"; splice_chain1 "65237314,65237378,65237430,65237537"; transcript2_id "14.1882.164"; splice_chain2 "65237427,65237680";
chr14	astalavista	as_event	65237305	65237680	.	+	.	as_code "1^3- , 2^4-"; transcript1_id "14.1882.211"; splice_chain1 "65237305,65237577"; transcript2_id "14.1882.164"; splice_chain2 "65237427,65237680";
chr14	astalavista	as_event	65237305	65237680	.	+	.	as_code "1^2-4^5- , 3^6-"; transcript1_id "14.1882.308"; splice_chain1 "65237305,65237375,65237430,65237537"; transcript2_id "14.1882.164"; splice_chain2 "65237427,65237680";
chr14	astalavista	as_event	65237303	65237680	.	+	.	as_code "1^3- , 2^4-"; transcript1_id "14.1882.132"; splice_chain1 "65237303,65237545"; transcript2_id "14.1882.164"; splice_chain2 "65237427,65237680";
chr14	astalavista	as_event	65237303	65237680	.	+	.	as_code "1^3- , 2^4-"; transcript1_id "14.1882.175"; splice_chain1 "65237303,65237534"; transcript2_id "14.1882.164"; splice_chain2 "65237427,65237680";
chr14	astalavista	as_event	65237303	65237680	.	+	.	as_code "1^2-4^5- , 3^6-"; transcript1_id "14.1882.242"; splice_chain1 "65237303,65237395,65237430,65237537"; transcript2_id "14.1882.164"; splice_chain2 "65237427,65237680";
chr14	astalavista	as_event	65237303	65237680	.	+	.	as_code "1^2-3^5- , 4^6-"; transcript1_id "14.1882.247"; splice_chain1 "65237303,65237395,65237413,65237556"; transcript2_id "14.1882.164"; splice_chain2 "65237427,65237680";
chr14	astalavista	as_event	65237406	65237616	.	+	.	as_code "1^3- , 2^4-"; transcript1_id "14.1882.167"; splice_chain1 "65237406,65237582"; transcript2_id "14.1882.169"; splice_chain2 "65237429,65237616";
chr14	astalavista	as_event	65237329	65237582	.	+	.	as_code "1^3- , 2^4-"; transcript1_id "14.1882.98"; splice_chain1 "65237329,65237534"; transcript2_id "14.1882.167"; splice_chain2 "65237406,65237582";
chr14	astalavista	as_event	65237404	65237582	.	+	.	as_code "1^3- , 2^4-"; transcript1_id "14.1882.212"; splice_chain1 "65237404,65237542"; transcript2_id "14.1882.167"; splice_chain2 "65237406,65237582";
chr14	astalavista	as_event	65237403	65237709	.	+	.	as_code "1^4- , 2^3-"; transcript1_id "14.1882.77"; splice_chain1 "65237403,65237709"; transcript2_id "14.1882.167"; splice_chain2 "65237406,65237582";
chr14	astalavista	as_event	65237406	65237582	.	+	.	as_code "1^2- , 0"; transcript1_id "14.1882.28"; splice_chain1 ""; transcript2_id "14.1882.167"; splice_chain2 "65237406,65237582";
chr14	astalavista	as_event	65237406	65237582	.	+	.	as_code "1^4- , 2^3-"; transcript1_id "14.1882.167"; splice_chain1 "65237406,65237582"; transcript2_id "14.1882.210"; splice_chain2 "65237430,65237549";
chr14	astalavista	as_event	65237406	65237582	.	+	.	as_code "1^4- , 2^3-"; transcript1_id "14.1882.167"; splice_chain1 "65237406,65237582"; transcript2_id "14.1882.100"; splice_chain2 "65237430,65237537";
chr14	astalavista	as_event	65237301	65237582	.	+	.	as_code "1^2-4^5- , 3^6-"; transcript1_id "14.1882.227"; splice_chain1 "65237301,65237393,65237430,65237537"; transcript2_id "14.1882.167"; splice_chain2 "65237406,65237582";
chr14	astalavista	as_event	65237298	65237582	.	+	.	as_code "1^2-4^5- , 3^6-"; transcript1_id "14.1882.287"; splice_chain1 "65237298,65237391,65237430,65237537"; transcript2_id "14.1882.167"; splice_chain2 "65237406,65237582";
chr14	astalavista	as_event	65237321	65237582	.	+	.	as_code "1^3-4^5- , 2^6-"; transcript1_id "14.1882.294"; splice_chain1 "65237321,65237418,65237430,65237537"; transcript2_id "14.1882.167"; splice_chain2 "65237406,65237582";
chr14	astalavista	as_event	65237406	65237768	.	+	.	as_code "1^4- , 2^3-5^6-"; transcript1_id "14.1882.167"; splice_chain1 "65237406,65237582"; transcript2_id "14.1882.239"; splice_chain2 "65237430,65237537,65237665,65237768";
chr14	astalavista	as_event	65237406	65237765	.	+	.	as_code "1^4- , 2^3-5^6-"; transcript1_id "14.1882.167"; splice_chain1 "65237406,65237582"; transcript2_id "14.1882.321"; splice_chain2 "65237430,65237537,65237710,65237765";
chr14	astalavista	as_event	65237406	65237712	.	+	.	as_code "1^4- , 2^3-5^6-"; transcript1_id "14.1882.167"; splice_chain1 "65237406,65237582"; transcript2_id "14.1882.245"; splice_chain2 "65237430,65237537,65237638,65237712";
chr14	astalavista	as_event	65237406	65237747	.	+	.	as_code "1^4- , 2^3-5^6-"; transcript1_id "14.1882.167"; splice_chain1 "65237406,65237582"; transcript2_id "14.1882.337"; splice_chain2 "65237430,65237537,65237639,65237747";
chr14	astalavista	as_event	65237406	65237789	.	+	.	as_code "1^4- , 2^3-5^6-"; transcript1_id "14.1882.167"; splice_chain1 "65237406,65237582"; transcript2_id "14.1882.251"; splice_chain2 "65237430,65237537,65237719,65237789";
chr14	astalavista	as_event	65237406	65237789	.	+	.	as_code "1^4- , 2^3-5^6-"; transcript1_id "14.1882.167"; splice_chain1 "65237406,65237582"; transcript2_id "14.1882.288"; splice_chain2 "65237430,65237537,65237734,65237789";
chr14	astalavista	as_event	65237406	65237789	.	+	.	as_code "1^4- , 2^3-5^6-"; transcript1_id "14.1882.167"; splice_chain1 "65237406,65237582"; transcript2_id "14.1882.335"; splice_chain2 "65237430,65237537,65237728,65237789";
chr14	astalavista	as_event	65237406	65237724	.	+	.	as_code "1^4- , 2^3-5^6-"; transcript1_id "14.1882.167"; splice_chain1 "65237406,65237582"; transcript2_id "14.1882.252"; splice_chain2 "65237430,65237537,65237612,65237724";
chr14	astalavista	as_event	65237406	65237749	.	+	.	as_code "1^4- , 2^3-5^6-"; transcript1_id "14.1882.167"; splice_chain1 "65237406,65237582"; transcript2_id "14.1882.253"; splice_chain2 "65237430,65237537,65237627,65237749";
chr14	astalavista	as_event	65237406	65237754	.	+	.	as_code "1^4- , 2^3-5^6-"; transcript1_id "14.1882.167"; splice_chain1 "65237406,65237582"; transcript2_id "14.1882.254"; splice_chain2 "65237430,65237537,65237694,65237754";
chr14	astalavista	as_event	65237406	65237709	.	+	.	as_code "1^4- , 2^3-5^6-"; transcript1_id "14.1882.167"; splice_chain1 "65237406,65237582"; transcript2_id "14.1882.255"; splice_chain2 "65237430,65237537,65237647,65237709";
chr14	astalavista	as_event	65237406	65237709	.	+	.	as_code "1^4- , 2^3-5^6-"; transcript1_id "14.1882.167"; splice_chain1 "65237406,65237582"; transcript2_id "14.1882.333"; splice_chain2 "65237430,65237537,65237654,65237709";
chr14	astalavista	as_event	65237406	65237735	.	+	.	as_code "1^4- , 2^3-5^6-"; transcript1_id "14.1882.167"; splice_chain1 "65237406,65237582"; transcript2_id "14.1882.275"; splice_chain2 "65237430,65237537,65237636,65237735";
chr14	astalavista	as_event	65237406	65237735	.	+	.	as_code "1^4- , 2^3-5^6-"; transcript1_id "14.1882.167"; splice_chain1 "65237406,65237582"; transcript2_id "14.1882.309"; splice_chain2 "65237430,65237537,65237680,65237735";
chr14	astalavista	as_event	65237406	65237746	.	+	.	as_code "1^4- , 2^3-5^6-"; transcript1_id "14.1882.167"; splice_chain1 "65237406,65237582"; transcript2_id "14.1882.267"; splice_chain2 "65237430,65237537,65237646,65237746";
chr14	astalavista	as_event	65237406	65237746	.	+	.	as_code "1^4- , 2^3-5^6-"; transcript1_id "14.1882.167"; splice_chain1 "65237406,65237582"; transcript2_id "14.1882.320"; splice_chain2 "65237430,65237537,65237619,65237746";
chr14	astalavista	as_event	65237406	65237585	.	+	.	as_code "1^5- , 2^3-4^6-"; transcript1_id "14.1882.167"; splice_chain1 "65237406,65237582"; transcript2_id "14.1882.264"; splice_chain2 "65237430,65237537,65237555,65237585";
chr14	astalavista	as_event	65237406	65237720	.	+	.	as_code "1^4- , 2^3-5^6-"; transcript1_id "14.1882.167"; splice_chain1 "65237406,65237582"; transcript2_id "14.1882.276"; splice_chain2 "65237430,65237537,65237598,65237720";
chr14	astalavista	as_event	65237406	65237838	.	+	.	as_code "1^4- , 2^3-5^6-"; transcript1_id "14.1882.167"; splice_chain1 "65237406,65237582"; transcript2_id "14.1882.281"; splice_chain2 "65237430,65237537,65237741,65237838";
chr14	astalavista	as_event	65237406	65237844	.	+	.	as_code "1^4- , 2^3-5^6-"; transcript1_id "14.1882.167"; splice_chain1 "65237406,65237582"; transcript2_id "14.1882.285"; splice_chain2 "65237430,65237537,65237789,65237844";
chr14	astalavista	as_event	65237406	65237743	.	+	.	as_code "1^4- , 2^3-5^6-"; transcript1_id "14.1882.167"; splice_chain1 "65237406,65237582"; transcript2_id "14.1882.304"; splice_chain2 "65237430,65237537,65237684,65237743";
chr14	astalavista	as_event	65237406	65237731	.	+	.	as_code "1^4- , 2^3-5^6-"; transcript1_id "14.1882.167"; splice_chain1 "65237406,65237582"; transcript2_id "14.1882.314"; splice_chain2 "65237430,65237537,65237679,65237731";
chr14	astalavista	as_event	65237406	65237731	.	+	.	as_code "1^4- , 2^3-5^6-"; transcript1_id "14.1882.167"; splice_chain1 "65237406,65237582"; transcript2_id "14.1882.318"; splice_chain2 "65237430,65237537,65237643,65237731";
chr14	astalavista	as_event	65237406	65237623	.	+	.	as_code "1^5- , 2^3-4^6-"; transcript1_id "14.1882.167"; splice_chain1 "65237406,65237582"; transcript2_id "14.1882.325"; splice_chain2 "65237430,65237537,65237568,65237623";
chr14	astalavista	as_event	65237406	65237813	.	+	.	as_code "1^5- , 2^3-4^6-"; transcript1_id "14.1882.167"; splice_chain1 "65237406,65237582"; transcript2_id "14.1882.331"; splice_chain2 "65237430,65237537,65237572,65237813";
chr14	astalavista	as_event	65237406	65237851	.	+	.	as_code "1^4- , 2^3-5^6-"; transcript1_id "14.1882.167"; splice_chain1 "65237406,65237582"; transcript2_id "14.1882.260"; splice_chain2 "65237430,65237537,65237698,65237851";
chr14	astalavista	as_event	65237406	65237825	.	+	.	as_code "1^4- , 2^3-5^6-"; transcript1_id "14.1882.167"; splice_chain1 "65237406,65237582"; transcript2_id "14.1882.289"; splice_chain2 "65237430,65237537,65237698,65237825";
chr14	astalavista	as_event	65237406	65237765	.	+	.	as_code "1^4- , 2^3-5^6-"; transcript1_id "14.1882.167"; splice_chain1 "65237406,65237582"; transcript2_id "14.1882.241"; splice_chain2 "65237430,65237537,65237692,65237765";
chr14	astalavista	as_event	65237406	65237747	.	+	.	as_code "1^4- , 2^3-5^6-"; transcript1_id "14.1882.167"; splice_chain1 "65237406,65237582"; transcript2_id "14.1882.307"; splice_chain2 "65237430,65237537,65237670,65237747";
chr14	astalavista	as_event	65237406	65237726	.	+	.	as_code "1^4- , 2^3-5^6-"; transcript1_id "14.1882.167"; splice_chain1 "65237406,65237582"; transcript2_id "14.1882.301"; splice_chain2 "65237430,65237537,65237670,65237726";
chr14	astalavista	as_event	65237406	65237747	.	+	.	as_code "1^4- , 2^3-5^6-"; transcript1_id "14.1882.167"; splice_chain1 "65237406,65237582"; transcript2_id "14.1882.246"; splice_chain2 "65237430,65237537,65237656,65237747";
chr14	astalavista	as_event	65237406	65237733	.	+	.	as_code "1^4- , 2^3-5^6-"; transcript1_id "14.1882.167"; splice_chain1 "65237406,65237582"; transcript2_id "14.1882.298"; splice_chain2 "65237430,65237537,65237656,65237733";
chr14	astalavista	as_event	65237406	65237789	.	+	.	as_code "1^4- , 2^3-5^6-"; transcript1_id "14.1882.167"; splice_chain1 "65237406,65237582"; transcript2_id "14.1882.317"; splice_chain2 "65237430,65237537,65237641,65237789";
chr14	astalavista	as_event	65237406	65237735	.	+	.	as_code "1^4- , 2^3-5^6-"; transcript1_id "14.1882.167"; splice_chain1 "65237406,65237582"; transcript2_id "14.1882.327"; splice_chain2 "65237430,65237537,65237633,65237735";
chr14	astalavista	as_event	65237406	65237746	.	+	.	as_code "1^4- , 2^3-5^6-"; transcript1_id "14.1882.167"; splice_chain1 "65237406,65237582"; transcript2_id "14.1882.263"; splice_chain2 "65237430,65237537,65237624,65237746";
chr14	astalavista	as_event	65237406	65237721	.	+	.	as_code "1^4- , 2^3-5^6-"; transcript1_id "14.1882.167"; splice_chain1 "65237406,65237582"; transcript2_id "14.1882.305"; splice_chain2 "65237430,65237537,65237624,65237721";
chr14	astalavista	as_event	65237406	65237713	.	+	.	as_code "1^4- , 2^3-5^6-"; transcript1_id "14.1882.167"; splice_chain1 "65237406,65237582"; transcript2_id "14.1882.272"; splice_chain2 "65237430,65237537,65237616,65237713";
chr14	astalavista	as_event	65237406	65237726	.	+	.	as_code "1^4- , 2^3-5^6-"; transcript1_id "14.1882.167"; splice_chain1 "65237406,65237582"; transcript2_id "14.1882.258"; splice_chain2 "65237430,65237537,65237585,65237726";
chr14	astalavista	as_event	65237406	65237582	.	+	.	as_code "1^4- , 2^3-"; transcript1_id "14.1882.167"; splice_chain1 "65237406,65237582"; transcript2_id "14.1882.198"; splice_chain2 "65237413,65237537";
chr14	astalavista	as_event	65237406	65237582	.	+	.	as_code "1^4- , 2^3-"; transcript1_id "14.1882.167"; splice_chain1 "65237406,65237582"; transcript2_id "14.1882.133"; splice_chain2 "65237409,65237546";
chr14	astalavista	as_event	65237406	65237582	.	+	.	as_code "1^4- , 2^3-"; transcript1_id "14.1882.167"; splice_chain1 "65237406,65237582"; transcript2_id "14.1882.81"; splice_chain2 "65237409,65237573";
chr14	astalavista	as_event	65237316	65237762	.	+	.	as_code "1^4- , 2^3-"; transcript1_id "14.1882.152"; splice_chain1 "65237316,65237762"; transcript2_id "14.1882.167"; splice_chain2 "65237406,65237582";
chr14	astalavista	as_event	65237316	65237582	.	+	.	as_code "1^2-4^5- , 3^6-"; transcript1_id "14.1882.300"; splice_chain1 "65237316,65237392,65237430,65237537"; transcript2_id "14.1882.167"; splice_chain2 "65237406,65237582";
chr14	astalavista	as_event	65237314	65237582	.	+	.	as_code "1^3- , 2^4-"; transcript1_id "14.1882.114"; splice_chain1 "65237314,65237580"; transcript2_id "14.1882.167"; splice_chain2 "65237406,65237582";
chr14	astalavista	as_event	65237314	65237582	.	+	.	as_code "1^3- , 2^4-"; transcript1_id "14.1882.186"; splice_chain1 "65237314,65237565"; transcript2_id "14.1882.167"; splice_chain2 "65237406,65237582";
chr14	astalavista	as_event	65237314	65237582	.	+	.	as_code "1^2-4^5- , 3^6-"; transcript1_id "14.1882.328"; splice_chain1 "65237314,65237378,65237430,65237537"; transcript2_id "14.1882.167"; splice_chain2 "65237406,65237582";
chr14	astalavista	as_event	65237305	65237582	.	+	.	as_code "1^3- , 2^4-"; transcript1_id "14.1882.211"; splice_chain1 "65237305,65237577"; transcript2_id "14.1882.167"; splice_chain2 "65237406,65237582";
chr14	astalavista	as_event	65237305	65237582	.	+	.	as_code "1^2-4^5- , 3^6-"; transcript1_id "14.1882.308"; splice_chain1 "65237305,65237375,65237430,65237537"; transcript2_id "14.1882.167"; splice_chain2 "65237406,65237582";
chr14	astalavista	as_event	65237303	65237582	.	+	.	as_code "1^3- , 2^4-"; transcript1_id "14.1882.132"; splice_chain1 "65237303,65237545"; transcript2_id "14.1882.167"; splice_chain2 "65237406,65237582";
chr14	astalavista	as_event	65237303	65237582	.	+	.	as_code "1^3- , 2^4-"; transcript1_id "14.1882.175"; splice_chain1 "65237303,65237534"; transcript2_id "14.1882.167"; splice_chain2 "65237406,65237582";
chr14	astalavista	as_event	65237303	65237582	.	+	.	as_code "1^2-4^5- , 3^6-"; transcript1_id "14.1882.242"; splice_chain1 "65237303,65237395,65237430,65237537"; transcript2_id "14.1882.167"; splice_chain2 "65237406,65237582";
chr14	astalavista	as_event	65237303	65237582	.	+	.	as_code "1^2-4^5- , 3^6-"; transcript1_id "14.1882.247"; splice_chain1 "65237303,65237395,65237413,65237556"; transcript2_id "14.1882.167"; splice_chain2 "65237406,65237582";
chr14	astalavista	as_event	65237329	65237616	.	+	.	as_code "1^3- , 2^4-"; transcript1_id "14.1882.98"; splice_chain1 "65237329,65237534"; transcript2_id "14.1882.169"; splice_chain2 "65237429,65237616";
chr14	astalavista	as_event	65237404	65237616	.	+	.	as_code "1^3- , 2^4-"; transcript1_id "14.1882.212"; splice_chain1 "65237404,65237542"; transcript2_id "14.1882.169"; splice_chain2 "65237429,65237616";
chr14	astalavista	as_event	65237403	65237709	.	+	.	as_code "1^4- , 2^3-"; transcript1_id "14.1882.77"; splice_chain1 "65237403,65237709"; transcript2_id "14.1882.169"; splice_chain2 "65237429,65237616";
chr14	astalavista	as_event	65237429	65237616	.	+	.	as_code "1^2- , 0"; transcript1_id "14.1882.28"; splice_chain1 ""; transcript2_id "14.1882.169"; splice_chain2 "65237429,65237616";
chr14	astalavista	as_event	65237429	65237616	.	+	.	as_code "1^4- , 2^3-"; transcript1_id "14.1882.169"; splice_chain1 "65237429,65237616"; transcript2_id "14.1882.210"; splice_chain2 "65237430,65237549";
chr14	astalavista	as_event	65237429	65237616	.	+	.	as_code "1^4- , 2^3-"; transcript1_id "14.1882.169"; splice_chain1 "65237429,65237616"; transcript2_id "14.1882.100"; splice_chain2 "65237430,65237537";
chr14	astalavista	as_event	65237301	65237616	.	+	.	as_code "1^2-4^5- , 3^6-"; transcript1_id "14.1882.227"; splice_chain1 "65237301,65237393,65237430,65237537"; transcript2_id "14.1882.169"; splice_chain2 "65237429,65237616";
chr14	astalavista	as_event	65237298	65237616	.	+	.	as_code "1^2-4^5- , 3^6-"; transcript1_id "14.1882.287"; splice_chain1 "65237298,65237391,65237430,65237537"; transcript2_id "14.1882.169"; splice_chain2 "65237429,65237616";
chr14	astalavista	as_event	65237321	65237616	.	+	.	as_code "1^2-4^5- , 3^6-"; transcript1_id "14.1882.294"; splice_chain1 "65237321,65237418,65237430,65237537"; transcript2_id "14.1882.169"; splice_chain2 "65237429,65237616";
chr14	astalavista	as_event	65237429	65237768	.	+	.	as_code "1^4- , 2^3-5^6-"; transcript1_id "14.1882.169"; splice_chain1 "65237429,65237616"; transcript2_id "14.1882.239"; splice_chain2 "65237430,65237537,65237665,65237768";
chr14	astalavista	as_event	65237429	65237765	.	+	.	as_code "1^4- , 2^3-5^6-"; transcript1_id "14.1882.169"; splice_chain1 "65237429,65237616"; transcript2_id "14.1882.321"; splice_chain2 "65237430,65237537,65237710,65237765";
chr14	astalavista	as_event	65237429	65237712	.	+	.	as_code "1^4- , 2^3-5^6-"; transcript1_id "14.1882.169"; splice_chain1 "65237429,65237616"; transcript2_id "14.1882.245"; splice_chain2 "65237430,65237537,65237638,65237712";
chr14	astalavista	as_event	65237429	65237747	.	+	.	as_code "1^4- , 2^3-5^6-"; transcript1_id "14.1882.169"; splice_chain1 "65237429,65237616"; transcript2_id "14.1882.337"; splice_chain2 "65237430,65237537,65237639,65237747";
chr14	astalavista	as_event	65237429	65237789	.	+	.	as_code "1^4- , 2^3-5^6-"; transcript1_id "14.1882.169"; splice_chain1 "65237429,65237616"; transcript2_id "14.1882.251"; splice_chain2 "65237430,65237537,65237719,65237789";
chr14	astalavista	as_event	65237429	65237789	.	+	.	as_code "1^4- , 2^3-5^6-"; transcript1_id "14.1882.169"; splice_chain1 "65237429,65237616"; transcript2_id "14.1882.288"; splice_chain2 "65237430,65237537,65237734,65237789";
chr14	astalavista	as_event	65237429	65237789	.	+	.	as_code "1^4- , 2^3-5^6-"; transcript1_id "14.1882.169"; splice_chain1 "65237429,65237616"; transcript2_id "14.1882.335"; splice_chain2 "65237430,65237537,65237728,65237789";
chr14	astalavista	as_event	65237429	65237724	.	+	.	as_code "1^5- , 2^3-4^6-"; transcript1_id "14.1882.169"; splice_chain1 "65237429,65237616"; transcript2_id "14.1882.252"; splice_chain2 "65237430,65237537,65237612,65237724";
chr14	astalavista	as_event	65237429	65237749	.	+	.	as_code "1^4- , 2^3-5^6-"; transcript1_id "14.1882.169"; splice_chain1 "65237429,65237616"; transcript2_id "14.1882.253"; splice_chain2 "65237430,65237537,65237627,65237749";
chr14	astalavista	as_event	65237429	65237754	.	+	.	as_code "1^4- , 2^3-5^6-"; transcript1_id "14.1882.169"; splice_chain1 "65237429,65237616"; transcript2_id "14.1882.254"; splice_chain2 "65237430,65237537,65237694,65237754";
chr14	astalavista	as_event	65237429	65237709	.	+	.	as_code "1^4- , 2^3-5^6-"; transcript1_id "14.1882.169"; splice_chain1 "65237429,65237616"; transcript2_id "14.1882.255"; splice_chain2 "65237430,65237537,65237647,65237709";
chr14	astalavista	as_event	65237429	65237709	.	+	.	as_code "1^4- , 2^3-5^6-"; transcript1_id "14.1882.169"; splice_chain1 "65237429,65237616"; transcript2_id "14.1882.333"; splice_chain2 "65237430,65237537,65237654,65237709";
chr14	astalavista	as_event	65237429	65237735	.	+	.	as_code "1^4- , 2^3-5^6-"; transcript1_id "14.1882.169"; splice_chain1 "65237429,65237616"; transcript2_id "14.1882.275"; splice_chain2 "65237430,65237537,65237636,65237735";
chr14	astalavista	as_event	65237429	65237735	.	+	.	as_code "1^4- , 2^3-5^6-"; transcript1_id "14.1882.169"; splice_chain1 "65237429,65237616"; transcript2_id "14.1882.309"; splice_chain2 "65237430,65237537,65237680,65237735";
chr14	astalavista	as_event	65237429	65237746	.	+	.	as_code "1^4- , 2^3-5^6-"; transcript1_id "14.1882.169"; splice_chain1 "65237429,65237616"; transcript2_id "14.1882.267"; splice_chain2 "65237430,65237537,65237646,65237746";
chr14	astalavista	as_event	65237429	65237746	.	+	.	as_code "1^4- , 2^3-5^6-"; transcript1_id "14.1882.169"; splice_chain1 "65237429,65237616"; transcript2_id "14.1882.320"; splice_chain2 "65237430,65237537,65237619,65237746";
chr14	astalavista	as_event	65237429	65237616	.	+	.	as_code "1^6- , 2^3-4^5-"; transcript1_id "14.1882.169"; splice_chain1 "65237429,65237616"; transcript2_id "14.1882.264"; splice_chain2 "65237430,65237537,65237555,65237585";
chr14	astalavista	as_event	65237429	65237720	.	+	.	as_code "1^5- , 2^3-4^6-"; transcript1_id "14.1882.169"; splice_chain1 "65237429,65237616"; transcript2_id "14.1882.276"; splice_chain2 "65237430,65237537,65237598,65237720";
chr14	astalavista	as_event	65237429	65237838	.	+	.	as_code "1^4- , 2^3-5^6-"; transcript1_id "14.1882.169"; splice_chain1 "65237429,65237616"; transcript2_id "14.1882.281"; splice_chain2 "65237430,65237537,65237741,65237838";
chr14	astalavista	as_event	65237429	65237844	.	+	.	as_code "1^4- , 2^3-5^6-"; transcript1_id "14.1882.169"; splice_chain1 "65237429,65237616"; transcript2_id "14.1882.285"; splice_chain2 "65237430,65237537,65237789,65237844";
chr14	astalavista	as_event	65237429	65237743	.	+	.	as_code "1^4- , 2^3-5^6-"; transcript1_id "14.1882.169"; splice_chain1 "65237429,65237616"; transcript2_id "14.1882.304"; splice_chain2 "65237430,65237537,65237684,65237743";
chr14	astalavista	as_event	65237429	65237731	.	+	.	as_code "1^4- , 2^3-5^6-"; transcript1_id "14.1882.169"; splice_chain1 "65237429,65237616"; transcript2_id "14.1882.314"; splice_chain2 "65237430,65237537,65237679,65237731";
chr14	astalavista	as_event	65237429	65237731	.	+	.	as_code "1^4- , 2^3-5^6-"; transcript1_id "14.1882.169"; splice_chain1 "65237429,65237616"; transcript2_id "14.1882.318"; splice_chain2 "65237430,65237537,65237643,65237731";
chr14	astalavista	as_event	65237429	65237623	.	+	.	as_code "1^5- , 2^3-4^6-"; transcript1_id "14.1882.169"; splice_chain1 "65237429,65237616"; transcript2_id "14.1882.325"; splice_chain2 "65237430,65237537,65237568,65237623";
chr14	astalavista	as_event	65237429	65237813	.	+	.	as_code "1^5- , 2^3-4^6-"; transcript1_id "14.1882.169"; splice_chain1 "65237429,65237616"; transcript2_id "14.1882.331"; splice_chain2 "65237430,65237537,65237572,65237813";
chr14	astalavista	as_event	65237429	65237851	.	+	.	as_code "1^4- , 2^3-5^6-"; transcript1_id "14.1882.169"; splice_chain1 "65237429,65237616"; transcript2_id "14.1882.260"; splice_chain2 "65237430,65237537,65237698,65237851";
chr14	astalavista	as_event	65237429	65237825	.	+	.	as_code "1^4- , 2^3-5^6-"; transcript1_id "14.1882.169"; splice_chain1 "65237429,65237616"; transcript2_id "14.1882.289"; splice_chain2 "65237430,65237537,65237698,65237825";
chr14	astalavista	as_event	65237429	65237765	.	+	.	as_code "1^4- , 2^3-5^6-"; transcript1_id "14.1882.169"; splice_chain1 "65237429,65237616"; transcript2_id "14.1882.241"; splice_chain2 "65237430,65237537,65237692,65237765";
chr14	astalavista	as_event	65237429	65237747	.	+	.	as_code "1^4- , 2^3-5^6-"; transcript1_id "14.1882.169"; splice_chain1 "65237429,65237616"; transcript2_id "14.1882.307"; splice_chain2 "65237430,65237537,65237670,65237747";
chr14	astalavista	as_event	65237429	65237726	.	+	.	as_code "1^4- , 2^3-5^6-"; transcript1_id "14.1882.169"; splice_chain1 "65237429,65237616"; transcript2_id "14.1882.301"; splice_chain2 "65237430,65237537,65237670,65237726";
chr14	astalavista	as_event	65237429	65237747	.	+	.	as_code "1^4- , 2^3-5^6-"; transcript1_id "14.1882.169"; splice_chain1 "65237429,65237616"; transcript2_id "14.1882.246"; splice_chain2 "65237430,65237537,65237656,65237747";
chr14	astalavista	as_event	65237429	65237733	.	+	.	as_code "1^4- , 2^3-5^6-"; transcript1_id "14.1882.169"; splice_chain1 "65237429,65237616"; transcript2_id "14.1882.298"; splice_chain2 "65237430,65237537,65237656,65237733";
chr14	astalavista	as_event	65237429	65237789	.	+	.	as_code "1^4- , 2^3-5^6-"; transcript1_id "14.1882.169"; splice_chain1 "65237429,65237616"; transcript2_id "14.1882.317"; splice_chain2 "65237430,65237537,65237641,65237789";
chr14	astalavista	as_event	65237429	65237735	.	+	.	as_code "1^4- , 2^3-5^6-"; transcript1_id "14.1882.169"; splice_chain1 "65237429,65237616"; transcript2_id "14.1882.327"; splice_chain2 "65237430,65237537,65237633,65237735";
chr14	astalavista	as_event	65237429	65237746	.	+	.	as_code "1^4- , 2^3-5^6-"; transcript1_id "14.1882.169"; splice_chain1 "65237429,65237616"; transcript2_id "14.1882.263"; splice_chain2 "65237430,65237537,65237624,65237746";
chr14	astalavista	as_event	65237429	65237721	.	+	.	as_code "1^4- , 2^3-5^6-"; transcript1_id "14.1882.169"; splice_chain1 "65237429,65237616"; transcript2_id "14.1882.305"; splice_chain2 "65237430,65237537,65237624,65237721";
chr14	astalavista	as_event	65237429	65237713	.	+	.	as_code "1^4- , 2^3-5^6-"; transcript1_id "14.1882.169"; splice_chain1 "65237429,65237616"; transcript2_id "14.1882.272"; splice_chain2 "65237430,65237537,65237616,65237713";
chr14	astalavista	as_event	65237429	65237726	.	+	.	as_code "1^5- , 2^3-4^6-"; transcript1_id "14.1882.169"; splice_chain1 "65237429,65237616"; transcript2_id "14.1882.258"; splice_chain2 "65237430,65237537,65237585,65237726";
chr14	astalavista	as_event	65237413	65237616	.	+	.	as_code "1^3- , 2^4-"; transcript1_id "14.1882.198"; splice_chain1 "65237413,65237537"; transcript2_id "14.1882.169"; splice_chain2 "65237429,65237616";
chr14	astalavista	as_event	65237409	65237616	.	+	.	as_code "1^3- , 2^4-"; transcript1_id "14.1882.133"; splice_chain1 "65237409,65237546"; transcript2_id "14.1882.169"; splice_chain2 "65237429,65237616";
chr14	astalavista	as_event	65237409	65237616	.	+	.	as_code "1^3- , 2^4-"; transcript1_id "14.1882.81"; splice_chain1 "65237409,65237573"; transcript2_id "14.1882.169"; splice_chain2 "65237429,65237616";
chr14	astalavista	as_event	65237316	65237762	.	+	.	as_code "1^4- , 2^3-"; transcript1_id "14.1882.152"; splice_chain1 "65237316,65237762"; transcript2_id "14.1882.169"; splice_chain2 "65237429,65237616";
chr14	astalavista	as_event	65237316	65237616	.	+	.	as_code "1^2-4^5- , 3^6-"; transcript1_id "14.1882.300"; splice_chain1 "65237316,65237392,65237430,65237537"; transcript2_id "14.1882.169"; splice_chain2 "65237429,65237616";
chr14	astalavista	as_event	65237314	65237616	.	+	.	as_code "1^3- , 2^4-"; transcript1_id "14.1882.114"; splice_chain1 "65237314,65237580"; transcript2_id "14.1882.169"; splice_chain2 "65237429,65237616";
chr14	astalavista	as_event	65237314	65237616	.	+	.	as_code "1^3- , 2^4-"; transcript1_id "14.1882.186"; splice_chain1 "65237314,65237565"; transcript2_id "14.1882.169"; splice_chain2 "65237429,65237616";
chr14	astalavista	as_event	65237314	65237616	.	+	.	as_code "1^2-4^5- , 3^6-"; transcript1_id "14.1882.328"; splice_chain1 "65237314,65237378,65237430,65237537"; transcript2_id "14.1882.169"; splice_chain2 "65237429,65237616";
chr14	astalavista	as_event	65237305	65237616	.	+	.	as_code "1^3- , 2^4-"; transcript1_id "14.1882.211"; splice_chain1 "65237305,65237577"; transcript2_id "14.1882.169"; splice_chain2 "65237429,65237616";
chr14	astalavista	as_event	65237305	65237616	.	+	.	as_code "1^2-4^5- , 3^6-"; transcript1_id "14.1882.308"; splice_chain1 "65237305,65237375,65237430,65237537"; transcript2_id "14.1882.169"; splice_chain2 "65237429,65237616";
chr14	astalavista	as_event	65237303	65237616	.	+	.	as_code "1^3- , 2^4-"; transcript1_id "14.1882.132"; splice_chain1 "65237303,65237545"; transcript2_id "14.1882.169"; splice_chain2 "65237429,65237616";
chr14	astalavista	as_event	65237303	65237616	.	+	.	as_code "1^3- , 2^4-"; transcript1_id "14.1882.175"; splice_chain1 "65237303,65237534"; transcript2_id "14.1882.169"; splice_chain2 "65237429,65237616";
chr14	astalavista	as_event	65237303	65237616	.	+	.	as_code "1^2-4^5- , 3^6-"; transcript1_id "14.1882.242"; splice_chain1 "65237303,65237395,65237430,65237537"; transcript2_id "14.1882.169"; splice_chain2 "65237429,65237616";
chr14	astalavista	as_event	65237303	65237616	.	+	.	as_code "1^2-3^5- , 4^6-"; transcript1_id "14.1882.247"; splice_chain1 "65237303,65237395,65237413,65237556"; transcript2_id "14.1882.169"; splice_chain2 "65237429,65237616";
chr14	astalavista	as_event	65237329	65237542	.	+	.	as_code "1^3- , 2^4-"; transcript1_id "14.1882.98"; splice_chain1 "65237329,65237534"; transcript2_id "14.1882.212"; splice_chain2 "65237404,65237542";
chr14	astalavista	as_event	65237329	65237709	.	+	.	as_code "1^3- , 2^4-"; transcript1_id "14.1882.98"; splice_chain1 "65237329,65237534"; transcript2_id "14.1882.77"; splice_chain2 "65237403,65237709";
chr14	astalavista	as_event	65237329	65237534	.	+	.	as_code "1^2- , 0"; transcript1_id "14.1882.28"; splice_chain1 ""; transcript2_id "14.1882.98"; splice_chain2 "65237329,65237534";
chr14	astalavista	as_event	65237329	65237549	.	+	.	as_code "1^3- , 2^4-"; transcript1_id "14.1882.98"; splice_chain1 "65237329,65237534"; transcript2_id "14.1882.210"; splice_chain2 "65237430,65237549";
chr14	astalavista	as_event	65237329	65237537	.	+	.	as_code "1^3- , 2^4-"; transcript1_id "14.1882.98"; splice_chain1 "65237329,65237534"; transcript2_id "14.1882.100"; splice_chain2 "65237430,65237537";
chr14	astalavista	as_event	65237301	65237537	.	+	.	as_code "1^3-4^6- , 2^5-"; transcript1_id "14.1882.227"; splice_chain1 "65237301,65237393,65237430,65237537"; transcript2_id "14.1882.98"; splice_chain2 "65237329,65237534";
chr14	astalavista	as_event	65237298	65237537	.	+	.	as_code "1^3-4^6- , 2^5-"; transcript1_id "14.1882.287"; splice_chain1 "65237298,65237391,65237430,65237537"; transcript2_id "14.1882.98"; splice_chain2 "65237329,65237534";
chr14	astalavista	as_event	65237321	65237537	.	+	.	as_code "1^3-4^6- , 2^5-"; transcript1_id "14.1882.294"; splice_chain1 "65237321,65237418,65237430,65237537"; transcript2_id "14.1882.98"; splice_chain2 "65237329,65237534";
chr14	astalavista	as_event	65237329	65237768	.	+	.	as_code "1^3- , 2^4-5^6-"; transcript1_id "14.1882.98"; splice_chain1 "65237329,65237534"; transcript2_id "14.1882.239"; splice_chain2 "65237430,65237537,65237665,65237768";
chr14	astalavista	as_event	65237329	65237765	.	+	.	as_code "1^3- , 2^4-5^6-"; transcript1_id "14.1882.98"; splice_chain1 "65237329,65237534"; transcript2_id "14.1882.321"; splice_chain2 "65237430,65237537,65237710,65237765";
chr14	astalavista	as_event	65237329	65237712	.	+	.	as_code "1^3- , 2^4-5^6-"; transcript1_id "14.1882.98"; splice_chain1 "65237329,65237534"; transcript2_id "14.1882.245"; splice_chain2 "65237430,65237537,65237638,65237712";
chr14	astalavista	as_event	65237329	65237747	.	+	.	as_code "1^3- , 2^4-5^6-"; transcript1_id "14.1882.98"; splice_chain1 "65237329,65237534"; transcript2_id "14.1882.337"; splice_chain2 "65237430,65237537,65237639,65237747";
chr14	astalavista	as_event	65237329	65237789	.	+	.	as_code "1^3- , 2^4-5^6-"; transcript1_id "14.1882.98"; splice_chain1 "65237329,65237534"; transcript2_id "14.1882.251"; splice_chain2 "65237430,65237537,65237719,65237789";
chr14	astalavista	as_event	65237329	65237789	.	+	.	as_code "1^3- , 2^4-5^6-"; transcript1_id "14.1882.98"; splice_chain1 "65237329,65237534"; transcript2_id "14.1882.288"; splice_chain2 "65237430,65237537,65237734,65237789";
chr14	astalavista	as_event	65237329	65237789	.	+	.	as_code "1^3- , 2^4-5^6-"; transcript1_id "14.1882.98"; splice_chain1 "65237329,65237534"; transcript2_id "14.1882.335"; splice_chain2 "65237430,65237537,65237728,65237789";
chr14	astalavista	as_event	65237329	65237724	.	+	.	as_code "1^3- , 2^4-5^6-"; transcript1_id "14.1882.98"; splice_chain1 "65237329,65237534"; transcript2_id "14.1882.252"; splice_chain2 "65237430,65237537,65237612,65237724";
chr14	astalavista	as_event	65237329	65237749	.	+	.	as_code "1^3- , 2^4-5^6-"; transcript1_id "14.1882.98"; splice_chain1 "65237329,65237534"; transcript2_id "14.1882.253"; splice_chain2 "65237430,65237537,65237627,65237749";
chr14	astalavista	as_event	65237329	65237754	.	+	.	as_code "1^3- , 2^4-5^6-"; transcript1_id "14.1882.98"; splice_chain1 "65237329,65237534"; transcript2_id "14.1882.254"; splice_chain2 "65237430,65237537,65237694,65237754";
chr14	astalavista	as_event	65237329	65237709	.	+	.	as_code "1^3- , 2^4-5^6-"; transcript1_id "14.1882.98"; splice_chain1 "65237329,65237534"; transcript2_id "14.1882.255"; splice_chain2 "65237430,65237537,65237647,65237709";
chr14	astalavista	as_event	65237329	65237709	.	+	.	as_code "1^3- , 2^4-5^6-"; transcript1_id "14.1882.98"; splice_chain1 "65237329,65237534"; transcript2_id "14.1882.333"; splice_chain2 "65237430,65237537,65237654,65237709";
chr14	astalavista	as_event	65237329	65237735	.	+	.	as_code "1^3- , 2^4-5^6-"; transcript1_id "14.1882.98"; splice_chain1 "65237329,65237534"; transcript2_id "14.1882.275"; splice_chain2 "65237430,65237537,65237636,65237735";
chr14	astalavista	as_event	65237329	65237735	.	+	.	as_code "1^3- , 2^4-5^6-"; transcript1_id "14.1882.98"; splice_chain1 "65237329,65237534"; transcript2_id "14.1882.309"; splice_chain2 "65237430,65237537,65237680,65237735";
chr14	astalavista	as_event	65237329	65237746	.	+	.	as_code "1^3- , 2^4-5^6-"; transcript1_id "14.1882.98"; splice_chain1 "65237329,65237534"; transcript2_id "14.1882.267"; splice_chain2 "65237430,65237537,65237646,65237746";
chr14	astalavista	as_event	65237329	65237746	.	+	.	as_code "1^3- , 2^4-5^6-"; transcript1_id "14.1882.98"; splice_chain1 "65237329,65237534"; transcript2_id "14.1882.320"; splice_chain2 "65237430,65237537,65237619,65237746";
chr14	astalavista	as_event	65237329	65237585	.	+	.	as_code "1^3- , 2^4-5^6-"; transcript1_id "14.1882.98"; splice_chain1 "65237329,65237534"; transcript2_id "14.1882.264"; splice_chain2 "65237430,65237537,65237555,65237585";
chr14	astalavista	as_event	65237329	65237720	.	+	.	as_code "1^3- , 2^4-5^6-"; transcript1_id "14.1882.98"; splice_chain1 "65237329,65237534"; transcript2_id "14.1882.276"; splice_chain2 "65237430,65237537,65237598,65237720";
chr14	astalavista	as_event	65237329	65237838	.	+	.	as_code "1^3- , 2^4-5^6-"; transcript1_id "14.1882.98"; splice_chain1 "65237329,65237534"; transcript2_id "14.1882.281"; splice_chain2 "65237430,65237537,65237741,65237838";
chr14	astalavista	as_event	65237329	65237844	.	+	.	as_code "1^3- , 2^4-5^6-"; transcript1_id "14.1882.98"; splice_chain1 "65237329,65237534"; transcript2_id "14.1882.285"; splice_chain2 "65237430,65237537,65237789,65237844";
chr14	astalavista	as_event	65237329	65237743	.	+	.	as_code "1^3- , 2^4-5^6-"; transcript1_id "14.1882.98"; splice_chain1 "65237329,65237534"; transcript2_id "14.1882.304"; splice_chain2 "65237430,65237537,65237684,65237743";
chr14	astalavista	as_event	65237329	65237731	.	+	.	as_code "1^3- , 2^4-5^6-"; transcript1_id "14.1882.98"; splice_chain1 "65237329,65237534"; transcript2_id "14.1882.314"; splice_chain2 "65237430,65237537,65237679,65237731";
chr14	astalavista	as_event	65237329	65237731	.	+	.	as_code "1^3- , 2^4-5^6-"; transcript1_id "14.1882.98"; splice_chain1 "65237329,65237534"; transcript2_id "14.1882.318"; splice_chain2 "65237430,65237537,65237643,65237731";
chr14	astalavista	as_event	65237329	65237623	.	+	.	as_code "1^3- , 2^4-5^6-"; transcript1_id "14.1882.98"; splice_chain1 "65237329,65237534"; transcript2_id "14.1882.325"; splice_chain2 "65237430,65237537,65237568,65237623";
chr14	astalavista	as_event	65237329	65237813	.	+	.	as_code "1^3- , 2^4-5^6-"; transcript1_id "14.1882.98"; splice_chain1 "65237329,65237534"; transcript2_id "14.1882.331"; splice_chain2 "65237430,65237537,65237572,65237813";
chr14	astalavista	as_event	65237329	65237851	.	+	.	as_code "1^3- , 2^4-5^6-"; transcript1_id "14.1882.98"; splice_chain1 "65237329,65237534"; transcript2_id "14.1882.260"; splice_chain2 "65237430,65237537,65237698,65237851";
chr14	astalavista	as_event	65237329	65237825	.	+	.	as_code "1^3- , 2^4-5^6-"; transcript1_id "14.1882.98"; splice_chain1 "65237329,65237534"; transcript2_id "14.1882.289"; splice_chain2 "65237430,65237537,65237698,65237825";
chr14	astalavista	as_event	65237329	65237765	.	+	.	as_code "1^3- , 2^4-5^6-"; transcript1_id "14.1882.98"; splice_chain1 "65237329,65237534"; transcript2_id "14.1882.241"; splice_chain2 "65237430,65237537,65237692,65237765";
chr14	astalavista	as_event	65237329	65237747	.	+	.	as_code "1^3- , 2^4-5^6-"; transcript1_id "14.1882.98"; splice_chain1 "65237329,65237534"; transcript2_id "14.1882.307"; splice_chain2 "65237430,65237537,65237670,65237747";
chr14	astalavista	as_event	65237329	65237726	.	+	.	as_code "1^3- , 2^4-5^6-"; transcript1_id "14.1882.98"; splice_chain1 "65237329,65237534"; transcript2_id "14.1882.301"; splice_chain2 "65237430,65237537,65237670,65237726";
chr14	astalavista	as_event	65237329	65237747	.	+	.	as_code "1^3- , 2^4-5^6-"; transcript1_id "14.1882.98"; splice_chain1 "65237329,65237534"; transcript2_id "14.1882.246"; splice_chain2 "65237430,65237537,65237656,65237747";
chr14	astalavista	as_event	65237329	65237733	.	+	.	as_code "1^3- , 2^4-5^6-"; transcript1_id "14.1882.98"; splice_chain1 "65237329,65237534"; transcript2_id "14.1882.298"; splice_chain2 "65237430,65237537,65237656,65237733";
chr14	astalavista	as_event	65237329	65237789	.	+	.	as_code "1^3- , 2^4-5^6-"; transcript1_id "14.1882.98"; splice_chain1 "65237329,65237534"; transcript2_id "14.1882.317"; splice_chain2 "65237430,65237537,65237641,65237789";
chr14	astalavista	as_event	65237329	65237735	.	+	.	as_code "1^3- , 2^4-5^6-"; transcript1_id "14.1882.98"; splice_chain1 "65237329,65237534"; transcript2_id "14.1882.327"; splice_chain2 "65237430,65237537,65237633,65237735";
chr14	astalavista	as_event	65237329	65237746	.	+	.	as_code "1^3- , 2^4-5^6-"; transcript1_id "14.1882.98"; splice_chain1 "65237329,65237534"; transcript2_id "14.1882.263"; splice_chain2 "65237430,65237537,65237624,65237746";
chr14	astalavista	as_event	65237329	65237721	.	+	.	as_code "1^3- , 2^4-5^6-"; transcript1_id "14.1882.98"; splice_chain1 "65237329,65237534"; transcript2_id "14.1882.305"; splice_chain2 "65237430,65237537,65237624,65237721";
chr14	astalavista	as_event	65237329	65237713	.	+	.	as_code "1^3- , 2^4-5^6-"; transcript1_id "14.1882.98"; splice_chain1 "65237329,65237534"; transcript2_id "14.1882.272"; splice_chain2 "65237430,65237537,65237616,65237713";
chr14	astalavista	as_event	65237329	65237726	.	+	.	as_code "1^3- , 2^4-5^6-"; transcript1_id "14.1882.98"; splice_chain1 "65237329,65237534"; transcript2_id "14.1882.258"; splice_chain2 "65237430,65237537,65237585,65237726";
chr14	astalavista	as_event	65237329	65237537	.	+	.	as_code "1^3- , 2^4-"; transcript1_id "14.1882.98"; splice_chain1 "65237329,65237534"; transcript2_id "14.1882.198"; splice_chain2 "65237413,65237537";
chr14	astalavista	as_event	65237329	65237546	.	+	.	as_code "1^3- , 2^4-"; transcript1_id "14.1882.98"; splice_chain1 "65237329,65237534"; transcript2_id "14.1882.133"; splice_chain2 "65237409,65237546";
chr14	astalavista	as_event	65237329	65237573	.	+	.	as_code "1^3- , 2^4-"; transcript1_id "14.1882.98"; splice_chain1 "65237329,65237534"; transcript2_id "14.1882.81"; splice_chain2 "65237409,65237573";
chr14	astalavista	as_event	65237316	65237762	.	+	.	as_code "1^4- , 2^3-"; transcript1_id "14.1882.152"; splice_chain1 "65237316,65237762"; transcript2_id "14.1882.98"; splice_chain2 "65237329,65237534";
chr14	astalavista	as_event	65237316	65237537	.	+	.	as_code "1^3-4^6- , 2^5-"; transcript1_id "14.1882.300"; splice_chain1 "65237316,65237392,65237430,65237537"; transcript2_id "14.1882.98"; splice_chain2 "65237329,65237534";
chr14	astalavista	as_event	65237314	65237580	.	+	.	as_code "1^4- , 2^3-"; transcript1_id "14.1882.114"; splice_chain1 "65237314,65237580"; transcript2_id "14.1882.98"; splice_chain2 "65237329,65237534";
chr14	astalavista	as_event	65237314	65237565	.	+	.	as_code "1^4- , 2^3-"; transcript1_id "14.1882.186"; splice_chain1 "65237314,65237565"; transcript2_id "14.1882.98"; splice_chain2 "65237329,65237534";
chr14	astalavista	as_event	65237314	65237537	.	+	.	as_code "1^3-4^6- , 2^5-"; transcript1_id "14.1882.328"; splice_chain1 "65237314,65237378,65237430,65237537"; transcript2_id "14.1882.98"; splice_chain2 "65237329,65237534";
chr14	astalavista	as_event	65237305	65237577	.	+	.	as_code "1^4- , 2^3-"; transcript1_id "14.1882.211"; splice_chain1 "65237305,65237577"; transcript2_id "14.1882.98"; splice_chain2 "65237329,65237534";
chr14	astalavista	as_event	65237305	65237537	.	+	.	as_code "1^3-4^6- , 2^5-"; transcript1_id "14.1882.308"; splice_chain1 "65237305,65237375,65237430,65237537"; transcript2_id "14.1882.98"; splice_chain2 "65237329,65237534";
chr14	astalavista	as_event	65237303	65237545	.	+	.	as_code "1^4- , 2^3-"; transcript1_id "14.1882.132"; splice_chain1 "65237303,65237545"; transcript2_id "14.1882.98"; splice_chain2 "65237329,65237534";
chr14	astalavista	as_event	65237303	65237537	.	+	.	as_code "1^3-4^6- , 2^5-"; transcript1_id "14.1882.242"; splice_chain1 "65237303,65237395,65237430,65237537"; transcript2_id "14.1882.98"; splice_chain2 "65237329,65237534";
chr14	astalavista	as_event	65237303	65237556	.	+	.	as_code "1^3-4^6- , 2^5-"; transcript1_id "14.1882.247"; splice_chain1 "65237303,65237395,65237413,65237556"; transcript2_id "14.1882.98"; splice_chain2 "65237329,65237534";
chr14	astalavista	as_event	65237403	65237709	.	+	.	as_code "1^4- , 2^3-"; transcript1_id "14.1882.77"; splice_chain1 "65237403,65237709"; transcript2_id "14.1882.212"; splice_chain2 "65237404,65237542";
chr14	astalavista	as_event	65237404	65237542	.	+	.	as_code "1^2- , 0"; transcript1_id "14.1882.28"; splice_chain1 ""; transcript2_id "14.1882.212"; splice_chain2 "65237404,65237542";
chr14	astalavista	as_event	65237404	65237549	.	+	.	as_code "1^3- , 2^4-"; transcript1_id "14.1882.212"; splice_chain1 "65237404,65237542"; transcript2_id "14.1882.210"; splice_chain2 "65237430,65237549";
chr14	astalavista	as_event	65237404	65237542	.	+	.	as_code "1^4- , 2^3-"; transcript1_id "14.1882.212"; splice_chain1 "65237404,65237542"; transcript2_id "14.1882.100"; splice_chain2 "65237430,65237537";
chr14	astalavista	as_event	65237301	65237542	.	+	.	as_code "1^2-4^5- , 3^6-"; transcript1_id "14.1882.227"; splice_chain1 "65237301,65237393,65237430,65237537"; transcript2_id "14.1882.212"; splice_chain2 "65237404,65237542";
chr14	astalavista	as_event	65237298	65237542	.	+	.	as_code "1^2-4^5- , 3^6-"; transcript1_id "14.1882.287"; splice_chain1 "65237298,65237391,65237430,65237537"; transcript2_id "14.1882.212"; splice_chain2 "65237404,65237542";
chr14	astalavista	as_event	65237321	65237542	.	+	.	as_code "1^3-4^5- , 2^6-"; transcript1_id "14.1882.294"; splice_chain1 "65237321,65237418,65237430,65237537"; transcript2_id "14.1882.212"; splice_chain2 "65237404,65237542";
chr14	astalavista	as_event	65237404	65237768	.	+	.	as_code "1^4- , 2^3-5^6-"; transcript1_id "14.1882.212"; splice_chain1 "65237404,65237542"; transcript2_id "14.1882.239"; splice_chain2 "65237430,65237537,65237665,65237768";
chr14	astalavista	as_event	65237404	65237765	.	+	.	as_code "1^4- , 2^3-5^6-"; transcript1_id "14.1882.212"; splice_chain1 "65237404,65237542"; transcript2_id "14.1882.321"; splice_chain2 "65237430,65237537,65237710,65237765";
chr14	astalavista	as_event	65237404	65237712	.	+	.	as_code "1^4- , 2^3-5^6-"; transcript1_id "14.1882.212"; splice_chain1 "65237404,65237542"; transcript2_id "14.1882.245"; splice_chain2 "65237430,65237537,65237638,65237712";
chr14	astalavista	as_event	65237404	65237747	.	+	.	as_code "1^4- , 2^3-5^6-"; transcript1_id "14.1882.212"; splice_chain1 "65237404,65237542"; transcript2_id "14.1882.337"; splice_chain2 "65237430,65237537,65237639,65237747";
chr14	astalavista	as_event	65237404	65237789	.	+	.	as_code "1^4- , 2^3-5^6-"; transcript1_id "14.1882.212"; splice_chain1 "65237404,65237542"; transcript2_id "14.1882.251"; splice_chain2 "65237430,65237537,65237719,65237789";
chr14	astalavista	as_event	65237404	65237789	.	+	.	as_code "1^4- , 2^3-5^6-"; transcript1_id "14.1882.212"; splice_chain1 "65237404,65237542"; transcript2_id "14.1882.288"; splice_chain2 "65237430,65237537,65237734,65237789";
chr14	astalavista	as_event	65237404	65237789	.	+	.	as_code "1^4- , 2^3-5^6-"; transcript1_id "14.1882.212"; splice_chain1 "65237404,65237542"; transcript2_id "14.1882.335"; splice_chain2 "65237430,65237537,65237728,65237789";
chr14	astalavista	as_event	65237404	65237724	.	+	.	as_code "1^4- , 2^3-5^6-"; transcript1_id "14.1882.212"; splice_chain1 "65237404,65237542"; transcript2_id "14.1882.252"; splice_chain2 "65237430,65237537,65237612,65237724";
chr14	astalavista	as_event	65237404	65237749	.	+	.	as_code "1^4- , 2^3-5^6-"; transcript1_id "14.1882.212"; splice_chain1 "65237404,65237542"; transcript2_id "14.1882.253"; splice_chain2 "65237430,65237537,65237627,65237749";
chr14	astalavista	as_event	65237404	65237754	.	+	.	as_code "1^4- , 2^3-5^6-"; transcript1_id "14.1882.212"; splice_chain1 "65237404,65237542"; transcript2_id "14.1882.254"; splice_chain2 "65237430,65237537,65237694,65237754";
chr14	astalavista	as_event	65237404	65237709	.	+	.	as_code "1^4- , 2^3-5^6-"; transcript1_id "14.1882.212"; splice_chain1 "65237404,65237542"; transcript2_id "14.1882.255"; splice_chain2 "65237430,65237537,65237647,65237709";
chr14	astalavista	as_event	65237404	65237709	.	+	.	as_code "1^4- , 2^3-5^6-"; transcript1_id "14.1882.212"; splice_chain1 "65237404,65237542"; transcript2_id "14.1882.333"; splice_chain2 "65237430,65237537,65237654,65237709";
chr14	astalavista	as_event	65237404	65237735	.	+	.	as_code "1^4- , 2^3-5^6-"; transcript1_id "14.1882.212"; splice_chain1 "65237404,65237542"; transcript2_id "14.1882.275"; splice_chain2 "65237430,65237537,65237636,65237735";
chr14	astalavista	as_event	65237404	65237735	.	+	.	as_code "1^4- , 2^3-5^6-"; transcript1_id "14.1882.212"; splice_chain1 "65237404,65237542"; transcript2_id "14.1882.309"; splice_chain2 "65237430,65237537,65237680,65237735";
chr14	astalavista	as_event	65237404	65237746	.	+	.	as_code "1^4- , 2^3-5^6-"; transcript1_id "14.1882.212"; splice_chain1 "65237404,65237542"; transcript2_id "14.1882.267"; splice_chain2 "65237430,65237537,65237646,65237746";
chr14	astalavista	as_event	65237404	65237746	.	+	.	as_code "1^4- , 2^3-5^6-"; transcript1_id "14.1882.212"; splice_chain1 "65237404,65237542"; transcript2_id "14.1882.320"; splice_chain2 "65237430,65237537,65237619,65237746";
chr14	astalavista	as_event	65237404	65237585	.	+	.	as_code "1^4- , 2^3-5^6-"; transcript1_id "14.1882.212"; splice_chain1 "65237404,65237542"; transcript2_id "14.1882.264"; splice_chain2 "65237430,65237537,65237555,65237585";
chr14	astalavista	as_event	65237404	65237720	.	+	.	as_code "1^4- , 2^3-5^6-"; transcript1_id "14.1882.212"; splice_chain1 "65237404,65237542"; transcript2_id "14.1882.276"; splice_chain2 "65237430,65237537,65237598,65237720";
chr14	astalavista	as_event	65237404	65237838	.	+	.	as_code "1^4- , 2^3-5^6-"; transcript1_id "14.1882.212"; splice_chain1 "65237404,65237542"; transcript2_id "14.1882.281"; splice_chain2 "65237430,65237537,65237741,65237838";
chr14	astalavista	as_event	65237404	65237844	.	+	.	as_code "1^4- , 2^3-5^6-"; transcript1_id "14.1882.212"; splice_chain1 "65237404,65237542"; transcript2_id "14.1882.285"; splice_chain2 "65237430,65237537,65237789,65237844";
chr14	astalavista	as_event	65237404	65237743	.	+	.	as_code "1^4- , 2^3-5^6-"; transcript1_id "14.1882.212"; splice_chain1 "65237404,65237542"; transcript2_id "14.1882.304"; splice_chain2 "65237430,65237537,65237684,65237743";
chr14	astalavista	as_event	65237404	65237731	.	+	.	as_code "1^4- , 2^3-5^6-"; transcript1_id "14.1882.212"; splice_chain1 "65237404,65237542"; transcript2_id "14.1882.314"; splice_chain2 "65237430,65237537,65237679,65237731";
chr14	astalavista	as_event	65237404	65237731	.	+	.	as_code "1^4- , 2^3-5^6-"; transcript1_id "14.1882.212"; splice_chain1 "65237404,65237542"; transcript2_id "14.1882.318"; splice_chain2 "65237430,65237537,65237643,65237731";
chr14	astalavista	as_event	65237404	65237623	.	+	.	as_code "1^4- , 2^3-5^6-"; transcript1_id "14.1882.212"; splice_chain1 "65237404,65237542"; transcript2_id "14.1882.325"; splice_chain2 "65237430,65237537,65237568,65237623";
chr14	astalavista	as_event	65237404	65237813	.	+	.	as_code "1^4- , 2^3-5^6-"; transcript1_id "14.1882.212"; splice_chain1 "65237404,65237542"; transcript2_id "14.1882.331"; splice_chain2 "65237430,65237537,65237572,65237813";
chr14	astalavista	as_event	65237404	65237851	.	+	.	as_code "1^4- , 2^3-5^6-"; transcript1_id "14.1882.212"; splice_chain1 "65237404,65237542"; transcript2_id "14.1882.260"; splice_chain2 "65237430,65237537,65237698,65237851";
[truncated: 95,822 more rows]

## Sheet: Sheet2
astalavista	as_event	as_code "1- , 0"
[truncated: 2,636 more rows]
