# Supplementary material for: A survey of transcriptome complexity in Sus scrofa using single-molecule long-read sequencing
Source: DNA Res. 2018 May 29;25(4):421–37. doi: 10.1093/dnares/dsy014 (PMC6105124; doi:10.1093/dnares/dsy014)
Supplement: Supplementary Table S9 [file dsy014_table_s9.xlsx]

## Sheet: Sheet1
Loci ID	Isoform ID	Precursor genes	Reference RNA in Pig	Reference RNA in Human
7.693.43	m160522_052347_42221_c100979692550000001823212907061650_s1_p0/102680/30_3123_CCS	MYH7;MYH6;
14.604.6	m160522_052347_42221_c100979692550000001823212907061650_s1_p0/103785/3578_63_CCS	AL135791.1;ZNF658;
14.960.10	m160522_052347_42221_c100979692550000001823212907061650_s1_p0/104117/31_2978_CCS	SLC16A12;PANK1;
3.1951.8	m160522_052347_42221_c100979692550000001823212907061650_s1_p0/104558/25_3468_CCS	RTN4;RTN2;	XM_021085559.1;XM_005662541.3;XM_021085558.1;XM_005662540.3;
1.1325.3	m160522_052347_42221_c100979692550000001823212907061650_s1_p0/104606/3798_67_CCS	NIN;PYGL;
5.74.2	m160522_052347_42221_c100979692550000001823212907061650_s1_p0/107408/3045_62_CCS	ENSSSCG00000021699;MIEF1;
15.1541.5	m160522_052347_42221_c100979692550000001823212907061650_s1_p0/108394/1936_54_CCS	HNRNPA3;miRNA;
7.693.26	m160522_052347_42221_c100979692550000001823212907061650_s1_p0/109330/3228_63_CCS	MYH7;MYH6;	NM_213855.2;	hum_XM_017021340.1;NM_000257.3;
7.693.17	m160522_052347_42221_c100979692550000001823212907061650_s1_p0/112358/2363_62_CCS	MYH7;MYH6;
2.2165.4	m160522_052347_42221_c100979692550000001823212907061650_s1_p0/113970/31_3827_CCS	SPEG;ENSSSCG00000020775;
15.1541.8	m160522_052347_42221_c100979692550000001823212907061650_s1_p0/114356/2404_64_CCS	HNRNPA3;miRNA;	XM_003133501.5;	hum_NR_138470.1;NM_194247.3;
6.339.3	m160522_052347_42221_c100979692550000001823212907061650_s1_p0/118038/2977_57_CCS	PAK4;PAK4;	XM_005664597.3;
17.225.2	m160522_052347_42221_c100979692550000001823212907061650_s1_p0/119051/953_63_CCS	RP4-576H24.4;SIRPG;
2.2695.2	m160522_052347_42221_c100979692550000001823212907061650_s1_p0/121247/31_4162_CCS	FAM53C;FAM53C;	XM_005661691.3;
1.557.5	m160522_052347_42221_c100979692550000001823212907061650_s1_p0/121612/31_3293_CCS	SESN1;ENSSSCG00000020883;
13.1701.3	m160522_052347_42221_c100979692550000001823212907061650_s1_p0/122803/3241_58_CCS	PIK3R4;PIK3R4;	XM_021071333.1;XM_021071332.1;
7.601.2	m160522_052347_42221_c100979692550000001823212907061650_s1_p0/127025/31_4307_CCS	MIPOL1;MIPOL1;	XM_021099133.1;
12.1293.2	m160522_052347_42221_c100979692550000001823212907061650_s1_p0/129385/31_3032_CCS	MYO18A;TIAF1;
7.168.3	m160525_154325_42199_c100941512550000001823217706101646_s1_p0/93439/26_541_CCS	TMP-SLA-3;TMP-CH242-74M17.5;HLA-E;HLA-E;TMP-CH242-74M17.4;	XM_021098437.1;XR_001297765.1;
2.2070.1	m160522_052347_42221_c100979692550000001823212907061650_s1_p0/131357/29_2905_CCS	ADGRE1;ENSSSCG00000022228;
2.2626.10	m160522_052347_42221_c100979692550000001823212907061650_s1_p0/134866/29_3731_CCS	LYRM7;CDC42SE2;	XM_005661625.3;
9.1576.2	m160522_052347_42221_c100979692550000001823212907061650_s1_p0/135591/31_3777_CCS	SNORD14D;SNORD14E;SNORD14C;
12.990.8	m160522_052347_42221_c100979692550000001823212907061650_s1_p0/137022/31_3616_CCS	STAT5A;STAT5A;	XM_021066242.1;
9.1457.4	m160522_052347_42221_c100979692550000001823212907061650_s1_p0/138325/3016_57_CCS	C11orf1;HSPB2-C11orf52;
12.990.12	m160522_052347_42221_c100979692550000001823212907061650_s1_p0/143209/4051_59_CCS	STAT5A;STAT5A;	XM_021066241.1;
2.2070.3	m160522_052347_42221_c100979692550000001823212907061650_s1_p0/145516/3365_56_CCS	ADGRE1;ENSSSCG00000022228;	XM_021083973.1;
2.1395.12	m160522_052347_42221_c100979692550000001823212907061650_s1_p0/146505/3666_53_CCS	CSF1R;PDGFRB;ENSSSCG00000021886;	XM_013995332.2;XM_003124100.6;
12.506.5	m160522_052347_42221_c100979692550000001823212907061650_s1_p0/147659/3003_62_CCS	IFT20;POLDIP2;
6.743.6	m160522_052347_42221_c100979692550000001823212907061650_s1_p0/152034/31_3747_CCS	GPN2;GPATCH3;
18.469.1	m160522_052347_42221_c100979692550000001823212907061650_s1_p0/154293/31_3398_CCS	ENSSSCG00000016767;SUGCT;
2.2626.5	m160522_052347_42221_c100979692550000001823212907061650_s1_p0/155485/3600_61_CCS	LYRM7;CDC42SE2;	XR_002342089.1;
3.570.8	m160522_052347_42221_c100979692550000001823212907061650_s1_p0/1625/31_980_CCS	IGKC;IGKJ2;IGKV2D-40;
6.2177.16	m160522_052347_42221_c100979692550000001823212907061650_s1_p0/17588/31_3911_CCS	EPB41;ENSSSCG00000026263;	XM_021095696.1;
6.481.3	m160522_052347_42221_c100979692550000001823212907061650_s1_p0/19485/791_55_CCS	SIGLEC14;SIGLEC14;
13.241.6	m160522_052347_42221_c100979692550000001823212907061650_s1_p0/20466/2934_56_CCS	CCR1;XCR1;	NM_001001621.1;
4.2138.2	m160522_052347_42221_c100979692550000001823212907061650_s1_p0/21668/3938_58_CCS	ARHGAP29;ARHGAP29;	XM_013997364.2;XM_005663656.3;
7.693.44	m160522_052347_42221_c100979692550000001823212907061650_s1_p0/22438/30_2952_CCS	MYH7;MYH6;
12.442.2	m160522_052347_42221_c100979692550000001823212907061650_s1_p0/22865/31_3565_CCS	ZNHIT3;SNORA11;	XM_003131700.6;
X.1082.2	m160522_052347_42221_c100979692550000001823212907061650_s1_p0/23200/3280_56_CCS	DIAPH2;ENSSSCG00000027552;	XM_021080481.1;XM_021080480.1;XM_021080479.1;
1.1325.7	m160522_052347_42221_c100979692550000001823212907061650_s1_p0/23781/32_4473_CCS	NIN;PYGL;
7.693.14	m160522_052347_42221_c100979692550000001823212907061650_s1_p0/27471/29_2029_CCS	MYH7;MYH6;
4.322.5	m160522_052347_42221_c100979692550000001823212907061650_s1_p0/31364/2318_60_CCS	RIPK2;RIPK2;	XM_021089139.1;
13.241.7	m160522_052347_42221_c100979692550000001823212907061650_s1_p0/33006/31_2786_CCS	CCR1;XCR1;	NM_001001621.1;
12.1428.57	m160522_052347_42221_c100979692550000001823212907061650_s1_p0/33737/2924_59_CCS	MYH1;MYH2;
6.481.10	m160522_052347_42221_c100979692550000001823212907061650_s1_p0/34221/33_2681_CCS	SIGLEC14;SIGLEC14;	XM_003127392.5;
7.1925.17	m160522_052347_42221_c100979692550000001823212907061650_s1_p0/35414/30_4780_CCS	ENSSSCG00000002259;ENSSSCG00000022453;	XM_021099912.1;
1.1048.5	m160522_052347_42221_c100979692550000001823212907061650_s1_p0/35801/3368_56_CCS	SRP14;SRP14;	XM_003121602.6;
9.1327.1	m160522_052347_42221_c100979692550000001823212907061650_s1_p0/38972/3008_56_CCS	SNORA1;snoZ40;SNORA8;SNORA25;SNORA32;
14.146.7	m160522_052347_42221_c100979692550000001823212907061650_s1_p0/39310/3743_56_CCS	CLCN3;ENSSSCG00000025990;
8.1742.5	m160522_052347_42221_c100979692550000001823212907061650_s1_p0/40167/31_2973_CCS	MANBA;MANBA;MANBA;NFKB1;
18.134.4	m160522_052347_42221_c100979692550000001823212907061650_s1_p0/40689/4332_64_CCS	EXOC4;ENSSSCG00000016544;	XM_021078821.1;
3.2175.4	m160522_052347_42221_c100979692550000001823212907061650_s1_p0/4218/30_3627_CCS	ENSSSCG00000028366;DNMT3A;
13.333.5	m160522_052347_42221_c100979692550000001823212907061650_s1_p0/473/4316_57_CCS	HYAL3;HYAL1;NAT6;
1.1048.4	m160522_052347_42221_c100979692550000001823212907061650_s1_p0/48565/3398_57_CCS	SRP14;SRP14;	XM_003121602.6;
6.1600.12	m160522_052347_42221_c100979692550000001823212907061650_s1_p0/50342/31_4860_CCS	DPY19L3;ZNF507;
8.1458.28	m160522_052347_42221_c100979692550000001823212907061650_s1_p0/50610/30_3115_CCS	ENSSSCG00000008998;ENSSSCG00000028901;
8.1399.1	m160522_052347_42221_c100979692550000001823212907061650_s1_p0/50997/4882_54_CCS	ENSSSCG00000008951;ENSSSCG00000023426;
14.960.12	m160522_052347_42221_c100979692550000001823212907061650_s1_p0/51843/2907_60_CCS	SLC16A12;PANK1;	XM_005671265.3;
1.1861.3	m160522_052347_42221_c100979692550000001823212907061650_s1_p0/53601/31_3722_CCS	TNC;TNC;
1.2355.7	m160522_052347_42221_c100979692550000001823212907061650_s1_p0/54143/31_3724_CCS	ENSSSCG00000004231;TRDN;	XM_021088731.1;
16.1027.7	m160522_052347_42221_c100979692550000001823212907061650_s1_p0/54456/4087_60_CCS	EBF1;EBF1;	XM_003359834.4;	hum_NM_001290360.2;
15.1888.10	m160522_052347_42221_c100979692550000001823212907061650_s1_p0/61346/32_3291_CCS	PSMD1;PSMD1;	XM_001925902.7;	hum_NM_002807.3;
9.7.1	m160522_052347_42221_c100979692550000001823212907061650_s1_p0/61991/2740_59_CCS	SNORA3A;SNORA3B;
6.2177.7	m160522_052347_42221_c100979692550000001823212907061650_s1_p0/64726/31_3116_CCS	EPB41;ENSSSCG00000026263;
15.564.4	m160522_052347_42221_c100979692550000001823212907061650_s1_p0/67986/3028_66_CCS	PRKRA;FKBP7;
14.960.8	m160522_052347_42221_c100979692550000001823212907061650_s1_p0/7002/2952_55_CCS	SLC16A12;PANK1;	XM_005671265.3;
14.604.7	m160522_052347_42221_c100979692550000001823212907061650_s1_p0/70068/29_3126_CCS	AL135791.1;ZNF658;	XM_013983243.2;
X.661.1	m160522_052347_42221_c100979692550000001823212907061650_s1_p0/7027/4446_60_CCS	HAUS7;TREX2;
7.693.23	m160522_052347_42221_c100979692550000001823212907061650_s1_p0/71304/31_2765_CCS	MYH7;MYH6;
3.2175.5	m160522_052347_42221_c100979692550000001823212907061650_s1_p0/71587/3431_54_CCS	ENSSSCG00000028366;DNMT3A;	XR_002342129.1;XR_002342128.1;XR_002342127.1;XR_002342126.1;XR_002342125.1;XR_002342124.1;XR_002342123.1;XR_002342122.1;XM_021085524.1;	hum_NM_022552.4;
X.1070.7	m160522_052347_42221_c100979692550000001823212907061650_s1_p0/72296/30_4610_CCS	ZNF711;APOOL;	XM_001926232.7;	hum_NM_001330574.1;
6.1712.17	m160522_052347_42221_c100979692550000001823212907061650_s1_p0/72721/2971_54_CCS	EGLN2;RAB4B;
7.1323.4	m160522_052347_42221_c100979692550000001823212907061650_s1_p0/74132/3760_64_CCS	DDX39B;ATP6V1G2-DDX39B;
7.693.38	m160522_052347_42221_c100979692550000001823212907061650_s1_p0/74879/31_3740_CCS	MYH7;MYH6;	NM_213855.2;	hum_XM_017021340.1;NM_000257.3;
3.742.6	m160522_052347_42221_c100979692550000001823212907061650_s1_p0/75383/27_3008_CCS	ENSSSCG00000008355;ENSSSCG00000008356;	XM_005662507.3;
12.1014.1	m160522_052347_42221_c100979692550000001823212907061650_s1_p0/77193/718_58_CCS	KRTAP2-1;KRTAP2-1;
15.1070.4	m160522_052347_42221_c100979692550000001823212907061650_s1_p0/78639/3961_176_CCS	LCT;LCT;	XM_021076419.1;
7.1179.7	m160522_052347_42221_c100979692550000001823212907061650_s1_p0/79184/2946_59_CCS	STMND1;CAP2;	XM_021100214.1;
X.661.2	m160522_052347_42221_c100979692550000001823212907061650_s1_p0/80073/30_4087_CCS	HAUS7;TREX2;
7.1280.6	m160522_052347_42221_c100979692550000001823212907061650_s1_p0/80374/3315_60_CCS	ZNF389;ENSSSCG00000021069;
2.1395.10	m160522_052347_42221_c100979692550000001823212907061650_s1_p0/82657/33_3816_CCS	CSF1R;PDGFRB;ENSSSCG00000021886;	XM_003124100.6;
13.2054.4	m160522_052347_42221_c100979692550000001823212907061650_s1_p0/83136/3294_56_CCS	SNORD19;SNORD19B;
8.1371.4	m160522_052347_42221_c100979692550000001823212907061650_s1_p0/83612/4076_59_CCS	UGT2B11;UGT2B11;
7.217.4	m160522_052347_42221_c100979692550000001823212907061650_s1_p0/88412/3603_57_CCS	PBX2;GPSM3;
9.1576.1	m160522_052347_42221_c100979692550000001823212907061650_s1_p0/90349/4531_57_CCS	SNORD14D;SNORD14E;SNORD14C;
7.693.45	m160522_052347_42221_c100979692550000001823212907061650_s1_p0/9300/31_3594_CCS	MYH7;MYH6;
1.2719.1	m160522_052347_42221_c100979692550000001823212907061650_s1_p0/94014/31_403_CCS	SCARNA17;SCARNA18;
17.591.4	m160522_052347_42221_c100979692550000001823212907061650_s1_p0/94022/31_3422_CCS	PLCB1;ENSSSCG00000023853;
7.693.42	m160522_052347_42221_c100979692550000001823212907061650_s1_p0/94700/30_3338_CCS	MYH7;MYH6;	NM_213855.2;	hum_NM_000257.3;
1.557.4	m160522_052347_42221_c100979692550000001823212907061650_s1_p0/95620/31_3492_CCS	SESN1;ENSSSCG00000020883;	XM_021090855.1;
7.693.22	m160522_052347_42221_c100979692550000001823212907061650_s1_p0/96711/30_2797_CCS	MYH7;MYH6;
3.742.5	m160522_052347_42221_c100979692550000001823212907061650_s1_p0/97394/3084_59_CCS	ENSSSCG00000008355;ENSSSCG00000008356;	XM_021087440.1;
2.1900.11	m160522_052347_42221_c100979692550000001823212907061650_s1_p0/98443/30_2919_CCS	KXD1;UBA52;
4.445.2	m160522_094721_42221_c100979692550000001823212907061651_s1_p0/100461/3493_62_CCS	C8orf44-SGK3;ENSSSCG00000023518;	XM_021089280.1;
14.1456.9	m160522_094721_42221_c100979692550000001823212907061651_s1_p0/104340/3034_58_CCS	ZNF605;CHFR;
7.1179.8	m160522_094721_42221_c100979692550000001823212907061651_s1_p0/105510/2950_56_CCS	STMND1;CAP2;	XM_021100214.1;
14.2245.9	m160522_094721_42221_c100979692550000001823212907061651_s1_p0/108657/33_3462_CCS	IFIT2;IFIT1;
X.1070.5	m160522_094721_42221_c100979692550000001823212907061651_s1_p0/113762/4257_57_CCS	ZNF711;APOOL;	XM_021079915.1;	hum_XM_017029808.1;
1.2310.2	m160522_094721_42221_c100979692550000001823212907061651_s1_p0/115926/31_3483_CCS	ARHGAP18;ARHGAP18;	XM_021088426.1;
X.1070.2	m160522_094721_42221_c100979692550000001823212907061651_s1_p0/117350/29_4058_CCS	ZNF711;APOOL;
2.1395.13	m160522_094721_42221_c100979692550000001823212907061651_s1_p0/117920/3770_59_CCS	CSF1R;PDGFRB;ENSSSCG00000021886;	XM_003124100.6;
3.742.4	m160522_094721_42221_c100979692550000001823212907061651_s1_p0/118321/31_2850_CCS	ENSSSCG00000008355;ENSSSCG00000008356;
14.146.8	m160522_094721_42221_c100979692550000001823212907061651_s1_p0/118983/3782_62_CCS	CLCN3;ENSSSCG00000025990;	XM_001926134.7;
X.1070.1	m160522_094721_42221_c100979692550000001823212907061651_s1_p0/119315/31_4132_CCS	ZNF711;APOOL;	XM_021079918.1;	hum_NM_021998.4;
15.1888.9	m160522_094721_42221_c100979692550000001823212907061651_s1_p0/122674/3108_59_CCS	PSMD1;PSMD1;	XM_001925902.7;	hum_NM_002807.3;
2.2626.11	m160522_094721_42221_c100979692550000001823212907061651_s1_p0/122830/30_3698_CCS	LYRM7;CDC42SE2;	XM_005661627.3;
7.1323.17	m160522_094721_42221_c100979692550000001823212907061651_s1_p0/123082/4074_57_CCS	DDX39B;ATP6V1G2-DDX39B;
13.2768.4	m160522_094721_42221_c100979692550000001823212907061651_s1_p0/124178/3312_58_CCS	SNORD2;SNORA81;
15.1888.4	m160522_094721_42221_c100979692550000001823212907061651_s1_p0/124849/31_2751_CCS	PSMD1;PSMD1;
2.2626.8	m160522_094721_42221_c100979692550000001823212907061651_s1_p0/126026/31_3674_CCS	LYRM7;CDC42SE2;	XM_013995092.2;
14.146.9	m160522_094721_42221_c100979692550000001823212907061651_s1_p0/126735/3833_51_CCS	CLCN3;ENSSSCG00000025990;	XM_005670487.3;
3.2175.3	m160522_094721_42221_c100979692550000001823212907061651_s1_p0/127744/2953_57_CCS	ENSSSCG00000028366;DNMT3A;
8.1458.27	m160522_094721_42221_c100979692550000001823212907061651_s1_p0/128715/30_2982_CCS	ENSSSCG00000008998;ENSSSCG00000028901;	XM_021101483.1;
7.693.41	m160522_094721_42221_c100979692550000001823212907061651_s1_p0/131505/30_4150_CCS	MYH7;MYH6;	NM_213855.2;	hum_XM_017021340.1;NM_000257.3;
4.536.1	m160522_094721_42221_c100979692550000001823212907061651_s1_p0/134494/31_4079_CCS	GORAB;ENSSSCG00000023768;
8.777.2	m160522_094721_42221_c100979692550000001823212907061651_s1_p0/137867/3211_59_CCS	ARHGEF38;ARHGEF38;
9.1576.4	m160522_094721_42221_c100979692550000001823212907061651_s1_p0/138065/31_3204_CCS	SNORD14D;SNORD14C;
8.1371.6	m160522_094721_42221_c100979692550000001823212907061651_s1_p0/139285/2659_54_CCS	UGT2B11;UGT2B11;
12.649.2	m160522_094721_42221_c100979692550000001823212907061651_s1_p0/144451/28_3110_CCS	SNORD10;SNORA48;
13.2768.3	m160522_094721_42221_c100979692550000001823212907061651_s1_p0/144524/4482_55_CCS	SNORA63;SNORD2;SNORA63;SNORA4;SNORA81;
7.693.36	m160522_094721_42221_c100979692550000001823212907061651_s1_p0/146239/3622_58_CCS	MYH7;MYH6;
5.1306.1	m160522_094721_42221_c100979692550000001823212907061651_s1_p0/147927/3195_54_CCS	MYRFL;MYRFL;ENSSSCG00000023936;	XM_021091985.1;
7.523.1	m160522_094721_42221_c100979692550000001823212907061651_s1_p0/1512/2695_55_CCS	PLIN1;ANPEP;
14.2477.3	m160522_094721_42221_c100979692550000001823212907061651_s1_p0/152564/2837_66_CCS	VTI1A;VTI1A;	XM_013983738.2;
6.2350.4	m160522_094721_42221_c100979692550000001823212907061651_s1_p0/15262/4300_57_CCS	miRNA;miRNA;
17.486.2	m160522_094721_42221_c100979692550000001823212907061651_s1_p0/152689/33_3890_CCS	ENSSSCG00000020727;ENSSSCG00000023851;
12.990.9	m160522_094721_42221_c100979692550000001823212907061651_s1_p0/159335/31_3807_CCS	STAT5A;STAT5A;	XR_002336818.1;
14.960.7	m160522_094721_42221_c100979692550000001823212907061651_s1_p0/16232/31_2671_CCS	SLC16A12;PANK1;	XM_005671266.3;
7.168.22	m160522_094721_42221_c100979692550000001823212907061651_s1_p0/16941/2485_54_CCS	TMP-SLA-3;TMP-CH242-74M17.5;
15.1754.1	m160522_094721_42221_c100979692550000001823212907061651_s1_p0/21758/2798_57_CCS	snoZ196;SNORA41;
7.693.47	m160522_094721_42221_c100979692550000001823212907061651_s1_p0/22607/4763_56_CCS	MYH7;MYH6;	NM_213855.2;	hum_XM_017021340.1;NM_000257.3;
7.1323.6	m160522_094721_42221_c100979692550000001823212907061651_s1_p0/24172/30_3876_CCS	DDX39B;ATP6V1G2-DDX39B;	XR_002345591.1;
MT.3.1	m160522_094721_42221_c100979692550000001823212907061651_s1_p0/2476/4238_70_CCS	MT-CO2;MT_tRNA;MT-ATP8;MT-ATP6;MT-CO3;MT-tRNA;MT-ND3;MT-tRNA;MT-ND4L;MT-ND4;
4.322.4	m160522_094721_42221_c100979692550000001823212907061651_s1_p0/25384/3391_61_CCS	RIPK2;RIPK2;
14.2245.2	m160522_094721_42221_c100979692550000001823212907061651_s1_p0/274/2931_54_CCS	IFIT2;IFIT3;
3.1687.5	m160522_094721_42221_c100979692550000001823212907061651_s1_p0/27581/3349_59_CCS	MGAT4A;COA5;
8.868.3	m160522_094721_42221_c100979692550000001823212907061651_s1_p0/27672/4114_54_CCS	CCSER1;CCSER1;
7.693.46	m160522_094721_42221_c100979692550000001823212907061651_s1_p0/27718/4025_57_CCS	MYH7;MYH6;
1.1325.8	m160522_094721_42221_c100979692550000001823212907061651_s1_p0/28287/3162_56_CCS	NIN;PYGL;
3.2201.4	m160522_094721_42221_c100979692550000001823212907061651_s1_p0/28993/31_4732_CCS	ATAD2B;ATAD2B;	XM_021087780.1;	hum_NM_017552.3;
4.549.6	m160522_094721_42221_c100979692550000001823212907061651_s1_p0/2996/3509_58_CCS	ENSSSCG00000006303;DCAF6;	XM_021089454.1;	hum_NM_001198956.1;
9.1576.3	m160522_094721_42221_c100979692550000001823212907061651_s1_p0/31414/30_3475_CCS	SNORD14D;SNORD14E;SNORD14C;
4.533.1	m160522_094721_42221_c100979692550000001823212907061651_s1_p0/3451/31_3816_CCS	PRRX1;PRRX1;	XM_021090642.1;
9.939.3	m160522_094721_42221_c100979692550000001823212907061651_s1_p0/35577/31_3252_CCS	SNORD74;SNORD77;SNORD24;SNORD47;SNORD77;
1.1325.4	m160522_094721_42221_c100979692550000001823212907061651_s1_p0/35924/3528_55_CCS	NIN;PYGL;
11.103.3	m160522_094721_42221_c100979692550000001823212907061651_s1_p0/37023/31_3619_CCS	DCLK1;ENSSSCG00000029956;ENSSSCG00000030111;	XM_005668337.2;
1.1680.3	m160522_094721_42221_c100979692550000001823212907061651_s1_p0/37558/31_1110_CCS	CD72;SIT1;	XM_005660221.3;
12.1293.3	m160522_094721_42221_c100979692550000001823212907061651_s1_p0/3888/2826_55_CCS	MYO18A;TIAF1;
14.887.7	m160522_094721_42221_c100979692550000001823212907061651_s1_p0/39992/32_3127_CCS	PRKG1;ENSSSCG00000029076;
16.1027.8	m160522_094721_42221_c100979692550000001823212907061651_s1_p0/41607/27_4007_CCS	EBF1;EBF1;	XM_003359834.4;	hum_NM_001290360.2;
6.2177.15	m160522_094721_42221_c100979692550000001823212907061651_s1_p0/42284/32_3054_CCS	EPB41;ENSSSCG00000026263;
13.2768.10	m160522_094721_42221_c100979692550000001823212907061651_s1_p0/4279/3689_54_CCS	SNORD2;SNORA63;
3.742.7	m160522_094721_42221_c100979692550000001823212907061651_s1_p0/43852/31_3003_CCS	ENSSSCG00000008355;ENSSSCG00000008356;	XM_021087440.1;
6.2350.6	m160522_094721_42221_c100979692550000001823212907061651_s1_p0/44155/4350_53_CCS	miRNA;miRNA;
9.939.2	m160522_094721_42221_c100979692550000001823212907061651_s1_p0/46217/3636_56_CCS	SNORD74;SNORD79;SNORD77;SNORD78;SNORD24;SNORD47;SNORD77;
8.1742.6	m160522_094721_42221_c100979692550000001823212907061651_s1_p0/46505/3205_58_CCS	MANBA;MANBA;MANBA;NFKB1;	XM_003129294.6;
7.693.24	m160522_094721_42221_c100979692550000001823212907061651_s1_p0/46854/31_3036_CCS	MYH7;MYH6;	NM_213855.2;	hum_XM_017021340.1;NM_000257.3;
4.1152.1	m160522_094721_42221_c100979692550000001823212907061651_s1_p0/47568/31_3939_CCS	OPLAH;MROH1;OPLAH;	XM_021090413.1;	hum_NM_017570.4;
2.1395.18	m160522_094721_42221_c100979692550000001823212907061651_s1_p0/47619/31_3753_CCS	CSF1R;PDGFRB;ENSSSCG00000021886;	XM_003124100.6;
6.674.2	m160522_094721_42221_c100979692550000001823212907061651_s1_p0/4893/3917_55_CCS	ATP13A2;ATP13A2;
GL894920.1.1.1	m160522_094721_42221_c100979692550000001823212907061651_s1_p0/4952/3573_59_CCS	SNORD86;SNORD57;SNORA51;
2.142.1	m160522_094721_42221_c100979692550000001823212907061651_s1_p0/51234/2930_55_CCS	SNORD30;SNORD22;RF00070;SNORD26;SNORD31;SNORD27;SNORD28;SNORD22;
3.1235.3	m160522_094721_42221_c100979692550000001823212907061651_s1_p0/51561/3812_56_CCS	PILRA;ENSSSCG00000007645;PILRA;
6.481.11	m160522_094721_42221_c100979692550000001823212907061651_s1_p0/52707/2824_56_CCS	SIGLEC14;SIGLEC14;
7.693.19	m160522_094721_42221_c100979692550000001823212907061651_s1_p0/55563/2743_59_CCS	MYH7;MYH6;
18.350.3	m160522_094721_42221_c100979692550000001823212907061651_s1_p0/55892/3649_60_CCS	BBS9;BBS9;
7.693.40	m160522_094721_42221_c100979692550000001823212907061651_s1_p0/57668/31_3958_CCS	MYH7;MYH6;
2.1856.3	m160522_094721_42221_c100979692550000001823212907061651_s1_p0/58003/31_3199_CCS	SBF2;SBF2;
12.990.7	m160522_094721_42221_c100979692550000001823212907061651_s1_p0/58416/3884_61_CCS	STAT5A;STAT5A;
X.1125.4	m160522_094721_42221_c100979692550000001823212907061651_s1_p0/59160/4630_66_CCS	BHLHB9;GPRASP2;	XM_005657884.3;
X.1070.4	m160522_094721_42221_c100979692550000001823212907061651_s1_p0/62438/32_3997_CCS	ZNF711;APOOL;
14.604.8	m160522_094721_42221_c100979692550000001823212907061651_s1_p0/62900/31_3691_CCS	AL135791.1;ZNF658;	XM_013983243.2;
1.3497.3	m160522_094721_42221_c100979692550000001823212907061651_s1_p0/64162/29_3572_CCS	PRKCH;ENSSSCG00000030657;	XM_021062478.1;
13.2094.6	m160522_094721_42221_c100979692550000001823212907061651_s1_p0/64533/31_3737_CCS	RPP14;RP11-80H18.3;	XM_021069098.1;XM_003132274.4;
3.790.2	m160522_094721_42221_c100979692550000001823212907061651_s1_p0/65423/4490_57_CCS	KIAA1841;KIAA1841;	XM_021087506.1;
8.1458.20	m160522_094721_42221_c100979692550000001823212907061651_s1_p0/69229/31_3027_CCS	ENSSSCG00000008998;ENSSSCG00000028901;
1.1861.1	m160522_094721_42221_c100979692550000001823212907061651_s1_p0/71779/3014_61_CCS	TNC;TNC;
7.1763.7	m160522_094721_42221_c100979692550000001823212907061651_s1_p0/73650/2603_58_CCS	HEATR5A;DTD2;
6.339.4	m160522_094721_42221_c100979692550000001823212907061651_s1_p0/75188/3049_69_CCS	PAK4;PAK4;
4.1949.5	m160522_094721_42221_c100979692550000001823212907061651_s1_p0/78821/3884_57_CCS	ENSSSCG00000021345;PDE4DIP;
4.989.11	m160522_094721_42221_c100979692550000001823212907061651_s1_p0/80315/31_3919_CCS	AMY2B;RNPC3;AMY2B;AMY2B;
7.1280.7	m160522_094721_42221_c100979692550000001823212907061651_s1_p0/804/31_4650_CCS	ZKSCAN8;ZNF389;
13.2768.1	m160522_094721_42221_c100979692550000001823212907061651_s1_p0/82736/3956_60_CCS	SNORA63;SNORD2;SNORA63;SNORA4;SNORA81;
4.989.2	m160522_094721_42221_c100979692550000001823212907061651_s1_p0/8285/1773_54_CCS	AMY2B;AMY2B;	XM_021081019.1;
7.693.31	m160522_094721_42221_c100979692550000001823212907061651_s1_p0/83333/24_2504_CCS	MYH7;MYH6;	NM_213855.2;	hum_NM_000257.3;
4.598.10	m160522_094721_42221_c100979692550000001823212907061651_s1_p0/84706/28_3166_CCS	PBX1;ENSSSCG00000029321;
12.506.3	m160522_094721_42221_c100979692550000001823212907061651_s1_p0/84708/31_2503_CCS	IFT20;POLDIP2;
7.693.51	m160522_094721_42221_c100979692550000001823212907061651_s1_p0/84966/4427_56_CCS	MYH7;MYH6;
6.339.2	m160522_094721_42221_c100979692550000001823212907061651_s1_p0/86814/31_2867_CCS	PAK4;PAK4;	XM_003355889.4;
1.1934.11	m160522_094721_42221_c100979692550000001823212907061651_s1_p0/88147/31_3466_CCS	MAPKAP1;MAPKAP1;MAPKAP1;	XM_021068852.1;
1.1934.4	m160522_094721_42221_c100979692550000001823212907061651_s1_p0/89363/26_3470_CCS	MAPKAP1;MAPKAP1;
15.586.3	m160522_094721_42221_c100979692550000001823212907061651_s1_p0/90403/31_3250_CCS	ENSSSCG00000016006;ZNF385B;
6.50.1	m160522_094721_42221_c100979692550000001823212907061651_s1_p0/91346/31_3795_CCS	CDH13;ENSSSCG00000026558;
4.1949.2	m160522_094721_42221_c100979692550000001823212907061651_s1_p0/91360/2881_53_CCS	ENSSSCG00000021345;PDE4DIP;
7.693.32	m160522_094721_42221_c100979692550000001823212907061651_s1_p0/94364/30_2553_CCS	MYH7;MYH6;	NM_213855.2;	hum_NM_000257.3;
6.481.6	m160522_094721_42221_c100979692550000001823212907061651_s1_p0/97395/2802_68_CCS	SIGLEC14;SIGLEC14;
6.1826.1	m160522_094721_42221_c100979692550000001823212907061651_s1_p0/98393/31_3190_CCS	SNORD34;SNORD33;SNORD35A;SNORD32A;
1.1325.2	m160522_094721_42221_c100979692550000001823212907061651_s1_p0/98862/31_3968_CCS	NIN;PYGL;
14.1122.1	m160522_094721_42221_c100979692550000001823212907061651_s1_p0/9900/3545_92_CCS	COL17A1;COL17A1;	XM_013983710.2;
4.1198.6	m160522_141116_42221_c100979692550000001823212907061652_s1_p0/100260/1894_62_CCS	TMEM71;TMEM71;
6.1422.4	m160522_141116_42221_c100979692550000001823212907061652_s1_p0/100461/30_2051_CCS	WDR59;WDR59;
9.26.2	m160522_141116_42221_c100979692550000001823212907061652_s1_p0/105512/31_508_CCS	HBB;HBB;
X.307.1	m160522_141116_42221_c100979692550000001823212907061652_s1_p0/107653/32_1696_CCS	SPIN2B;SPIN2B;
10.974.3	m160522_141116_42221_c100979692550000001823212907061652_s1_p0/109953/1988_84_CCS	PRTFDC1;PRTFDC1;	XM_003130768.5;
14.1750.14	m160522_141116_42221_c100979692550000001823212907061652_s1_p0/11051/957_69_CCS	IGLV8-61;IGLV8-61;
12.1343.3	m160522_141116_42221_c100979692550000001823212907061652_s1_p0/112856/2267_52_CCS	DPH1;OVCA2;
8.1371.2	m160522_141116_42221_c100979692550000001823212907061652_s1_p0/113969/2542_59_CCS	UGT2B11;UGT2B11;
15.1916.7	m160522_141116_42221_c100979692550000001823212907061652_s1_p0/114061/30_2580_CCS	MROH2A;UGT1A5;
4.1198.3	m160522_141116_42221_c100979692550000001823212907061652_s1_p0/114390/30_2138_CCS	TMEM71;TMEM71;	XM_021088894.1;
13.2768.23	m160522_141116_42221_c100979692550000001823212907061652_s1_p0/117228/33_2975_CCS	SNORA4;SNORA81;
15.1888.8	m160522_141116_42221_c100979692550000001823212907061652_s1_p0/119505/31_2768_CCS	PSMD1;PSMD1;	XM_001925902.7;	hum_NM_002807.3;
6.1826.2	m160522_141116_42221_c100979692550000001823212907061652_s1_p0/127311/1753_61_CCS	SNORD34;SNORD33;SNORD35A;SNORD32A;
12.1262.10	m160522_141116_42221_c100979692550000001823212907061652_s1_p0/12786/2275_57_CCS	CTD-2370N5.3;EVI2B;
15.1888.5	m160522_141116_42221_c100979692550000001823212907061652_s1_p0/1279/31_2632_CCS	PSMD1;PSMD1;	XM_001925902.7;	hum_NM_002807.3;
3.655.3	m160522_141116_42221_c100979692550000001823212907061652_s1_p0/12846/2363_54_CCS	ENSSSCG00000008284;ENSSSCG00000027979;	XM_021087361.1;
14.2245.23	m160522_141116_42221_c100979692550000001823212907061652_s1_p0/128580/2036_57_CCS	IFIT2;IFIT3;
3.570.11	m160522_141116_42221_c100979692550000001823212907061652_s1_p0/130779/996_56_CCS	IGKC;IGKJ2;IGKV2D-40;
18.469.2	m160522_141116_42221_c100979692550000001823212907061652_s1_p0/133837/31_2265_CCS	ENSSSCG00000016766;ENSSSCG00000016767;SUGCT;
7.693.35	m160522_141116_42221_c100979692550000001823212907061652_s1_p0/143303/30_2550_CCS	MYH7;MYH6;	NM_213855.2;	hum_NM_000257.3;
14.1647.22	m160522_141116_42221_c100979692550000001823212907061652_s1_p0/145005/31_2544_CCS	ACADS;UNC119B;
8.1742.4	m160522_141116_42221_c100979692550000001823212907061652_s1_p0/148604/30_2018_CCS	MANBA;MANBA;MANBA;NFKB1;
13.273.3	m160522_141116_42221_c100979692550000001823212907061652_s1_p0/150306/759_60_CCS	CAMP;CAMP;	XM_021081940.1;
9.1327.2	m160522_141116_42221_c100979692550000001823212907061652_s1_p0/150810/26_1941_CCS	SNORA1;snoZ40;SNORA32;	XM_021062661.1;XM_021062654.1;XM_021062650.1;XM_021062644.1;XM_021062640.1;
6.2692.2	m160522_141116_42221_c100979692550000001823212907061652_s1_p0/151623/31_2427_CCS	CYP4A22;CYP4A22;	NM_214425.1;
4.1198.4	m160522_141116_42221_c100979692550000001823212907061652_s1_p0/155881/2187_61_CCS	TMEM71;TMEM71;	XM_021088894.1;
1.1934.10	m160522_141116_42221_c100979692550000001823212907061652_s1_p0/16465/29_2404_CCS	MAPKAP1;MAPKAP1;MAPKAP1;	XM_021068852.1;
7.168.24	m160522_141116_42221_c100979692550000001823212907061652_s1_p0/19953/1834_58_CCS	TMP-SLA-3;TMP-CH242-74M17.5;HLA-E;HLA-E;TMP-CH242-74M17.4;	XM_021098437.1;
9.939.9	m160522_141116_42221_c100979692550000001823212907061652_s1_p0/22720/31_1871_CCS	SNORD79;SNORD77;SNORD24;SNORD77;
15.451.3	m160522_141116_42221_c100979692550000001823212907061652_s1_p0/24126/1993_63_CCS	COBLL1;ENSSSCG00000029961;	XM_021075416.1;
5.431.3	m160522_141116_42221_c100979692550000001823212907061652_s1_p0/25759/29_2300_CCS	MRPS35;REP15;
5.296.2	m160522_141116_42221_c100979692550000001823212907061652_s1_p0/2722/2334_60_CCS	DCTN2;INHBC;	XM_003355493.5;
7.693.12	m160522_141116_42221_c100979692550000001823212907061652_s1_p0/27345/2262_64_CCS	MYH7;MYH6;	NM_213855.2;	hum_XM_017021340.1;NM_000257.3;
13.234.2	m160522_141116_42221_c100979692550000001823212907061652_s1_p0/27963/31_2282_CCS	ENSSSCG00000021262;SLC6A20;	XM_021068639.1;
3.570.15	m160522_141116_42221_c100979692550000001823212907061652_s1_p0/30281/999_57_CCS	IGKC;IGKV2D-40;IGKV2D-40;IGKJ2;IGKV2D-40;
14.2245.18	m160522_141116_42221_c100979692550000001823212907061652_s1_p0/30841/1961_56_CCS	IFIT2;IFIT3;
2.919.4	m160522_141116_42221_c100979692550000001823212907061652_s1_p0/31851/2536_56_CCS	ENSSSCG00000014118;ENSSSCG00000024986;	XM_021084490.1;	hum_NM_001306213.1;NM_001306214.1;NM_001306212.1;NM_003248.5;
1.1954.18	m160522_141116_42221_c100979692550000001823212907061652_s1_p0/32224/2003_124_CCS	ST6GALNAC6;AK1;
14.1750.6	m160522_141116_42221_c100979692550000001823212907061652_s1_p0/33894/936_58_CCS	IGLV8-61;IGLV8-61;	NM_001243319.1;
6.767.1	m160522_141116_42221_c100979692550000001823212907061652_s1_p0/34501/30_2131_CCS	SNORA44;SNORD99;SNORA61;
8.17.4	m160522_141116_42221_c100979692550000001823212907061652_s1_p0/36146/2292_61_CCS	MXD4;ZFYVE28;HAUS3;	XM_021100924.1;
1.3679.1	m160522_141116_42221_c100979692550000001823212907061652_s1_p0/36461/31_1915_CCS	RFX3;ENSSSCG00000024190;	XM_003480524.4;XM_021064230.1;XM_021064220.1;XM_021064212.1;XM_021064203.1;XM_021064195.1;XM_021064186.1;XM_021064179.1;XM_021064169.1;	hum_XM_017015001.1;NM_001282116.1;NM_134428.2;
7.168.25	m160522_141116_42221_c100979692550000001823212907061652_s1_p0/43527/2528_58_CCS	TMP-SLA-3;TMP-CH242-74M17.5;
15.52.18	m160522_141116_42221_c100979692550000001823212907061652_s1_p0/44730/30_1848_CCS	ARHGAP15;ARHGAP15;
5.74.3	m160522_141116_42221_c100979692550000001823212907061652_s1_p0/45145/30_1987_CCS	ENSSSCG00000021699;MIEF1;
6.767.3	m160522_141116_42221_c100979692550000001823212907061652_s1_p0/48688/30_2023_CCS	SNORD99;SNORA16A;SNORA61;
2.2626.4	m160522_141116_42221_c100979692550000001823212907061652_s1_p0/49401/2277_58_CCS	LYRM7;CDC42SE2;
11.112.2	m160522_141116_42221_c100979692550000001823212907061652_s1_p0/49498/31_2610_CCS	EXOSC8;ENSSSCG00000026613;
GL892805.1.3.1	m160522_141116_42221_c100979692550000001823212907061652_s1_p0/51158/2424_56_CCS	TCEA3;ENSSSCG00000029301;	XM_021095523.1;
3.2168.5	m160522_141116_42221_c100979692550000001823212907061652_s1_p0/55473/2325_59_CCS	DTNB;ENSSSCG00000027338;	XM_021087746.1;	hum_XM_011532674.1;
15.52.17	m160522_141116_42221_c100979692550000001823212907061652_s1_p0/57992/2265_58_CCS	ARHGAP15;ARHGAP15;	XM_021076335.1;
6.2692.1	m160522_141116_42221_c100979692550000001823212907061652_s1_p0/63959/2458_57_CCS	CYP4A22;CYP4A22;	XM_021096707.1;
13.1037.1	m160522_141116_42221_c100979692550000001823212907061652_s1_p0/66834/1979_62_CCS	TBL1XR1;TBL1XR1;	XM_021071208.1;	hum_NM_001321195.1;
15.52.14	m160522_141116_42221_c100979692550000001823212907061652_s1_p0/6802/2245_57_CCS	ARHGAP15;ARHGAP15;
2.574.5	m160522_141116_42221_c100979692550000001823212907061652_s1_p0/68248/2114_58_CCS	ENSSSCG00000027903;ENSSSCG00000028753;
1.1934.6	m160522_141116_42221_c100979692550000001823212907061652_s1_p0/71728/31_2055_CCS	MAPKAP1;MAPKAP1;
15.52.20	m160522_141116_42221_c100979692550000001823212907061652_s1_p0/72843/2400_58_CCS	ARHGAP15;ARHGAP15;
14.463.1	m160522_141116_42221_c100979692550000001823212907061652_s1_p0/74116/30_558_CCS	IGLC7;IGLJ;	NM_001243319.1;
1.909.5	m160522_141116_42221_c100979692550000001823212907061652_s1_p0/74893/31_1905_CCS	PIGB;PIGB;	XM_013992970.2;	hum_NM_004855.4;
4.795.8	m160522_141116_42221_c100979692550000001823212907061652_s1_p0/82218/2172_58_CCS	MRPS21;ENSSSCG00000030119;
5.1082.3	m160522_141116_42221_c100979692550000001823212907061652_s1_p0/82685/1947_63_CCS	MCRS1;MCRS1;	XM_021091627.1;	hum_NM_006337.4;
16.80.4	m160522_141116_42221_c100979692550000001823212907061652_s1_p0/83811/2120_52_CCS	SLC45A2;AMACR;
14.2477.2	m160522_141116_42221_c100979692550000001823212907061652_s1_p0/98951/31_2095_CCS	VTI1A;VTI1A;
1.2136.2	m160522_141116_42221_c100979692550000001823212907061652_s1_p0/9960/30_2408_CCS	ENSSSCG00000004082;ENSSSCG00000021273;	XM_021084410.1;	hum_XM_011535645.2;XM_017010619.1;XM_017010618.1;XM_017010617.1;XM_006715425.2;XM_017010616.1;XM_006715424.2;XM_017010615.1;XM_006715423.2;XM_006715421.2;XM_017010614.1;XM_006715420.2;XM_006715417.2;XM_006715416.2;XM_017010613.1;XM_006715415.2;XM_017010612.1;XM_006715413.2;XM_017010611.1;XM_006715412.2;XM_006715410.2;XM_017010610.1;XM_011535642.2;XM_006715408.2;XM_011535641.2;XM_017010609.1;XM_01…
14.960.6	m160522_183549_42221_c100979692550000001823212907061653_s1_p0/104733/2633_58_CCS	SLC16A12;PANK1;
3.570.1	m160522_183549_42221_c100979692550000001823212907061653_s1_p0/104862/1847_54_CCS	IGKJ4;IGKJ5;IGKJ2;IGKJ3;IGKJ1;
1.2184.6	m160522_183549_42221_c100979692550000001823212907061653_s1_p0/105526/31_2235_CCS	FBXO30;EPM2A;	XM_001927632.4;
3.2168.4	m160522_183549_42221_c100979692550000001823212907061653_s1_p0/112378/31_2343_CCS	DTNB;ENSSSCG00000027338;	XM_021087761.1;	hum_XM_011532671.1;
13.2094.7	m160522_183549_42221_c100979692550000001823212907061653_s1_p0/113355/31_2413_CCS	RPP14;RP11-80H18.3;	XM_003132275.4;
15.1195.2	m160522_183549_42221_c100979692550000001823212907061653_s1_p0/114186/30_1840_CCS	GPM6A;ENSSSCG00000029566;	XM_021075301.1;XM_021075300.1;XM_021075299.1;	hum_XM_017008036.1;XM_011531877.1;XM_006714183.1;NR_048571.1;NM_001261448.1;NM_001261447.1;NM_201591.2;NM_201592.2;NM_005277.4;
7.168.28	m160522_183549_42221_c100979692550000001823212907061653_s1_p0/114933/31_1714_CCS	TMP-SLA-3;TMP-CH242-74M17.5;	NM_001097427.1;
4.598.6	m160522_183549_42221_c100979692550000001823212907061653_s1_p0/116643/2011_61_CCS	PBX1;ENSSSCG00000029321;
3.594.1	m160522_183549_42221_c100979692550000001823212907061653_s1_p0/119246/2341_133_CCS	USP39;ENSSSCG00000030435;	XM_013987875.2;	hum_NM_006590.3;
6.2713.4	m160522_183549_42221_c100979692550000001823212907061653_s1_p0/12455/1673_58_CCS	RPS8;SNORD55;
13.241.10	m160522_183549_42221_c100979692550000001823212907061653_s1_p0/125207/32_2310_CCS	CCR1;XCR1;
7.710.9	m160522_183549_42221_c100979692550000001823212907061653_s1_p0/125532/1885_60_CCS	ENSSSCG00000002055;TRDC;
14.550.1	m160522_183549_42221_c100979692550000001823212907061653_s1_p0/128087/31_2593_CCS	GPR137B;GPR137B;
3.655.2	m160522_183549_42221_c100979692550000001823212907061653_s1_p0/129096/2313_61_CCS	ENSSSCG00000008284;ENSSSCG00000027979;
17.743.4	m160522_183549_42221_c100979692550000001823212907061653_s1_p0/129643/2685_56_CCS	SNORD86;SNORA51;
17.225.1	m160522_183549_42221_c100979692550000001823212907061653_s1_p0/133357/2253_59_CCS	RP4-576H24.4;SIRPG;
2.574.6	m160522_183549_42221_c100979692550000001823212907061653_s1_p0/136204/31_2550_CCS	ENSSSCG00000027903;ENSSSCG00000028753;
12.506.6	m160522_183549_42221_c100979692550000001823212907061653_s1_p0/138953/2110_61_CCS	IFT20;POLDIP2;
3.570.5	m160522_183549_42221_c100979692550000001823212907061653_s1_p0/13940/994_55_CCS	IGKC;IGKV2D-40;IGKJ2;
7.874.3	m160522_183549_42221_c100979692550000001823212907061653_s1_p0/139507/30_1951_CCS	MLH3;ACYP1;	XM_021098067.1;
GL892805.1.3.3	m160522_183549_42221_c100979692550000001823212907061653_s1_p0/142349/2471_58_CCS	TCEA3;ENSSSCG00000029301;	XM_021095525.1;
4.2078.3	m160522_183549_42221_c100979692550000001823212907061653_s1_p0/152611/1896_59_CCS	AMY2B;AMY2B;	XM_005663623.3;
3.570.3	m160522_183549_42221_c100979692550000001823212907061653_s1_p0/153568/679_59_CCS	IGKC;IGKJ2;
12.990.4	m160522_183549_42221_c100979692550000001823212907061653_s1_p0/154267/31_2027_CCS	STAT5A;STAT5A;
8.166.1	m160522_183549_42221_c100979692550000001823212907061653_s1_p0/20371/2208_59_CCS	TLR1;TLR6;	XM_013978591.2;
17.225.6	m160522_183549_42221_c100979692550000001823212907061653_s1_p0/20723/31_1981_CCS	RP4-576H24.4;SIRPG;	XM_021077524.1;
3.2223.2	m160522_183549_42221_c100979692550000001823212907061653_s1_p0/23672/31_1816_CCS	LAPTM4A;LAPTM4A;	XM_005662724.3;
3.1687.7	m160522_183549_42221_c100979692550000001823212907061653_s1_p0/30694/31_2569_CCS	MGAT4A;COA5;
7.693.9	m160522_183549_42221_c100979692550000001823212907061653_s1_p0/36924/1972_63_CCS	MYH7;MYH6;
3.1514.7	m160522_183549_42221_c100979692550000001823212907061653_s1_p0/37537/2561_60_CCS	NME4;DECR2;
7.693.29	m160522_183549_42221_c100979692550000001823212907061653_s1_p0/37883/31_2506_CCS	MYH7;MYH6;	NM_213855.2;	hum_NM_000257.3;
12.1428.1	m160522_183549_42221_c100979692550000001823212907061653_s1_p0/39384/2076_58_CCS	MYH1;MYH2;	XM_021066217.1;XM_021066216.1;
13.1701.1	m160522_183549_42221_c100979692550000001823212907061653_s1_p0/39760/30_2012_CCS	PIK3R4;PIK3R4;
5.326.1	m160522_183549_42221_c100979692550000001823212907061653_s1_p0/4561/2036_54_CCS	AVPR1A;AVPR1A;
17.225.8	m160522_183549_42221_c100979692550000001823212907061653_s1_p0/46374/31_2298_CCS	RP4-576H24.4;SIRPG;
2.574.8	m160522_183549_42221_c100979692550000001823212907061653_s1_p0/47139/30_2209_CCS	ENSSSCG00000027903;ENSSSCG00000028753;	XM_021083603.1;
1.909.4	m160522_183549_42221_c100979692550000001823212907061653_s1_p0/49287/28_2127_CCS	PIGB;PIGB;
8.17.3	m160522_183549_42221_c100979692550000001823212907061653_s1_p0/49586/31_2548_CCS	MXD4;ZFYVE28;HAUS3;	XM_021100924.1;
14.2245.20	m160522_183549_42221_c100979692550000001823212907061653_s1_p0/51086/31_2059_CCS	IFIT2;IFIT3;
6.416.2	m160522_183549_42221_c100979692550000001823212907061653_s1_p0/51674/909_66_CCS	ENSSSCG00000003110;ZC3H4;
17.225.10	m160522_183549_42221_c100979692550000001823212907061653_s1_p0/5360/1993_57_CCS	RP4-576H24.4;SIRPG;	XM_021077524.1;
14.1750.1	m160522_183549_42221_c100979692550000001823212907061653_s1_p0/55330/935_56_CCS	IGLV8-61;IGLV8-61;	NM_001243319.1;
14.604.10	m160522_183549_42221_c100979692550000001823212907061653_s1_p0/56951/31_2471_CCS	AL135791.1;ZNF658;
15.52.16	m160522_183549_42221_c100979692550000001823212907061653_s1_p0/59837/31_2858_CCS	ARHGAP15;ARHGAP15;	XM_021076335.1;
13.273.2	m160522_183549_42221_c100979692550000001823212907061653_s1_p0/62697/26_726_CCS	CAMP;CAMP;	XM_021081943.1;XM_021081942.1;
3.1235.1	m160522_183549_42221_c100979692550000001823212907061653_s1_p0/62997/839_101_CCS	PILRA;ENSSSCG00000007645;
2.574.9	m160522_183549_42221_c100979692550000001823212907061653_s1_p0/6388/2358_50_CCS	ENSSSCG00000027903;ENSSSCG00000028753;
12.506.10	m160522_183549_42221_c100979692550000001823212907061653_s1_p0/66083/2586_64_CCS	IFT20;POLDIP2;
GL893735.2.2.2	m160522_183549_42221_c100979692550000001823212907061653_s1_p0/67360/2358_64_CCS	C16orf62;C16orf62;	XM_021086527.1;
7.168.19	m160522_183549_42221_c100979692550000001823212907061653_s1_p0/67990/23_1853_CCS	TMP-SLA-3;TMP-CH242-74M17.5;HLA-E;
1.909.6	m160522_183549_42221_c100979692550000001823212907061653_s1_p0/70363/31_1952_CCS	PIGB;PIGB;	XM_013992970.2;
16.1027.5	m160522_183549_42221_c100979692550000001823212907061653_s1_p0/71344/1761_55_CCS	EBF1;EBF1;
14.960.5	m160522_183549_42221_c100979692550000001823212907061653_s1_p0/75458/2263_67_CCS	SLC16A12;PANK1;
13.350.10	m160522_183549_42221_c100979692550000001823212907061653_s1_p0/8485/2092_58_CCS	ABHD14B;PCBP4;	XM_003358457.4;	hum_NM_033008.2;
12.1343.4	m160522_183549_42221_c100979692550000001823212907061653_s1_p0/88389/2252_51_CCS	DPH1;OVCA2;
17.225.9	m160522_183549_42221_c100979692550000001823212907061653_s1_p0/89731/1906_51_CCS	RP4-576H24.4;SIRPG;
3.1687.8	m160522_183549_42221_c100979692550000001823212907061653_s1_p0/90598/31_2523_CCS	MGAT4A;COA5;
15.1603.1	m160522_183549_42221_c100979692550000001823212907061653_s1_p0/91361/2797_59_CCS	SLC40A1;SLC40A1;
15.1070.5	m160522_183549_42221_c100979692550000001823212907061653_s1_p0/96953/28_2295_CCS	LCT;LCT;	XM_021076419.1;
7.1602.6	m160522_183549_42221_c100979692550000001823212907061653_s1_p0/9889/2505_60_CCS	BTBD1;C15orf40;	XM_001929165.5;
12.1343.1	m160522_225959_42221_c100979692550000001823212907061654_s1_p0/100030/2099_59_CCS	DPH1;OVCA2;
14.2245.17	m160522_225959_42221_c100979692550000001823212907061654_s1_p0/103338/2224_53_CCS	IFIT2;IFIT3;	XM_021071929.1;
7.1323.16	m160522_225959_42221_c100979692550000001823212907061654_s1_p0/107086/31_2155_CCS	DDX39B;ATP6V1G2-DDX39B;	XM_021098341.1;
13.1037.2	m160522_225959_42221_c100979692550000001823212907061654_s1_p0/110199/2149_57_CCS	TBL1XR1;TBL1XR1;	XM_021071204.1;	hum_XM_005247775.2;
13.2094.8	m160522_225959_42221_c100979692550000001823212907061654_s1_p0/110907/23_2416_CCS	RPP14;RP11-80H18.3;
17.225.4	m160522_225959_42221_c100979692550000001823212907061654_s1_p0/117672/1871_68_CCS	RP4-576H24.4;SIRPG;	XM_021077525.1;
13.969.2	m160522_225959_42221_c100979692550000001823212907061654_s1_p0/124875/2581_60_CCS	MECOM;ENSSSCG00000011744;	XM_021071142.1;XM_021071140.1;XM_021071138.1;	hum_XM_005247215.3;NM_004991.3;
9.939.5	m160522_225959_42221_c100979692550000001823212907061654_s1_p0/125367/29_2007_CCS	SNORD79;SNORD78;SNORD47;SNORD77;
5.1082.1	m160522_225959_42221_c100979692550000001823212907061654_s1_p0/128483/30_1944_CCS	MCRS1;MCRS1;	XM_021091627.1;	hum_NM_006337.4;
13.241.9	m160522_225959_42221_c100979692550000001823212907061654_s1_p0/129692/28_2592_CCS	CCR1;XCR1;
1.1934.5	m160522_225959_42221_c100979692550000001823212907061654_s1_p0/132652/2007_58_CCS	MAPKAP1;MAPKAP1;
4.549.4	m160522_225959_42221_c100979692550000001823212907061654_s1_p0/133825/2511_54_CCS	ENSSSCG00000006303;DCAF6;
12.1014.2	m160522_225959_42221_c100979692550000001823212907061654_s1_p0/134241/31_713_CCS	KRTAP2-1;KRTAP2-1;	XM_021067008.1;
4.598.9	m160522_225959_42221_c100979692550000001823212907061654_s1_p0/135198/29_1828_CCS	PBX1;ENSSSCG00000029321;	XM_001927886.6;	hum_NM_001204961.1;
7.693.27	m160522_225959_42221_c100979692550000001823212907061654_s1_p0/13995/32_2840_CCS	MYH7;MYH6;
15.52.13	m160522_225959_42221_c100979692550000001823212907061654_s1_p0/140533/31_2189_CCS	ARHGAP15;ARHGAP15;
4.1759.5	m160522_225959_42221_c100979692550000001823212907061654_s1_p0/142565/2061_60_CCS	CRP;CRP;
8.490.35	m160522_225959_42221_c100979692550000001823212907061654_s1_p0/151055/2039_62_CCS	FGB;FGB;
5.1082.2	m160522_225959_42221_c100979692550000001823212907061654_s1_p0/155055/31_1955_CCS	MCRS1;MCRS1;	XM_021091627.1;	hum_NM_006337.4;
2.574.7	m160522_225959_42221_c100979692550000001823212907061654_s1_p0/17208/2228_61_CCS	ENSSSCG00000027903;ENSSSCG00000028753;	XM_021083611.1;
7.710.7	m160522_225959_42221_c100979692550000001823212907061654_s1_p0/17270/31_1872_CCS	ENSSSCG00000002055;TRDC;
14.2245.19	m160522_225959_42221_c100979692550000001823212907061654_s1_p0/21305/1985_56_CCS	IFIT2;IFIT3;
1.1325.5	m160522_225959_42221_c100979692550000001823212907061654_s1_p0/26248/2234_58_CCS	NIN;PYGL;
12.1428.18	m160522_225959_42221_c100979692550000001823212907061654_s1_p0/27650/1885_58_CCS	MYH1;MYH2;
9.6.1	m160522_225959_42221_c100979692550000001823212907061654_s1_p0/31055/2375_60_CCS	SNORA3A;SNORA3B;
7.1323.11	m160522_225959_42221_c100979692550000001823212907061654_s1_p0/32164/2494_62_CCS	DDX39B;ATP6V1G2-DDX39B;
13.241.12	m160522_225959_42221_c100979692550000001823212907061654_s1_p0/34174/1807_101_CCS	CCR1;XCR1;
6.1889.2	m160522_225959_42221_c100979692550000001823212907061654_s1_p0/34931/24_2127_CCS	ENSSSCG00000003278;ENSSSCG00000029446;
6.481.7	m160522_225959_42221_c100979692550000001823212907061654_s1_p0/350/2081_60_CCS	SIGLEC14;SIGLEC14;
11.923.3	m160522_225959_42221_c100979692550000001823212907061654_s1_p0/35507/2351_56_CCS	ABHD13;TNFSF13B;	XM_005668532.3;
1.1680.8	m160522_225959_42221_c100979692550000001823212907061654_s1_p0/37725/26_2248_CCS	CD72;SIT1;
17.6.6	m160522_225959_42221_c100979692550000001823212907061654_s1_p0/39022/2493_60_CCS	DLC1;ENSSSCG00000006971;
4.598.7	m160522_225959_42221_c100979692550000001823212907061654_s1_p0/41847/30_2228_CCS	PBX1;ENSSSCG00000029321;	XM_001927886.6;	hum_NM_001204961.1;
6.2692.4	m160522_225959_42221_c100979692550000001823212907061654_s1_p0/42555/2460_59_CCS	CYP4A22;CYP4A22;CYP4A22;	XM_021096707.1;
6.339.1	m160522_225959_42221_c100979692550000001823212907061654_s1_p0/43099/25_1833_CCS	PAK4;PAK4;
13.241.2	m160522_225959_42221_c100979692550000001823212907061654_s1_p0/43605/29_2526_CCS	CCR1;XCR1;
15.52.19	m160522_225959_42221_c100979692550000001823212907061654_s1_p0/45729/32_1981_CCS	ARHGAP15;ARHGAP15;
4.322.1	m160522_225959_42221_c100979692550000001823212907061654_s1_p0/4714/2843_57_CCS	RIPK2;RIPK2;
GL892805.1.3.2	m160522_225959_42221_c100979692550000001823212907061654_s1_p0/47290/31_2409_CCS	TCEA3;ENSSSCG00000029301;	XM_021095525.1;
12.702.1	m160522_225959_42221_c100979692550000001823212907061654_s1_p0/47534/31_2135_CCS	SNORD49A;SNORD65;
6.2167.1	m160522_225959_42221_c100979692550000001823212907061654_s1_p0/50772/31_2590_CCS	SNORA73;SNORA73;
1.2728.6	m160522_225959_42221_c100979692550000001823212907061654_s1_p0/51177/27_2598_CCS	SMAD4;ELAC1;	XM_021082766.1;XM_005654429.3;XM_013985326.2;	hum_NM_005359.5;
8.169.2	m160522_225959_42221_c100979692550000001823212907061654_s1_p0/53876/30_1098_CCS	TMEM156;TMEM156;	XR_002346603.1;
14.604.11	m160522_225959_42221_c100979692550000001823212907061654_s1_p0/54070/1982_57_CCS	AL135791.1;ZNF658;
12.506.2	m160522_225959_42221_c100979692550000001823212907061654_s1_p0/55456/31_1845_CCS	IFT20;POLDIP2;
6.767.2	m160522_225959_42221_c100979692550000001823212907061654_s1_p0/56326/30_2432_CCS	SNORD99;SNORA16A;SNORA61;
2.992.2	m160522_225959_42221_c100979692550000001823212907061654_s1_p0/61100/1795_50_CCS	FAM172A;FAM172A;
7.1323.13	m160522_225959_42221_c100979692550000001823212907061654_s1_p0/64760/2487_59_CCS	DDX39B;ATP6V1G2-DDX39B;
6.1894.9	m160522_225959_42221_c100979692550000001823212907061654_s1_p0/65242/31_2525_CCS	SYT5;CTD-2587H24.4;
6.1719.3	m160522_225959_42221_c100979692550000001823212907061654_s1_p0/71311/2069_60_CCS	TMEM91;BCKDHA;
1.1934.7	m160522_225959_42221_c100979692550000001823212907061654_s1_p0/72767/31_1903_CCS	MAPKAP1;MAPKAP1;
3.1951.11	m160522_225959_42221_c100979692550000001823212907061654_s1_p0/73799/31_2374_CCS	RTN4;RTN2;	XM_005662544.1;
1.1934.9	m160522_225959_42221_c100979692550000001823212907061654_s1_p0/7429/31_2313_CCS	MAPKAP1;MAPKAP1;MAPKAP1;	XM_021068873.1;	hum_NM_024117.3;
14.2245.7	m160522_225959_42221_c100979692550000001823212907061654_s1_p0/74714/31_1972_CCS	IFIT2;IFIT1;	NM_001244363.1;
2.1761.1	m160522_225959_42221_c100979692550000001823212907061654_s1_p0/7518/2539_63_CCS	ZDHHC13;ZDHHC13;
7.693.33	m160522_225959_42221_c100979692550000001823212907061654_s1_p0/75312/30_2544_CCS	MYH7;MYH6;	NM_213855.2;	hum_NM_000257.3;
7.1323.2	m160522_225959_42221_c100979692550000001823212907061654_s1_p0/76512/31_2512_CCS	DDX39B;ATP6V1G2-DDX39B;
4.322.3	m160522_225959_42221_c100979692550000001823212907061654_s1_p0/77246/2200_62_CCS	RIPK2;RIPK2;
15.1541.12	m160522_225959_42221_c100979692550000001823212907061654_s1_p0/77293/31_2727_CCS	HNRNPA3;miRNA;	XM_005671979.3;
6.481.12	m160522_225959_42221_c100979692550000001823212907061654_s1_p0/77449/2235_55_CCS	SIGLEC14;SIGLEC14;
9.939.11	m160522_225959_42221_c100979692550000001823212907061654_s1_p0/82556/1621_60_CCS	SNORD79;SNORD24;SNORD77;
15.1888.7	m160522_225959_42221_c100979692550000001823212907061654_s1_p0/82734/2736_63_CCS	PSMD1;PSMD1;	XM_001925902.7;	hum_NM_002807.3;
2.574.3	m160522_225959_42221_c100979692550000001823212907061654_s1_p0/94352/1836_110_CCS	ENSSSCG00000027903;ENSSSCG00000028753;
7.693.34	m160522_225959_42221_c100979692550000001823212907061654_s1_p0/94635/31_2547_CCS	MYH7;MYH6;	NM_213855.2;	hum_NM_000257.3;
2.721.2	m160522_225959_42221_c100979692550000001823212907061654_s1_p0/9722/1976_55_CCS	RPL36;HSD11B1L;
3.570.12	m160523_032432_42221_c100979692550000001823212907061655_s1_p0/10011/30_954_CCS	IGKC;IGKJ2;
15.52.15	m160523_032432_42221_c100979692550000001823212907061655_s1_p0/100303/1461_55_CCS	ARHGAP15;ARHGAP15;
1.654.2	m160523_032432_42221_c100979692550000001823212907061655_s1_p0/103300/31_1884_CCS	ENSSSCG00000004465;ENSSSCG00000022379;
7.168.18	m160523_032432_42221_c100979692550000001823212907061655_s1_p0/105178/30_1646_CCS	TMP-SLA-3;TMP-CH242-74M17.5;HLA-E;HLA-E;TMP-CH242-74M17.4;
3.1528.5	m160523_032432_42221_c100979692550000001823212907061655_s1_p0/106900/29_1536_CCS	MRPS34;NME3;
7.1323.5	m160523_032432_42221_c100979692550000001823212907061655_s1_p0/108008/2032_53_CCS	DDX39B;ATP6V1G2-DDX39B;
7.665.1	m160523_032432_42221_c100979692550000001823212907061655_s1_p0/111751/1728_61_CCS	GZMH;CTSG;
2.919.2	m160523_032432_42221_c100979692550000001823212907061655_s1_p0/117736/1597_60_CCS	ENSSSCG00000014118;ENSSSCG00000024986;
7.693.1	m160523_032432_42221_c100979692550000001823212907061655_s1_p0/129063/29_1997_CCS	MYH7;MYH6;
5.296.1	m160523_032432_42221_c100979692550000001823212907061655_s1_p0/136228/1469_63_CCS	DCTN2;INHBC;	XM_003355493.5;
12.442.3	m160523_032432_42221_c100979692550000001823212907061655_s1_p0/147178/1609_57_CCS	ZNHIT3;SNORA11;
14.2245.22	m160523_032432_42221_c100979692550000001823212907061655_s1_p0/151695/1813_61_CCS	IFIT2;IFIT3;
7.1323.7	m160523_032432_42221_c100979692550000001823212907061655_s1_p0/152905/29_1724_CCS	DDX39B;ATP6V1G2-DDX39B;	XM_005665792.3;XM_021098341.1;	hum_NR_037853.1;NM_004640.6;
6.481.15	m160523_032432_42221_c100979692550000001823212907061655_s1_p0/17621/22_2047_CCS	SIGLEC14;SIGLEC14;	XM_003127386.4;
3.570.13	m160523_032432_42221_c100979692550000001823212907061655_s1_p0/25396/31_983_CCS	IGKC;IGKV2D-40;IGKV2D-40;IGKJ2;
12.506.9	m160523_032432_42221_c100979692550000001823212907061655_s1_p0/28055/31_1495_CCS	IFT20;POLDIP2;
3.1951.12	m160523_032432_42221_c100979692550000001823212907061655_s1_p0/32361/31_1731_CCS	RTN4;RTN2;	XM_005662545.1;	hum_NM_153828.2;
14.2245.3	m160523_032432_42221_c100979692550000001823212907061655_s1_p0/33904/31_1365_CCS	IFIT2;IFIT1;
16.528.3	m160523_032432_42221_c100979692550000001823212907061655_s1_p0/39965/1915_52_CCS	ENSSSCG00000021235;ENSSSCG00000023210;
3.1506.5	m160523_032432_42221_c100979692550000001823212907061655_s1_p0/4861/1754_56_CCS	HBZ;HBM;
GL893735.2.2.1	m160523_032432_42221_c100979692550000001823212907061655_s1_p0/49087/28_1506_CCS	C16orf62;C16orf62;	XM_021086528.1;XM_021086527.1;
6.1889.4	m160523_032432_42221_c100979692550000001823212907061655_s1_p0/51611/31_1384_CCS	ENSSSCG00000003278;ENSSSCG00000029446;	XM_005664832.3;
6.1889.3	m160523_032432_42221_c100979692550000001823212907061655_s1_p0/51862/31_1388_CCS	ENSSSCG00000003278;ENSSSCG00000029446;	NM_001243873.1;
6.767.6	m160523_032432_42221_c100979692550000001823212907061655_s1_p0/62804/31_1299_CCS	SNORA16A;SNORA61;
9.939.8	m160523_032432_42221_c100979692550000001823212907061655_s1_p0/76641/1788_59_CCS	SNORD79;SNORD47;SNORD77;
9.458.13	m160523_032432_42221_c100979692550000001823212907061655_s1_p0/80540/30_2070_CCS	VSIG2;ESAM;
7.874.5	m160523_032432_42221_c100979692550000001823212907061655_s1_p0/86317/31_1770_CCS	MLH3;ACYP1;
3.570.7	m160523_032432_42221_c100979692550000001823212907061655_s1_p0/86839/31_976_CCS	IGKC;IGKV2D-40;IGKJ2;
6.481.4	m160523_032432_42221_c100979692550000001823212907061655_s1_p0/88610/1530_58_CCS	SIGLEC14;SIGLEC14;
11.112.3	m160523_032432_42221_c100979692550000001823212907061655_s1_p0/96829/1746_59_CCS	EXOSC8;ENSSSCG00000026613;
2.1395.1	m160523_032432_42221_c100979692550000001823212907061655_s1_p0/99394/1398_58_CCS	PDGFRB;ENSSSCG00000021886;
1.654.1	m160523_075217_42221_c100979692550000001823212907061656_s1_p0/100318/1591_56_CCS	ENSSSCG00000004465;ENSSSCG00000022379;	XM_021082900.1;
14.944.2	m160523_075217_42221_c100979692550000001823212907061656_s1_p0/102894/1574_63_CCS	ENSSSCG00000010441;RNLS;
8.169.3	m160523_075217_42221_c100979692550000001823212907061656_s1_p0/113672/1656_56_CCS	TMEM156;TMEM156;	XM_003128922.4;
10.296.3	m160523_075217_42221_c100979692550000001823212907061656_s1_p0/116283/1323_108_CCS	NFX1;NFX1;
14.471.2	m160523_075217_42221_c100979692550000001823212907061656_s1_p0/122678/31_1679_CCS	ENSSSCG00000010064;ENSSSCG00000022566;
13.350.9	m160523_075217_42221_c100979692550000001823212907061656_s1_p0/127087/2062_52_CCS	ABHD14B;PCBP4;	XM_003358457.4;	hum_NM_033008.2;
7.693.15	m160523_075217_42221_c100979692550000001823212907061656_s1_p0/130396/1743_54_CCS	MYH7;MYH6;
5.231.10	m160523_075217_42221_c100979692550000001823212907061656_s1_p0/133302/1448_57_CCS	NPFF;ATF7;
3.1598.1	m160523_075217_42221_c100979692550000001823212907061656_s1_p0/134465/1473_58_CCS	ENSSSCG00000008127;ENSSSCG00000008129;
MT.3.2	m160523_075217_42221_c100979692550000001823212907061656_s1_p0/135034/1595_59_CCS	MT-rRNA;MT-ND5;
7.1323.15	m160523_075217_42221_c100979692550000001823212907061656_s1_p0/139302/30_1822_CCS	DDX39B;ATP6V1G2-DDX39B;	XM_005665794.3;	hum_NR_037853.1;NM_004640.6;
16.80.3	m160523_075217_42221_c100979692550000001823212907061656_s1_p0/143880/1885_65_CCS	SLC45A2;AMACR;
17.225.3	m160523_075217_42221_c100979692550000001823212907061656_s1_p0/148005/1760_73_CCS	RP4-576H24.4;SIRPG;	XM_013985184.2;
1.1680.1	m160523_075217_42221_c100979692550000001823212907061656_s1_p0/151675/1263_61_CCS	CD72;SIT1;
3.570.16	m160523_075217_42221_c100979692550000001823212907061656_s1_p0/153273/31_979_CCS	IGKC;IGKV2D-40;IGKV2D-40;IGKJ2;
7.1477.1	m160523_075217_42221_c100979692550000001823212907061656_s1_p0/156200/2012_55_CCS	TOMM6;PRICKLE4;	XM_021098686.1;
7.710.6	m160523_075217_42221_c100979692550000001823212907061656_s1_p0/18172/1887_59_CCS	ENSSSCG00000002055;TRDC;
GL892933.2.1.5	m160523_075217_42221_c100979692550000001823212907061656_s1_p0/19133/31_1494_CCS	ANG;RNASE4;
6.1826.3	m160523_075217_42221_c100979692550000001823212907061656_s1_p0/19381/30_1812_CCS	SNORD34;SNORD33;SNORD32A;
7.168.29	m160523_075217_42221_c100979692550000001823212907061656_s1_p0/25426/30_1632_CCS	TMP-SLA-3;TMP-CH242-74M17.5;HLA-E;HLA-E;TMP-CH242-74M17.4;TMP-SLA-5;	NM_001246245.1;
7.217.2	m160523_075217_42221_c100979692550000001823212907061656_s1_p0/29409/1497_56_CCS	PBX2;GPSM3;	XM_005665820.3;
7.1997.1	m160523_075217_42221_c100979692550000001823212907061656_s1_p0/32817/31_1414_CCS	RAD51B;ENSSSCG00000028877;
15.1261.1	m160523_075217_42221_c100979692550000001823212907061656_s1_p0/36441/28_1689_CCS	ENSSSCG00000026651;ENSSSCG00000030223;
12.506.7	m160523_075217_42221_c100979692550000001823212907061656_s1_p0/38561/25_1575_CCS	IFT20;POLDIP2;	XM_003358174.5;
2.2672.7	m160523_075217_42221_c100979692550000001823212907061656_s1_p0/44108/31_1981_CCS	SEC24A;DDX46;
4.989.1	m160523_075217_42221_c100979692550000001823212907061656_s1_p0/62617/1655_77_CCS	AMY2B;AMY2B;AMY2B;	XM_021090124.1;XM_021090123.1;XM_021090122.1;XM_003125881.6;XM_005663625.3;
6.855.2	m160523_075217_42221_c100979692550000001823212907061656_s1_p0/66267/33_1191_CCS	PSMG2;PSMG2;
4.209.1	m160523_075217_42221_c100979692550000001823212907061656_s1_p0/8051/1330_55_CCS	CTHRC1;CTHRC1;	XM_003125535.5;
15.1541.3	m160523_075217_42221_c100979692550000001823212907061656_s1_p0/82038/1975_58_CCS	HNRNPA3;miRNA;
2.574.4	m160523_075217_42221_c100979692550000001823212907061656_s1_p0/84708/30_1994_CCS	ENSSSCG00000027903;ENSSSCG00000028753;
3.1636.6	m160523_075217_42221_c100979692550000001823212907061656_s1_p0/90104/1697_57_CCS	RNF149;SNORD89;	XM_005662360.3;
12.990.3	m160523_075217_42221_c100979692550000001823212907061656_s1_p0/96485/2072_62_CCS	STAT5A;STAT5A;
3.890.1	m160523_121654_42221_c100979692550000001823212907061657_s1_p0/108241/31_1549_CCS	CAMKMT;CAMKMT;	XM_021088301.1;
6.1889.5	m160523_121654_42221_c100979692550000001823212907061657_s1_p0/112292/34_1402_CCS	ENSSSCG00000003278;ENSSSCG00000029446;
2.574.2	m160523_121654_42221_c100979692550000001823212907061657_s1_p0/115058/1711_58_CCS	ENSSSCG00000027903;ENSSSCG00000028753;
7.217.1	m160523_121654_42221_c100979692550000001823212907061657_s1_p0/118187/31_1282_CCS	PBX2;GPSM3;
6.1889.6	m160523_121654_42221_c100979692550000001823212907061657_s1_p0/119009/1409_60_CCS	ENSSSCG00000003278;ENSSSCG00000029446;	NM_001243872.1;
3.570.6	m160523_121654_42221_c100979692550000001823212907061657_s1_p0/11926/31_984_CCS	IGKC;IGKJ2;IGKV2D-40;
5.1113.1	m160523_121654_42221_c100979692550000001823212907061657_s1_p0/123139/22_1516_CCS	ENSSSCG00000000239;ENSSSCG00000022657;	XM_021091683.1;
14.2477.4	m160523_121654_42221_c100979692550000001823212907061657_s1_p0/123432/1955_66_CCS	VTI1A;VTI1A;
9.887.3	m160523_121654_42221_c100979692550000001823212907061657_s1_p0/125056/31_1553_CCS	TRGC2;TRGC2;
4.2078.1	m160523_121654_42221_c100979692550000001823212907061657_s1_p0/133505/1659_57_CCS	AMY2B;AMY2B;
1.1325.1	m160523_121654_42221_c100979692550000001823212907061657_s1_p0/135131/1502_62_CCS	NIN;PYGL;
7.693.7	m160523_121654_42221_c100979692550000001823212907061657_s1_p0/136480/31_1548_CCS	MYH7;MYH6;
15.1879.7	m160523_121654_42221_c100979692550000001823212907061657_s1_p0/137240/28_1778_CCS	FBXO36;SP140;
14.233.12	m160523_121654_42221_c100979692550000001823212907061657_s1_p0/140823/1724_57_CCS	DDX55;TMED2;
14.494.2	m160523_121654_42221_c100979692550000001823212907061657_s1_p0/146021/2072_57_CCS	TUBA3D;LRRC74B;
7.1013.6	m160523_121654_42221_c100979692550000001823212907061657_s1_p0/147014/30_1335_CCS	SERPINA3;SERPINA3;	XM_013978402.2;
2.480.2	m160523_121654_42221_c100979692550000001823212907061657_s1_p0/152469/1372_59_CCS	MICAL2;MICAL2;
8.169.4	m160523_121654_42221_c100979692550000001823212907061657_s1_p0/155247/31_1600_CCS	TMEM156;TMEM156;	XM_003128922.4;
GL894540.2.1.2	m160523_121654_42221_c100979692550000001823212907061657_s1_p0/158828/1414_61_CCS	ENSSSCG00000022852;ENSSSCG00000030407;	XM_021064904.1;	hum_NM_001178124.1;
7.1323.14	m160523_121654_42221_c100979692550000001823212907061657_s1_p0/161488/1687_63_CCS	DDX39B;ATP6V1G2-DDX39B;	XM_005665793.3;	hum_NR_037853.1;NM_004640.6;
11.112.5	m160523_121654_42221_c100979692550000001823212907061657_s1_p0/163377/31_975_CCS	EXOSC8;ENSSSCG00000026613;	XM_021065264.1;	hum_NM_181503.2;
1.3228.2	m160523_121654_42221_c100979692550000001823212907061657_s1_p0/16919/30_1752_CCS	ENSSSCG00000021694;ENSSSCG00000022337;	XM_021099530.1;
7.1323.9	m160523_121654_42221_c100979692550000001823212907061657_s1_p0/1706/1747_58_CCS	DDX39B;ATP6V1G2-DDX39B;	XM_005665793.3;	hum_NR_037853.1;NM_004640.6;
7.693.6	m160523_121654_42221_c100979692550000001823212907061657_s1_p0/18706/1441_57_CCS	MYH7;MYH6;
14.146.2	m160523_121654_42221_c100979692550000001823212907061657_s1_p0/23813/1376_58_CCS	CLCN3;ENSSSCG00000025990;
7.168.30	m160523_121654_42221_c100979692550000001823212907061657_s1_p0/3059/1494_60_CCS	TMP-SLA-3;TMP-CH242-74M17.5;HLA-E;HLA-E;TMP-CH242-74M17.4;TMP-SLA-5;
15.1888.2	m160523_121654_42221_c100979692550000001823212907061657_s1_p0/30643/31_1628_CCS	PSMD1;PSMD1;
9.939.6	m160523_121654_42221_c100979692550000001823212907061657_s1_p0/30724/2068_53_CCS	SNORD77;SNORD24;SNORD47;SNORD77;
12.1428.6	m160523_121654_42221_c100979692550000001823212907061657_s1_p0/33157/1461_57_CCS	MYH2;MYH2;
3.570.2	m160523_121654_42221_c100979692550000001823212907061657_s1_p0/38754/1360_86_CCS	IGKC;IGKJ1;
7.1323.3	m160523_121654_42221_c100979692550000001823212907061657_s1_p0/38969/1584_98_CCS	DDX39B;ATP6V1G2-DDX39B;
7.710.5	m160523_121654_42221_c100979692550000001823212907061657_s1_p0/40953/1924_48_CCS	TRDV1;TRDC;
13.241.5	m160523_121654_42221_c100979692550000001823212907061657_s1_p0/47695/31_993_CCS	CCR1;XCR1;
5.678.2	m160523_121654_42221_c100979692550000001823212907061657_s1_p0/49060/2001_57_CCS	SLC2A13;SLC2A13;	XM_021092534.1;	hum_NM_052885.3;
8.490.7	m160523_121654_42221_c100979692550000001823212907061657_s1_p0/50688/27_1404_CCS	FGB;FGB;
1.909.3	m160523_121654_42221_c100979692550000001823212907061657_s1_p0/51457/1841_55_CCS	PIGB;PIGB;
3.1156.3	m160523_121654_42221_c100979692550000001823212907061657_s1_p0/51558/30_1958_CCS	DNAAF5;DNAAF5;	XM_003480966.4;
12.1010.2	m160523_121654_42221_c100979692550000001823212907061657_s1_p0/55656/1541_55_CCS	KRT14;ENSSSCG00000017447;	XM_021067000.1;	hum_NM_000526.4;
9.939.10	m160523_121654_42221_c100979692550000001823212907061657_s1_p0/64476/1212_55_CCS	SNORD77;SNORD24;
15.1712.3	m160523_121654_42221_c100979692550000001823212907061657_s1_p0/69130/2148_68_CCS	SNORD11B;SNORD11B;
4.1949.3	m160523_121654_42221_c100979692550000001823212907061657_s1_p0/69917/1618_60_CCS	ENSSSCG00000021345;PDE4DIP;	XR_002343708.1;XR_002343700.1;
15.451.2	m160523_121654_42221_c100979692550000001823212907061657_s1_p0/71763/31_1654_CCS	COBLL1;ENSSSCG00000029961;	XM_021075419.1;XM_021075418.1;XM_021075417.1;XM_021075416.1;XM_021075415.1;
10.296.2	m160523_121654_42221_c100979692550000001823212907061657_s1_p0/74355/31_1535_CCS	NFX1;NFX1;
12.506.8	m160523_121654_42221_c100979692550000001823212907061657_s1_p0/7523/1447_59_CCS	IFT20;POLDIP2;
4.212.1	m160523_121654_42221_c100979692550000001823212907061657_s1_p0/77441/1813_58_CCS	BAALC;BAALC;
6.767.5	m160523_121654_42221_c100979692550000001823212907061657_s1_p0/81038/1560_57_CCS	SNORD99;SNORA61;
11.112.4	m160523_121654_42221_c100979692550000001823212907061657_s1_p0/81952/1977_53_CCS	EXOSC8;ENSSSCG00000026613;
1.1325.6	m160523_121654_42221_c100979692550000001823212907061657_s1_p0/82372/1901_59_CCS	NIN;PYGL;
GL893397.2.1.1	m160523_121654_42221_c100979692550000001823212907061657_s1_p0/87367/30_1764_CCS	ENSSSCG00000022281;ENSSSCG00000028953;
7.199.2	m160523_121654_42221_c100979692550000001823212907061657_s1_p0/93123/31_1413_CCS	AIF1;SBAB-548A10.9;LST1;
2.2483.3	m160525_070020_42199_c100941512550000001823217706101644_s1_p0/102977/3356_59_CCS	TSLP;WDR36;	XM_003354239.5;
15.1541.10	m160525_070020_42199_c100941512550000001823217706101644_s1_p0/104882/2859_57_CCS	HNRNPA3;miRNA;	XM_021075138.1;	hum_NM_001330251.1;
8.1458.17	m160525_070020_42199_c100941512550000001823217706101644_s1_p0/107391/3071_55_CCS	ENSSSCG00000008998;ENSSSCG00000028901;
7.693.50	m160525_070020_42199_c100941512550000001823217706101644_s1_p0/120542/27_4525_CCS	MYH7;MYH6;
18.469.4	m160525_070020_42199_c100941512550000001823217706101644_s1_p0/12165/2695_60_CCS	ENSSSCG00000016766;ENSSSCG00000016767;SUGCT;	XM_021078652.1;
9.939.4	m160525_070020_42199_c100941512550000001823217706101644_s1_p0/124309/2702_60_CCS	SNORD81;SNORD79;SNORD77;SNORD78;SNORD24;SNORD47;SNORD77;
7.693.49	m160525_070020_42199_c100941512550000001823217706101644_s1_p0/130232/28_3708_CCS	MYH7;MYH6;
13.241.4	m160525_070020_42199_c100941512550000001823217706101644_s1_p0/135041/29_2905_CCS	CCR1;XCR1;	NM_001001621.1;
16.875.1	m160525_070020_42199_c100941512550000001823217706101644_s1_p0/158503/31_3342_CCS	NLN;ERBIN;
13.969.3	m160525_070020_42199_c100941512550000001823217706101644_s1_p0/161834/3064_61_CCS	MECOM;ENSSSCG00000011744;
13.1390.3	m160525_070020_42199_c100941512550000001823217706101644_s1_p0/17572/29_2377_CCS	TRMT10C;ENSSSCG00000028677;	XM_021070506.1;
13.2768.38	m160525_070020_42199_c100941512550000001823217706101644_s1_p0/1812/4112_66_CCS	KNG1;EIF4A2;
7.693.39	m160525_070020_42199_c100941512550000001823217706101644_s1_p0/20141/3691_58_CCS	MYH7;MYH6;
14.960.11	m160525_070020_42199_c100941512550000001823217706101644_s1_p0/22620/32_2835_CCS	SLC16A12;PANK1;ssc-mir-107;
2.2626.6	m160525_070020_42199_c100941512550000001823217706101644_s1_p0/25435/30_3612_CCS	LYRM7;CDC42SE2;	XM_005661626.3;
7.693.48	m160525_070020_42199_c100941512550000001823217706101644_s1_p0/2851/28_3378_CCS	MYH7;MYH6;
X.1070.3	m160525_070020_42199_c100941512550000001823217706101644_s1_p0/36845/30_4108_CCS	ZNF711;APOOL;	XM_021079918.1;	hum_NM_021998.4;
14.1750.4	m160525_070020_42199_c100941512550000001823217706101644_s1_p0/41864/933_58_CCS	IGLV8-61;IGLV8-61;	NM_001243319.1;
14.2245.16	m160525_070020_42199_c100941512550000001823217706101644_s1_p0/42662/31_2204_CCS	IFIT2;IFIT3;	XM_021071929.1;
14.1750.16	m160525_070020_42199_c100941512550000001823217706101644_s1_p0/44866/31_912_CCS	IGLV8-61;IGLV8-61;
18.890.3	m160525_070020_42199_c100941512550000001823217706101644_s1_p0/4814/27_3783_CCS	HOXA6;HOXA5;
15.1541.7	m160525_070020_42199_c100941512550000001823217706101644_s1_p0/4999/33_3184_CCS	HNRNPA3;miRNA;	XM_005671980.3;	hum_NR_138470.1;NM_194247.3;
X.1070.6	m160525_070020_42199_c100941512550000001823217706101644_s1_p0/52709/4462_56_CCS	ZNF711;APOOL;	XM_021079916.1;	hum_XM_017029807.1;
8.1509.1	m160525_070020_42199_c100941512550000001823217706101644_s1_p0/56204/3739_69_CCS	ENSSSCG00000023405;NR3C2;	XM_013978839.2;
7.693.30	m160525_070020_42199_c100941512550000001823217706101644_s1_p0/64086/2782_105_CCS	MYH7;MYH6;
12.1010.3	m160525_070020_42199_c100941512550000001823217706101644_s1_p0/65952/1314_54_CCS	KRT14;ENSSSCG00000017447;	XM_021067000.1;	hum_NM_000526.4;
15.1541.13	m160525_070020_42199_c100941512550000001823217706101644_s1_p0/6980/29_2663_CCS	HNRNPA3;miRNA;
16.1027.6	m160525_070020_42199_c100941512550000001823217706101644_s1_p0/7337/3588_59_CCS	EBF1;EBF1;
12.990.6	m160525_070020_42199_c100941512550000001823217706101644_s1_p0/86848/31_3690_CCS	STAT5A;STAT5A;
13.241.1	m160525_070020_42199_c100941512550000001823217706101644_s1_p0/90261/3678_55_CCS	CCR1;XCR1;
2.721.7	m160525_070020_42199_c100941512550000001823217706101644_s1_p0/90365/3462_62_CCS	RPL36;HSD11B1L;
15.1195.1	m160525_112033_42199_c100941512550000001823217706101645_s1_p0/10313/31_2637_CCS	GPM6A;ENSSSCG00000029566;	XM_021075301.1;XM_021075300.1;XM_021075299.1;	hum_XM_017008036.1;XM_011531877.1;XM_006714183.1;NR_048571.1;NM_001261448.1;NM_001261447.1;NM_201591.2;NM_201592.2;NM_005277.4;
3.655.1	m160525_112033_42199_c100941512550000001823217706101645_s1_p0/10604/31_3198_CCS	ENSSSCG00000008284;ENSSSCG00000027979;
1.1048.6	m160525_112033_42199_c100941512550000001823217706101645_s1_p0/116037/3359_55_CCS	SRP14;SRP14;
6.2177.14	m160525_112033_42199_c100941512550000001823217706101645_s1_p0/1271/3263_55_CCS	EPB41;ENSSSCG00000026263;	XM_021095720.1;
13.3182.1	m160525_112033_42199_c100941512550000001823217706101645_s1_p0/12856/31_3124_CCS	RBM11;RBM11;	XM_021069840.1;
3.1506.1	m160525_112033_42199_c100941512550000001823217706101645_s1_p0/133274/2663_55_CCS	HBZ;HBM;
3.570.10	m160525_112033_42199_c100941512550000001823217706101645_s1_p0/135177/30_976_CCS	IGKC;IGKJ2;IGKV2D-40;
1.707.1	m160525_112033_42199_c100941512550000001823217706101645_s1_p0/138940/31_3557_CCS	EPG5;EPG5;
7.601.1	m160525_112033_42199_c100941512550000001823217706101645_s1_p0/141697/3081_62_CCS	MIPOL1;MIPOL1;
4.322.2	m160525_112033_42199_c100941512550000001823217706101645_s1_p0/148887/2787_60_CCS	RIPK2;RIPK2;
6.1894.12	m160525_112033_42199_c100941512550000001823217706101645_s1_p0/154116/2943_61_CCS	TNNI3;CTD-2587H24.4;
7.226.14	m160525_112033_42199_c100941512550000001823217706101645_s1_p0/16826/31_2860_CCS	XXbac-BPG246D15.9;XXbac-BPG246D15.9;
3.559.49	m160525_112033_42199_c100941512550000001823217706101645_s1_p0/18610/2957_51_CCS	ANKRD39;ANKRD23;
1.4024.3	m160525_112033_42199_c100941512550000001823217706101645_s1_p0/21760/3041_61_CCS	RABGAP1;ENSSSCG00000023197;	XM_021074586.1;XM_021074580.1;XM_021074574.1;XM_021074570.1;XM_021074567.1;XM_021074563.1;
10.425.2	m160525_112033_42199_c100941512550000001823217706101645_s1_p0/24832/3001_51_CCS	KIAA1217;ENSSSCG00000022730;
8.1458.5	m160525_112033_42199_c100941512550000001823217706101645_s1_p0/29818/3220_56_CCS	ENSSSCG00000008998;ENSSSCG00000028901;
14.944.3	m160525_112033_42199_c100941512550000001823217706101645_s1_p0/38462/3289_55_CCS	ENSSSCG00000010441;RNLS;
1.2728.9	m160525_112033_42199_c100941512550000001823217706101645_s1_p0/40835/3356_57_CCS	SMAD4;ELAC1;	XM_013985326.2;	hum_NM_005359.5;
12.1015.1	m160525_112033_42199_c100941512550000001823217706101645_s1_p0/44133/31_703_CCS	KRTAP2-1;KRTAP2-1;	XM_021067007.1;
2.1930.10	m160525_112033_42199_c100941512550000001823217706101645_s1_p0/58091/30_3217_CCS	MED26;CTC-429P9.4;
2.2070.2	m160525_112033_42199_c100941512550000001823217706101645_s1_p0/58994/30_2696_CCS	ADGRE1;ENSSSCG00000022228;	XM_021083974.1;
7.1323.12	m160525_112033_42199_c100941512550000001823217706101645_s1_p0/65434/31_3682_CCS	DDX39B;ATP6V1G2-DDX39B;
9.939.1	m160525_112033_42199_c100941512550000001823217706101645_s1_p0/6692/3916_62_CCS	SNORD81;SNORD74;SNORD79;SNORD77;SNORD78;SNORD24;SNORD47;SNORD77;
7.1452.2	m160525_112033_42199_c100941512550000001823217706101645_s1_p0/75981/25_2750_CCS	ENSSSCG00000001584;ZFAND3;	XM_021099855.1;XM_021099854.1;XM_021099853.1;
15.1541.11	m160525_112033_42199_c100941512550000001823217706101645_s1_p0/82632/2613_57_CCS	HNRNPA3;miRNA;
2.44.1	m160525_112033_42199_c100941512550000001823217706101645_s1_p0/92299/805_62_CCS	GSTP1;ENSSSCG00000028107;	XM_021082744.1;
17.743.1	m160525_154325_42199_c100941512550000001823217706101646_s1_p0/117166/30_2980_CCS	SNORD57;SNORD86;SNORD56;
1.2310.3	m160525_154325_42199_c100941512550000001823217706101646_s1_p0/12117/30_3471_CCS	ARHGAP18;ARHGAP18;	XM_021088426.1;
3.1238.2	m160525_154325_42199_c100941512550000001823217706101646_s1_p0/128171/3800_58_CCS	PILRA;MEPCE;PILRA;
6.2177.13	m160525_154325_42199_c100941512550000001823217706101646_s1_p0/138824/29_4186_CCS	EPB41;ENSSSCG00000026263;
4.549.5	m160525_154325_42199_c100941512550000001823217706101646_s1_p0/141390/31_3316_CCS	ENSSSCG00000006303;DCAF6;	XM_021089469.1;	hum_NM_001017977.2;
7.693.28	m160525_154325_42199_c100941512550000001823217706101646_s1_p0/144859/29_2593_CCS	MYH7;MYH6;
15.1916.11	m160525_154325_42199_c100941512550000001823217706101646_s1_p0/146061/30_2935_CCS	MROH2A;ENSSSCG00000016308;UGT1A5;
2.2626.7	m160525_154325_42199_c100941512550000001823217706101646_s1_p0/162789/3678_62_CCS	LYRM7;CDC42SE2;	XM_005661624.3;
2.2732.4	m160525_154325_42199_c100941512550000001823217706101646_s1_p0/19024/3210_56_CCS	ANKHD1;EIF4EBP3;
8.1399.2	m160525_154325_42199_c100941512550000001823217706101646_s1_p0/35302/28_2590_CCS	ENSSSCG00000008951;ENSSSCG00000023426;
X.1248.1	m160525_154325_42199_c100941512550000001823217706101646_s1_p0/3963/30_2553_CCS	ZNF75D;SMIM10L2B;
5.74.1	m160525_154325_42199_c100941512550000001823217706101646_s1_p0/69173/3808_57_CCS	ENSSSCG00000021699;MIEF1;	XM_001929366.6;
2.480.1	m160525_154325_42199_c100941512550000001823217706101646_s1_p0/74549/1616_56_CCS	MICAL2;MICAL2;
15.316.3	m160525_154325_42199_c100941512550000001823217706101646_s1_p0/75224/1135_59_CCS	NRG1;ENSSSCG00000025008;		hum_NM_013958.3;
7.693.21	m160525_154325_42199_c100941512550000001823217706101646_s1_p0/80506/2857_52_CCS	MYH7;MYH6;	NM_213855.2;	hum_XM_017021340.1;NM_000257.3;
2.2626.9	m160525_154325_42199_c100941512550000001823217706101646_s1_p0/84251/3680_52_CCS	LYRM7;CDC42SE2;	XM_005661626.3;XR_002342089.1;
14.1799.5	m160525_154325_42199_c100941512550000001823217706101646_s1_p0/949/4175_54_CCS	ssc-mir-1306;miRNA;
14.887.6	m160525_200328_42199_c100941512550000001823217706101647_s1_p0/10601/3064_54_CCS	PRKG1;ENSSSCG00000029076;		hum_NM_001098512.2;
18.767.4	m160525_200328_42199_c100941512550000001823217706101647_s1_p0/10628/30_3131_CCS	DOCK4;DOCK4;
5.156.1	m160525_200328_42199_c100941512550000001823217706101647_s1_p0/124988/3808_53_CCS	POLR3B;POLR3B;	XM_021091574.1;	hum_NM_018082.5;
2.1395.9	m160525_200328_42199_c100941512550000001823217706101647_s1_p0/132196/3508_52_CCS	CSF1R;PDGFRB;ENSSSCG00000021886;
8.777.3	m160525_200328_42199_c100941512550000001823217706101647_s1_p0/132650/31_4530_CCS	ARHGEF38;ARHGEF38;
X.661.3	m160525_200328_42199_c100941512550000001823217706101647_s1_p0/136931/30_3681_CCS	HAUS7;TREX2;
8.166.2	m160525_200328_42199_c100941512550000001823217706101647_s1_p0/139645/25_2823_CCS	TLR1;TLR6;	NM_001031775.1;
12.990.10	m160525_200328_42199_c100941512550000001823217706101647_s1_p0/151715/31_3784_CCS	STAT5A;STAT5A;	XM_021066241.1;
7.2222.1	m160525_200328_42199_c100941512550000001823217706101647_s1_p0/153755/621_55_CCS	ENSSSCG00000002484;SERPINA3;
14.2451.2	m160525_200328_42199_c100941512550000001823217706101647_s1_p0/156525/3238_55_CCS	ENSSSCG00000021324;MXI1;
JH118626.1.1.4	m160525_200328_42199_c100941512550000001823217706101647_s1_p0/158784/3746_59_CCS	ENSSSCG00000021524;ENSSSCG00000029657;	XM_021066594.1;
14.604.5	m160525_200328_42199_c100941512550000001823217706101647_s1_p0/28154/2960_58_CCS	AL135791.1;ZNF658;	XM_013983243.2;
8.251.3	m160525_200328_42199_c100941512550000001823217706101647_s1_p0/29678/30_3240_CCS	SCFD2;ENSSSCG00000030621;	XM_003482381.4;
7.693.37	m160525_200328_42199_c100941512550000001823217706101647_s1_p0/42185/31_3305_CCS	MYH7;MYH6;
6.1119.5	m160525_200328_42199_c100941512550000001823217706101647_s1_p0/46806/30_3525_CCS	SNORD45C;SNORD45A;
6.1712.18	m160525_200328_42199_c100941512550000001823217706101647_s1_p0/47279/31_2888_CCS	EGLN2;RAB4B;
2.1395.17	m160525_200328_42199_c100941512550000001823217706101647_s1_p0/59409/3549_63_CCS	CSF1R;PDGFRB;ENSSSCG00000021886;	XM_003124100.6;
X.67.1	m160525_200328_42199_c100941512550000001823217706101647_s1_p0/6336/31_2678_CCS	RAI2;CH242-297D10.1;
14.2245.21	m160525_200328_42199_c100941512550000001823217706101647_s1_p0/6550/26_2181_CCS	IFIT2;IFIT1;
7.693.18	m160525_200328_42199_c100941512550000001823217706101647_s1_p0/89523/2728_56_CCS	MYH7;MYH6;
15.1888.6	m160526_023105_42199_c100941382550000001823217706101630_s1_p0/121045/31_2569_CCS	PSMD1;PSMD1;	XM_001925902.7;	hum_NM_002807.3;
13.241.8	m160526_023105_42199_c100941382550000001823217706101630_s1_p0/134194/1953_60_CCS	CCR1;XCR1;
7.1323.18	m160526_023105_42199_c100941382550000001823217706101630_s1_p0/134941/30_1862_CCS	DDX39B;ATP6V1G2-DDX39B;
6.481.13	m160526_023105_42199_c100941382550000001823217706101630_s1_p0/149611/31_1808_CCS	SIGLEC14;SIGLEC14;
12.1428.24	m160526_023105_42199_c100941382550000001823217706101630_s1_p0/22705/30_2162_CCS	MYH1;MYH2;	XM_021066217.1;XM_021066216.1;	hum_NM_017534.5;NM_001100112.1;
7.168.21	m160526_023105_42199_c100941382550000001823217706101630_s1_p0/29681/2491_62_CCS	TMP-SLA-3;TMP-CH242-74M17.5;HLA-E;HLA-E;TMP-CH242-74M17.4;
18.202.2	m160526_023105_42199_c100941382550000001823217706101630_s1_p0/30826/1774_62_CCS	AC018638.1;pseudogene;
7.693.5	m160526_023105_42199_c100941382550000001823217706101630_s1_p0/36978/31_1678_CCS	MYH7;MYH6;
MT.3.14	m160526_023105_42199_c100941382550000001823217706101630_s1_p0/4552/1069_58_CCS	MT-ND1;MT-ND4L;MT-ND4;
14.2245.6	m160526_023105_42199_c100941382550000001823217706101630_s1_p0/49157/2196_54_CCS	IFIT2;IFIT3;	NM_001204395.2;
14.2245.15	m160526_023105_42199_c100941382550000001823217706101630_s1_p0/70989/2012_57_CCS	IFIT2;IFIT3;	NM_001204395.2;
14.1750.2	m160526_023105_42199_c100941382550000001823217706101630_s1_p0/73688/31_926_CCS	IGLV8-61;IGLV8-61;	NM_001243319.1;
12.506.4	m160526_065237_42199_c100941382550000001823217706101631_s1_p0/134223/28_2035_CCS	IFT20;POLDIP2;	XM_003358174.5;
3.1951.7	m160526_065237_42199_c100941382550000001823217706101631_s1_p0/152093/2326_55_CCS	RTN4;RTN2;	XM_005662545.1;
17.591.3	m160526_065237_42199_c100941382550000001823217706101631_s1_p0/162709/1959_57_CCS	PLCB1;ENSSSCG00000023853;
8.1371.5	m160526_065237_42199_c100941382550000001823217706101631_s1_p0/26945/29_2496_CCS	UGT2B11;UGT2B11;	XM_013998009.2;
4.1198.5	m160526_065237_42199_c100941382550000001823217706101631_s1_p0/27225/29_2090_CCS	TMEM71;TMEM71;
11.472.1	m160526_065237_42199_c100941382550000001823217706101631_s1_p0/30091/30_1820_CCS	CARS2;CARS2;	XM_021065912.1;
1.1934.8	m160526_065237_42199_c100941382550000001823217706101631_s1_p0/31666/2374_58_CCS	MAPKAP1;MAPKAP1;MAPKAP1;	XM_021068860.1;	hum_NM_001006617.1;
17.225.5	m160526_065237_42199_c100941382550000001823217706101631_s1_p0/48393/26_1772_CCS	RP4-576H24.4;SIRPG;
3.570.14	m160526_065237_42199_c100941382550000001823217706101631_s1_p0/49362/31_966_CCS	IGKC;IGKV1OR2-108;IGKJ2;
9.29.2	m160526_065237_42199_c100941382550000001823217706101631_s1_p0/62184/2337_55_CCS	RRM1;ENSSSCG00000029139;	XM_021062424.1;
3.570.9	m160526_065237_42199_c100941382550000001823217706101631_s1_p0/6830/994_56_CCS	IGKC;IGKV1OR2-108;IGKJ2;
15.1070.3	m160526_065237_42199_c100941382550000001823217706101631_s1_p0/75519/28_1965_CCS	LCT;LCT;
12.990.11	m160526_065237_42199_c100941382550000001823217706101631_s1_p0/83800/2442_55_CCS	STAT5A;STAT5A;	XM_021066242.1;	hum_XM_017024977.1;
14.944.1	m160526_065237_42199_c100941382550000001823217706101631_s1_p0/90159/31_2255_CCS	ENSSSCG00000010441;RNLS;
16.80.1	m160526_065237_42199_c100941382550000001823217706101631_s1_p0/99900/2347_64_CCS	SLC45A2;AMACR;
3.158.6	m160526_111236_42199_c100941382550000001823217706101632_s1_p0/103579/1901_58_CCS	MRPS17;ZNF713;
15.1541.9	m160526_111236_42199_c100941382550000001823217706101632_s1_p0/121453/29_2298_CCS	HNRNPA3;miRNA;	XM_003359565.4;	hum_NM_001330247.1;
GL896221.1.1.1	m160526_111236_42199_c100941382550000001823217706101632_s1_p0/126389/31_2680_CCS	ENSSSCG00000021061;ENSSSCG00000025323;
15.1482.1	m160526_111236_42199_c100941382550000001823217706101632_s1_p0/130730/2224_54_CCS	UBR3;ENSSSCG00000015940;	XM_021076503.1;	hum_NM_172070.3;
10.42.4	m160526_111236_42199_c100941382550000001823217706101632_s1_p0/138978/30_2592_CCS	SLC30A10;ENSSSCG00000010820;
4.598.8	m160526_111236_42199_c100941382550000001823217706101632_s1_p0/15420/2398_61_CCS	PBX1;ENSSSCG00000029321;	XM_003355078.4;	hum_NM_002585.3;
7.693.10	m160526_111236_42199_c100941382550000001823217706101632_s1_p0/159808/2125_57_CCS	MYH7;MYH6;
7.710.11	m160526_111236_42199_c100941382550000001823217706101632_s1_p0/159986/1931_58_CCS	TRDV1;TRDC;
2.1287.2	m160526_111236_42199_c100941382550000001823217706101632_s1_p0/16391/31_2078_CCS	SPOCK1;SPOCK1;	XM_005661679.2;
12.1428.8	m160526_111236_42199_c100941382550000001823217706101632_s1_p0/19433/1865_55_CCS	MYH1;MYH2;	XM_021066217.1;XM_021066216.1;	hum_NM_017534.5;NM_001100112.1;
6.339.5	m160526_111236_42199_c100941382550000001823217706101632_s1_p0/21711/31_2667_CCS	PAK4;PAK4;
6.481.19	m160526_111236_42199_c100941382550000001823217706101632_s1_p0/29287/2114_56_CCS	SIGLEC14;SIGLEC14;
13.234.1	m160526_111236_42199_c100941382550000001823217706101632_s1_p0/32720/2013_56_CCS	ENSSSCG00000021262;SLC6A20;
2.1395.2	m160526_111236_42199_c100941382550000001823217706101632_s1_p0/34264/2044_62_CCS	CSF1R;PDGFRB;ENSSSCG00000021886;
1.744.3	m160526_111236_42199_c100941382550000001823217706101632_s1_p0/45646/31_2598_CCS	MBD1;CFAP53;
15.1894.2	m160526_111236_42199_c100941382550000001823217706101632_s1_p0/47429/2244_62_CCS	ARMC9;ARMC9;ARMC9;	XM_021074826.1;XM_021074825.1;XM_021074824.1;XM_005672270.3;	hum_NM_001352755.1;
14.1750.15	m160526_111236_42199_c100941382550000001823217706101632_s1_p0/48521/30_903_CCS	IGLV8-61;IGLV8-61;	NM_001243319.1;
4.989.6	m160526_111236_42199_c100941382550000001823217706101632_s1_p0/50290/1790_57_CCS	AMY2B;AMY2B;
12.506.1	m160526_111236_42199_c100941382550000001823217706101632_s1_p0/57152/31_823_CCS	IFT20;POLDIP2;
4.322.6	m160526_111236_42199_c100941382550000001823217706101632_s1_p0/66914/30_1817_CCS	RIPK2;RIPK2;
1.2805.1	m160526_111236_42199_c100941382550000001823217706101632_s1_p0/94243/31_2426_CCS	ENSSSCG00000025747;ENSSSCG00000026189;	XM_021094365.1;XM_021094362.1;
4.1425.1	m160526_153319_42199_c100941382550000001823217706101633_s1_p0/106103/31_1883_CCS	RAD54B;FSBP;
8.1399.3	m160526_153319_42199_c100941382550000001823217706101633_s1_p0/113837/29_2493_CCS	ENSSSCG00000008951;ENSSSCG00000023426;
17.743.5	m160526_153319_42199_c100941382550000001823217706101633_s1_p0/129729/30_2510_CCS	SNORD86;SNORD56;
7.168.9	m160526_153319_42199_c100941382550000001823217706101633_s1_p0/134286/29_2120_CCS	TMP-SLA-3;TMP-CH242-74M17.5;HLA-E;
6.2713.2	m160526_153319_42199_c100941382550000001823217706101633_s1_p0/136196/2340_63_CCS	RPS8;SNORD55;SNORD46;snosnR61;
18.388.2	m160526_153319_42199_c100941382550000001823217706101633_s1_p0/148948/31_2283_CCS	ENSSSCG00000016690;CREB5;
14.2245.8	m160526_153319_42199_c100941382550000001823217706101633_s1_p0/154293/2153_55_CCS	IFIT2;IFIT3;
12.1293.1	m160526_153319_42199_c100941382550000001823217706101633_s1_p0/160681/1942_60_CCS	MYO18A;TIAF1;
8.490.34	m160526_153319_42199_c100941382550000001823217706101633_s1_p0/19189/1820_57_CCS	FGB;FGB;
2.1395.8	m160526_153319_42199_c100941382550000001823217706101633_s1_p0/1958/2462_57_CCS	CSF1R;PDGFRB;ENSSSCG00000021886;
1.654.3	m160526_153319_42199_c100941382550000001823217706101633_s1_p0/23777/2240_55_CCS	ENSSSCG00000004465;ENSSSCG00000022379;
4.1806.10	m160526_153319_42199_c100941382550000001823217706101633_s1_p0/41066/2521_66_CCS	KIAA0907;RIT1;
6.1999.7	m160526_153319_42199_c100941382550000001823217706101633_s1_p0/59591/31_1979_CCS	FBXO6;FBXO44;
18.469.5	m160526_153319_42199_c100941382550000001823217706101633_s1_p0/83437/1994_50_CCS	ENSSSCG00000016766;ENSSSCG00000016767;SUGCT;
GL894540.2.1.3	m160526_195422_42199_c100941382550000001823217706101634_s1_p0/117284/29_1864_CCS	ENSSSCG00000022852;ENSSSCG00000030407;	XM_021064900.1;	hum_NM_001348030.1;
JH118613.1.2.1	m160526_195422_42199_c100941382550000001823217706101634_s1_p0/117806/29_1455_CCS	MIOS;MIOS;	XM_021101994.1;XM_021101993.1;NM_001195353.1;	hum_XM_005249782.3;XM_005249781.3;XM_017012361.1;XM_005249780.3;NM_019005.3;
8.17.2	m160526_195422_42199_c100941382550000001823217706101634_s1_p0/121128/1883_59_CCS	MXD4;ZFYVE28;HAUS3;	XM_021100924.1;	hum_NM_001303143.1;
2.919.3	m160526_195422_42199_c100941382550000001823217706101634_s1_p0/121409/1682_66_CCS	ENSSSCG00000014118;ENSSSCG00000024986;
9.939.7	m160526_195422_42199_c100941382550000001823217706101634_s1_p0/123841/1578_57_CCS	SNORD77;SNORD24;SNORD47;
7.693.4	m160526_195422_42199_c100941382550000001823217706101634_s1_p0/124058/31_1495_CCS	MYH7;MYH6;
3.862.4	m160526_195422_42199_c100941382550000001823217706101634_s1_p0/132833/31_1253_CCS	C2orf61;ENSSSCG00000008433;
4.1198.2	m160526_195422_42199_c100941382550000001823217706101634_s1_p0/138900/2078_56_CCS	TMEM71;TMEM71;
12.1010.1	m160526_195422_42199_c100941382550000001823217706101634_s1_p0/139054/31_1652_CCS	KRT14;ENSSSCG00000017447;	XM_021067000.1;
14.781.5	m160526_195422_42199_c100941382550000001823217706101634_s1_p0/141491/1588_53_CCS	DUSP13;ENSSSCG00000029128;	XM_005671056.3;
7.1323.8	m160526_195422_42199_c100941382550000001823217706101634_s1_p0/141699/1742_52_CCS	DDX39B;ATP6V1G2-DDX39B;	XM_005665793.3;	hum_NR_037853.1;NM_004640.6;
15.1070.2	m160526_195422_42199_c100941382550000001823217706101634_s1_p0/143392/31_1685_CCS	LCT;LCT;	XM_021076419.1;
15.52.10	m160526_195422_42199_c100941382550000001823217706101634_s1_p0/143938/1294_55_CCS	ARHGAP15;ARHGAP15;
6.767.4	m160526_195422_42199_c100941382550000001823217706101634_s1_p0/147435/1665_53_CCS	SNORD99;SNORA16A;
2.574.1	m160526_195422_42199_c100941382550000001823217706101634_s1_p0/15593/27_1311_CCS	ENSSSCG00000027903;ENSSSCG00000028753;
4.2078.2	m160526_195422_42199_c100941382550000001823217706101634_s1_p0/19064/1763_55_CCS	AMY2B;AMY2B;	XM_005663625.3;
7.1130.5	m160526_195422_42199_c100941382550000001823217706101634_s1_p0/32884/31_1344_CCS	EEF1E1-BLOC1S5;BLOC1S5-TXNDC5;
3.1235.2	m160526_195422_42199_c100941382550000001823217706101634_s1_p0/34887/1197_54_CCS	PILRA;ENSSSCG00000007645;PILRA;	XM_021086211.1;
2.142.2	m160526_195422_42199_c100941382550000001823217706101634_s1_p0/37116/1383_54_CCS	SNORD30;RF00070;SNORD31;	XR_002341462.1;
1.1680.4	m160526_195422_42199_c100941382550000001823217706101634_s1_p0/39488/31_1358_CCS	CD72;SIT1;	XM_005660221.3;
7.1323.10	m160526_195422_42199_c100941382550000001823217706101634_s1_p0/43969/31_1686_CCS	DDX39B;ATP6V1G2-DDX39B;	XM_005665793.3;	hum_NR_037853.1;NM_004640.6;
7.693.2	m160526_195422_42199_c100941382550000001823217706101634_s1_p0/4485/1312_53_CCS	MYH7;MYH6;
7.168.23	m160526_195422_42199_c100941382550000001823217706101634_s1_p0/52848/1827_57_CCS	TMP-SLA-3;TMP-CH242-74M17.5;HLA-E;	NM_001097427.1;
15.1888.3	m160526_195422_42199_c100941382550000001823217706101634_s1_p0/76864/31_2012_CCS	PSMD1;PSMD1;
7.168.8	m160526_195422_42199_c100941382550000001823217706101634_s1_p0/77975/31_1504_CCS	TMP-SLA-3;TMP-CH242-74M17.5;HLA-E;HLA-E;TMP-CH242-74M17.4;TMP-SLA-5;	XR_002345533.1;
14.960.4	m160526_195422_42199_c100941382550000001823217706101634_s1_p0/94280/1818_57_CCS	SLC16A12;PANK1;
14.781.7	m160527_001522_42199_c100941382550000001823217706101635_s1_p0/100340/1784_54_CCS	DUSP13;ENSSSCG00000029128;	XR_002338276.1;
14.1750.3	m160527_001522_42199_c100941382550000001823217706101635_s1_p0/108254/915_56_CCS	IGLV8-61;IGLV8-61;	NM_001243319.1;
11.112.6	m160527_001522_42199_c100941382550000001823217706101635_s1_p0/23307/1408_50_CCS	EXOSC8;ENSSSCG00000026613;
6.827.8	m160527_001522_42199_c100941382550000001823217706101635_s1_p0/26138/1338_62_CCS	RRAGC;RP5-864K19.6;	XM_003127801.4;	hum_NM_022157.3;
1.1680.2	m160527_001522_42199_c100941382550000001823217706101635_s1_p0/26757/30_1408_CCS	CD72;SIT1;
7.199.4	m160527_001522_42199_c100941382550000001823217706101635_s1_p0/49017/31_1246_CCS	AIF1;LST1;
14.781.6	m160527_001522_42199_c100941382550000001823217706101635_s1_p0/62487/1650_63_CCS	DUSP13;ENSSSCG00000029128;
2.919.1	m160527_043840_42199_c100941382550000001823217706101636_s1_p0/10603/1600_56_CCS	ENSSSCG00000014118;ENSSSCG00000024986;
6.828.1	m160527_043840_42199_c100941382550000001823217706101636_s1_p0/116814/31_1437_CCS	GJA9;RHBDL2;
7.199.1	m160527_043840_42199_c100941382550000001823217706101636_s1_p0/132560/30_1296_CCS	AIF1;SBAB-548A10.9;LST1;
13.241.11	m160527_043840_42199_c100941382550000001823217706101636_s1_p0/19530/29_2086_CCS	CCR1;XCR1;
17.225.7	m160527_043840_42199_c100941382550000001823217706101636_s1_p0/45605/1831_63_CCS	RP4-576H24.4;SIRPG;	XM_021077526.1;
18.469.6	m160527_043840_42199_c100941382550000001823217706101636_s1_p0/66710/31_1566_CCS	ENSSSCG00000016767;SUGCT;
5.1207.1	m160527_043840_42199_c100941382550000001823217706101636_s1_p0/74942/30_1574_CCS	MBD6;miRNA;
6.1889.7	m160527_043840_42199_c100941382550000001823217706101636_s1_p0/85754/1363_58_CCS	ENSSSCG00000003278;ENSSSCG00000029446;	NM_001243872.1;
15.463.1	m160527_090058_42199_c100941382550000001823217706101637_s1_p0/104290/1524_56_CCS	STK39;ENSSSCG00000023421;	XM_003133454.6;	hum_XM_017003815.1;NM_013233.2;
7.1837.5	m160527_090058_42199_c100941382550000001823217706101637_s1_p0/113417/30_1407_CCS	BCL2L2;PABPN1;
18.469.3	m160527_090058_42199_c100941382550000001823217706101637_s1_p0/12879/1953_56_CCS	ENSSSCG00000016767;SUGCT;
3.2046.1	m160527_090058_42199_c100941382550000001823217706101637_s1_p0/141718/1717_56_CCS	THADA;THADA;
14.781.8	m160527_090058_42199_c100941382550000001823217706101637_s1_p0/162831/1816_57_CCS	DUSP13;ENSSSCG00000029128;
7.180.2	m160527_090058_42199_c100941382550000001823217706101637_s1_p0/39245/1347_57_CCS	MDC1;DHX16;PPP1R18;FLOT1;NRM;IER3;
1.3228.1	m160527_090058_42199_c100941382550000001823217706101637_s1_p0/4176/1673_54_CCS	ENSSSCG00000021694;ENSSSCG00000022337;
7.1013.7	m160527_090058_42199_c100941382550000001823217706101637_s1_p0/53460/30_1516_CCS	SERPINA3;SERPINA3;
7.693.11	m160527_090058_42199_c100941382550000001823217706101637_s1_p0/53995/1651_61_CCS	MYH7;MYH6;	NM_213855.2;	hum_XM_017021340.1;NM_000257.3;
7.693.8	m160527_090058_42199_c100941382550000001823217706101637_s1_p0/55185/1830_55_CCS	MYH7;MYH6;
6.2713.3	m160527_090058_42199_c100941382550000001823217706101637_s1_p0/56458/1842_44_CCS	RPS8;SNORD55;snosnR61;
6.2713.1	m160527_090058_42199_c100941382550000001823217706101637_s1_p0/68122/1234_62_CCS	snosnR61;SNORD38B;
GL896557.1.2.1	m160527_090058_42199_c100941382550000001823217706101637_s1_p0/75031/1578_54_CCS	SNORA64;SNORA10;
