# Supplementary material for: A survey of transcriptome complexity in Sus scrofa using single-molecule long-read sequencing
Source: DNA Res. 2018 May 29;25(4):421–37. doi: 10.1093/dnares/dsy014 (PMC6105124; doi:10.1093/dnares/dsy014)
Supplement: Supplementary Table S11 [file dsy014_table_s11.xlsx]

## Sheet: loci_iso.uni.gff
1	PacBio	gene	228152	268357	.	-	.	ID=1.1;Name=1.1;Annotation_gene_id=ENSSSCG00000029697
1	PacBio	transcript	228154	231000	.	-	.	ID=1.1.1;Name=1.1.1;Parent=1.1;Coverage=98.9;Identity=98.9;ccs_id=m160522_094721_42221_c100979692550000001823212907061651_s1_p0/33089/30_2848_CCS_indeterminate;Lable=Novel-isoform
1	PacBio	exon	228154	231000	.	-	.	ID=1.1.1.exon1;Name=1.1.1.exon1;Parent=1.1.1
1	PacBio	transcript	265761	268346	.	-	.	ID=1.1.2;Name=1.1.2;Parent=1.1;Coverage=96.8;Identity=96.8;ccs_id=m160522_183549_42221_c100979692550000001823212907061653_s1_p0/78416/2573_56_CCS_indeterminate;Lable=Novel-isoform
1	PacBio	exon	265761	268346	.	-	.	ID=1.1.2.exon1;Name=1.1.2.exon1;Parent=1.1.2
1	PacBio	transcript	251449	268357	.	-	.	ID=1.1.3;Name=1.1.3;Parent=1.1;Coverage=98.7;Identity=98.7;ccs_id=m160522_094721_42221_c100979692550000001823212907061651_s1_p0/90291/3798_64_CCS_sense;Lable=Novel-isoform
1	PacBio	exon	251449	253434	.	-	.	ID=1.1.3.exon1;Name=1.1.3.exon1;Parent=1.1.3
1	PacBio	exon	255612	257333	.	-	.	ID=1.1.3.exon2;Name=1.1.3.exon2;Parent=1.1.3
1	PacBio	exon	268293	268357	.	-	.	ID=1.1.3.exon3;Name=1.1.3.exon3;Parent=1.1.3
1	PacBio	transcript	228152	268349	.	-	.	ID=1.1.4;Name=1.1.4;Parent=1.1;Coverage=99.5;Identity=99.5;ccs_id=m160522_052347_42221_c100979692550000001823212907061650_s1_p0/94881/31_3149_CCS_sense
1	PacBio	exon	228152	229034	.	-	.	ID=1.1.4.exon1;Name=1.1.4.exon1;Parent=1.1.4
1	PacBio	exon	232983	233155	.	-	.	ID=1.1.4.exon2;Name=1.1.4.exon2;Parent=1.1.4
1	PacBio	exon	241914	242015	.	-	.	ID=1.1.4.exon3;Name=1.1.4.exon3;Parent=1.1.4
1	PacBio	exon	253254	253434	.	-	.	ID=1.1.4.exon4;Name=1.1.4.exon4;Parent=1.1.4
1	PacBio	exon	255612	257333	.	-	.	ID=1.1.4.exon5;Name=1.1.4.exon5;Parent=1.1.4
1	PacBio	exon	268293	268349	.	-	.	ID=1.1.4.exon6;Name=1.1.4.exon6;Parent=1.1.4
1	PacBio	gene	3714255	3716359	.	-	.	ID=1.10;Name=1.10;Lable=Novel-gene
1	PacBio	transcript	3714255	3716359	.	-	.	ID=1.10.1;Name=1.10.1;Parent=1.10;Coverage=96.6;Identity=96.6;ccs_id=m160522_225959_42221_c100979692550000001823212907061654_s1_p0/134024/31_2098_CCS_sense;Lable=Novel-isoform
1	PacBio	exon	3714255	3716359	.	-	.	ID=1.10.1.exon1;Name=1.10.1.exon1;Parent=1.10.1
1	PacBio	gene	17071361	17163669	.	-	.	ID=1.100;Name=1.100;Annotation_gene_id=ENSSSCG00000004087
1	PacBio	transcript	17071361	17163669	.	-	.	ID=1.100.1;Name=1.100.1;Parent=1.100;Coverage=98.3;Identity=98.3;ccs_id=m160522_052347_42221_c100979692550000001823212907061650_s1_p0/19917/27_3936_CCS_sense
1	PacBio	exon	17071361	17073321	.	-	.	ID=1.100.1.exon1;Name=1.100.1.exon1;Parent=1.100.1
1	PacBio	exon	17075533	17075769	.	-	.	ID=1.100.1.exon2;Name=1.100.1.exon2;Parent=1.100.1
1	PacBio	exon	17087947	17088189	.	-	.	ID=1.100.1.exon3;Name=1.100.1.exon3;Parent=1.100.1
1	PacBio	exon	17091765	17091938	.	-	.	ID=1.100.1.exon4;Name=1.100.1.exon4;Parent=1.100.1
1	PacBio	exon	17097741	17097941	.	-	.	ID=1.100.1.exon5;Name=1.100.1.exon5;Parent=1.100.1
1	PacBio	exon	17104566	17104883	.	-	.	ID=1.100.1.exon6;Name=1.100.1.exon6;Parent=1.100.1
1	PacBio	exon	17123107	17123292	.	-	.	ID=1.100.1.exon7;Name=1.100.1.exon7;Parent=1.100.1
1	PacBio	exon	17126129	17126273	.	-	.	ID=1.100.1.exon8;Name=1.100.1.exon8;Parent=1.100.1
1	PacBio	exon	17131976	17132232	.	-	.	ID=1.100.1.exon9;Name=1.100.1.exon9;Parent=1.100.1
1	PacBio	exon	17134650	17134778	.	-	.	ID=1.100.1.exon10;Name=1.100.1.exon10;Parent=1.100.1
1	PacBio	exon	17163569	17163669	.	-	.	ID=1.100.1.exon11;Name=1.100.1.exon11;Parent=1.100.1
1	PacBio	gene	142977669	142979891	.	-	.	ID=1.1000;Name=1.1000;Lable=Novel-gene
1	PacBio	transcript	142977669	142979891	.	-	.	ID=1.1000.1;Name=1.1000.1;Parent=1.1000;Coverage=99.9;Identity=99.9;ccs_id=m160522_225959_42221_c100979692550000001823212907061654_s1_p0/121290/2288_63_CCS_indeterminate;Lable=Novel-isoform
1	PacBio	exon	142977669	142979891	.	-	.	ID=1.1000.1.exon1;Name=1.1000.1.exon1;Parent=1.1000.1
1	PacBio	gene	143306533	143308421	.	-	.	ID=1.1001;Name=1.1001;Lable=Novel-gene
1	PacBio	transcript	143306533	143308421	.	-	.	ID=1.1001.1;Name=1.1001.1;Parent=1.1001;Coverage=99.5;Identity=99.5;ccs_id=m160527_090058_42199_c100941382550000001823217706101637_s1_p0/5073/30_1910_CCS_indeterminate;Lable=Novel-isoform
1	PacBio	exon	143306533	143308421	.	-	.	ID=1.1001.1.exon1;Name=1.1001.1.exon1;Parent=1.1001.1
1	PacBio	gene	143627768	143629691	.	-	.	ID=1.1002;Name=1.1002;Lable=Novel-gene
1	PacBio	transcript	143627768	143629691	.	-	.	ID=1.1002.1;Name=1.1002.1;Parent=1.1002;Coverage=96.8;Identity=96.8;ccs_id=m160522_141116_42221_c100979692550000001823212907061652_s1_p0/111314/1920_55_CCS_indeterminate;Lable=Novel-isoform
1	PacBio	exon	143627768	143629691	.	-	.	ID=1.1002.1.exon1;Name=1.1002.1.exon1;Parent=1.1002.1
1	PacBio	gene	143656181	143659380	.	-	.	ID=1.1003;Name=1.1003;Lable=Novel-gene
1	PacBio	transcript	143656181	143659380	.	-	.	ID=1.1003.1;Name=1.1003.1;Parent=1.1003;Coverage=99.2;Identity=99.2;ccs_id=m160525_070020_42199_c100941512550000001823217706101644_s1_p0/97527/3235_54_CCS_indeterminate;Lable=Novel-isoform
1	PacBio	exon	143656181	143659380	.	-	.	ID=1.1003.1.exon1;Name=1.1003.1.exon1;Parent=1.1003.1
1	PacBio	gene	143690308	143701224	.	-	.	ID=1.1004;Name=1.1004;Lable=Novel-gene
1	PacBio	transcript	143690308	143701224	.	-	.	ID=1.1004.1;Name=1.1004.1;Parent=1.1004;Coverage=99.4;Identity=99.0;ccs_id=m160525_200328_42199_c100941512550000001823217706101647_s1_p0/25619/1162_66_CCS_sense;Lable=Novel-isoform
1	PacBio	exon	143690308	143691231	.	-	.	ID=1.1004.1.exon1;Name=1.1004.1.exon1;Parent=1.1004.1
1	PacBio	exon	143693555	143693624	.	-	.	ID=1.1004.1.exon2;Name=1.1004.1.exon2;Parent=1.1004.1
1	PacBio	exon	143701117	143701224	.	-	.	ID=1.1004.1.exon3;Name=1.1004.1.exon3;Parent=1.1004.1
1	PacBio	gene	143712854	143731777	.	-	.	ID=1.1005;Name=1.1005;Annotation_gene_id=ENSSSCG00000004724
1	PacBio	transcript	143712879	143731754	.	-	.	ID=1.1005.1;Name=1.1005.1;Parent=1.1005;Coverage=97.9;Identity=97.8;ccs_id=m160523_075217_42221_c100979692550000001823212907061656_s1_p0/67797/1168_54_CCS_sense;Lable=Novel-isoform
1	PacBio	exon	143712879	143713626	.	-	.	ID=1.1005.1.exon1;Name=1.1005.1.exon1;Parent=1.1005.1
1	PacBio	exon	143719415	143719547	.	-	.	ID=1.1005.1.exon2;Name=1.1005.1.exon2;Parent=1.1005.1
1	PacBio	exon	143721482	143721551	.	-	.	ID=1.1005.1.exon3;Name=1.1005.1.exon3;Parent=1.1005.1
1	PacBio	exon	143722427	143722519	.	-	.	ID=1.1005.1.exon4;Name=1.1005.1.exon4;Parent=1.1005.1
1	PacBio	exon	143731646	143731754	.	-	.	ID=1.1005.1.exon5;Name=1.1005.1.exon5;Parent=1.1005.1
1	PacBio	transcript	143712854	143731777	.	-	.	ID=1.1005.2;Name=1.1005.2;Parent=1.1005;Coverage=98.5;Identity=98.5;ccs_id=m160527_043840_42199_c100941382550000001823217706101636_s1_p0/55236/1327_53_CCS_sense
1	PacBio	exon	143712854	143713626	.	-	.	ID=1.1005.2.exon1;Name=1.1005.2.exon1;Parent=1.1005.2
1	PacBio	exon	143716908	143717016	.	-	.	ID=1.1005.2.exon2;Name=1.1005.2.exon2;Parent=1.1005.2
1	PacBio	exon	143719415	143719547	.	-	.	ID=1.1005.2.exon3;Name=1.1005.2.exon3;Parent=1.1005.2
1	PacBio	exon	143721482	143721551	.	-	.	ID=1.1005.2.exon4;Name=1.1005.2.exon4;Parent=1.1005.2
1	PacBio	exon	143722427	143722519	.	-	.	ID=1.1005.2.exon5;Name=1.1005.2.exon5;Parent=1.1005.2
1	PacBio	exon	143731646	143731777	.	-	.	ID=1.1005.2.exon6;Name=1.1005.2.exon6;Parent=1.1005.2
1	PacBio	transcript	143712873	143731777	.	-	.	ID=1.1005.3;Name=1.1005.3;Parent=1.1005;Coverage=99.8;Identity=99.8;ccs_id=m160523_032432_42221_c100979692550000001823212907061655_s1_p0/24551/31_1276_CCS_sense;Lable=Novel-isoform
1	PacBio	exon	143712873	143713626	.	-	.	ID=1.1005.3.exon1;Name=1.1005.3.exon1;Parent=1.1005.3
1	PacBio	exon	143716908	143717016	.	-	.	ID=1.1005.3.exon2;Name=1.1005.3.exon2;Parent=1.1005.3
1	PacBio	exon	143719458	143719547	.	-	.	ID=1.1005.3.exon3;Name=1.1005.3.exon3;Parent=1.1005.3
1	PacBio	exon	143721482	143721551	.	-	.	ID=1.1005.3.exon4;Name=1.1005.3.exon4;Parent=1.1005.3
1	PacBio	exon	143722427	143722519	.	-	.	ID=1.1005.3.exon5;Name=1.1005.3.exon5;Parent=1.1005.3
1	PacBio	exon	143731646	143731777	.	-	.	ID=1.1005.3.exon6;Name=1.1005.3.exon6;Parent=1.1005.3
1	PacBio	transcript	143713220	143731765	.	-	.	ID=1.1005.4;Name=1.1005.4;Parent=1.1005;Coverage=99.6;Identity=99.6;ccs_id=m160527_090058_42199_c100941382550000001823217706101637_s1_p0/157985/31_1141_CCS_sense;Lable=Novel-isoform
1	PacBio	exon	143713220	143713626	.	-	.	ID=1.1005.4.exon1;Name=1.1005.4.exon1;Parent=1.1005.4
1	PacBio	exon	143714773	143714956	.	-	.	ID=1.1005.4.exon2;Name=1.1005.4.exon2;Parent=1.1005.4
1	PacBio	exon	143716908	143717016	.	-	.	ID=1.1005.4.exon3;Name=1.1005.4.exon3;Parent=1.1005.4
1	PacBio	exon	143719415	143719547	.	-	.	ID=1.1005.4.exon4;Name=1.1005.4.exon4;Parent=1.1005.4
1	PacBio	exon	143721482	143721551	.	-	.	ID=1.1005.4.exon5;Name=1.1005.4.exon5;Parent=1.1005.4
1	PacBio	exon	143722427	143722519	.	-	.	ID=1.1005.4.exon6;Name=1.1005.4.exon6;Parent=1.1005.4
1	PacBio	exon	143731646	143731765	.	-	.	ID=1.1005.4.exon7;Name=1.1005.4.exon7;Parent=1.1005.4
1	PacBio	gene	143742191	143781687	.	-	.	ID=1.1006;Name=1.1006;Annotation_gene_id=ENSSSCG00000004727
1	PacBio	transcript	143745233	143748771	.	-	.	ID=1.1006.1;Name=1.1006.1;Parent=1.1006;Coverage=99.1;Identity=97.6;ccs_id=m160525_070020_42199_c100941512550000001823217706101644_s1_p0/98851/30_3616_CCS_indeterminate;Lable=Novel-isoform
1	PacBio	exon	143745233	143748771	.	-	.	ID=1.1006.1.exon1;Name=1.1006.1.exon1;Parent=1.1006.1
1	PacBio	transcript	143757306	143760139	.	-	.	ID=1.1006.2;Name=1.1006.2;Parent=1.1006;Coverage=95.7;Identity=95.7;ccs_id=m160522_052347_42221_c100979692550000001823212907061650_s1_p0/153165/32_2899_CCS_indeterminate;Lable=Novel-isoform
1	PacBio	exon	143757306	143760139	.	-	.	ID=1.1006.2.exon1;Name=1.1006.2.exon1;Parent=1.1006.2
1	PacBio	transcript	143779809	143781676	.	-	.	ID=1.1006.3;Name=1.1006.3;Parent=1.1006;Coverage=99.4;Identity=99.3;ccs_id=m160526_153319_42199_c100941382550000001823217706101633_s1_p0/24300/1933_59_CCS_indeterminate;Lable=Novel-isoform
1	PacBio	exon	143779809	143781676	.	-	.	ID=1.1006.3.exon1;Name=1.1006.3.exon1;Parent=1.1006.3
1	PacBio	transcript	143757304	143781642	.	-	.	ID=1.1006.4;Name=1.1006.4;Parent=1.1006;Coverage=99.3;Identity=99.3;ccs_id=m160527_001522_42199_c100941382550000001823217706101635_s1_p0/1570/29_1378_CCS_sense;Lable=Novel-isoform
1	PacBio	exon	143757304	143758509	.	-	.	ID=1.1006.4.exon1;Name=1.1006.4.exon1;Parent=1.1006.4
1	PacBio	exon	143759061	143759164	.	-	.	ID=1.1006.4.exon2;Name=1.1006.4.exon2;Parent=1.1006.4
1	PacBio	exon	143781595	143781642	.	-	.	ID=1.1006.4.exon3;Name=1.1006.4.exon3;Parent=1.1006.4
1	PacBio	transcript	143742386	143757502	.	-	.	ID=1.1006.5;Name=1.1006.5;Parent=1.1006;Coverage=100.0;Identity=100.0;ccs_id=m160522_141116_42221_c100979692550000001823212907061652_s1_p0/152735/2354_58_CCS_sense;Lable=Novel-isoform
1	PacBio	exon	143742386	143743704	.	-	.	ID=1.1006.5.exon1;Name=1.1006.5.exon1;Parent=1.1006.5
1	PacBio	exon	143745597	143745741	.	-	.	ID=1.1006.5.exon2;Name=1.1006.5.exon2;Parent=1.1006.5
1	PacBio	exon	143747018	143747176	.	-	.	ID=1.1006.5.exon3;Name=1.1006.5.exon3;Parent=1.1006.5
1	PacBio	exon	143756831	143757502	.	-	.	ID=1.1006.5.exon4;Name=1.1006.5.exon4;Parent=1.1006.5
1	PacBio	transcript	143742387	143781667	.	-	.	ID=1.1006.6;Name=1.1006.6;Parent=1.1006;Coverage=99.9;Identity=99.9;ccs_id=m160523_121654_42221_c100979692550000001823212907061657_s1_p0/22532/31_1921_CCS_sense;Lable=Novel-isoform
1	PacBio	exon	143742387	143743704	.	-	.	ID=1.1006.6.exon1;Name=1.1006.6.exon1;Parent=1.1006.6
1	PacBio	exon	143745597	143745741	.	-	.	ID=1.1006.6.exon2;Name=1.1006.6.exon2;Parent=1.1006.6
1	PacBio	exon	143747018	143747176	.	-	.	ID=1.1006.6.exon3;Name=1.1006.6.exon3;Parent=1.1006.6
1	PacBio	exon	143757997	143758045	.	-	.	ID=1.1006.6.exon4;Name=1.1006.6.exon4;Parent=1.1006.6
1	PacBio	exon	143758468	143758509	.	-	.	ID=1.1006.6.exon5;Name=1.1006.6.exon5;Parent=1.1006.6
1	PacBio	exon	143759061	143759164	.	-	.	ID=1.1006.6.exon6;Name=1.1006.6.exon6;Parent=1.1006.6
1	PacBio	exon	143781595	143781667	.	-	.	ID=1.1006.6.exon7;Name=1.1006.6.exon7;Parent=1.1006.6
1	PacBio	transcript	143742191	143781687	.	-	.	ID=1.1006.7;Name=1.1006.7;Parent=1.1006;Coverage=99.9;Identity=99.9;ccs_id=m160522_183549_42221_c100979692550000001823212907061653_s1_p0/48674/2282_59_CCS_sense
1	PacBio	exon	143742191	143743704	.	-	.	ID=1.1006.7.exon1;Name=1.1006.7.exon1;Parent=1.1006.7
1	PacBio	exon	143745597	143745741	.	-	.	ID=1.1006.7.exon2;Name=1.1006.7.exon2;Parent=1.1006.7
1	PacBio	exon	143747018	143747176	.	-	.	ID=1.1006.7.exon3;Name=1.1006.7.exon3;Parent=1.1006.7
1	PacBio	exon	143756831	143756948	.	-	.	ID=1.1006.7.exon4;Name=1.1006.7.exon4;Parent=1.1006.7
1	PacBio	exon	143757997	143758045	.	-	.	ID=1.1006.7.exon5;Name=1.1006.7.exon5;Parent=1.1006.7
1	PacBio	exon	143758468	143758509	.	-	.	ID=1.1006.7.exon6;Name=1.1006.7.exon6;Parent=1.1006.7
1	PacBio	exon	143759061	143759164	.	-	.	ID=1.1006.7.exon7;Name=1.1006.7.exon7;Parent=1.1006.7
1	PacBio	exon	143781595	143781687	.	-	.	ID=1.1006.7.exon8;Name=1.1006.7.exon8;Parent=1.1006.7
1	PacBio	transcript	143742387	143775412	.	-	.	ID=1.1006.8;Name=1.1006.8;Parent=1.1006;Coverage=99.9;Identity=99.9;ccs_id=m160522_141116_42221_c100979692550000001823212907061652_s1_p0/30156/2062_61_CCS_sense;Lable=Novel-isoform
1	PacBio	exon	143742387	143743704	.	-	.	ID=1.1006.8.exon1;Name=1.1006.8.exon1;Parent=1.1006.8
1	PacBio	exon	143745597	143745741	.	-	.	ID=1.1006.8.exon2;Name=1.1006.8.exon2;Parent=1.1006.8
1	PacBio	exon	143747018	143747176	.	-	.	ID=1.1006.8.exon3;Name=1.1006.8.exon3;Parent=1.1006.8
1	PacBio	exon	143756831	143756948	.	-	.	ID=1.1006.8.exon4;Name=1.1006.8.exon4;Parent=1.1006.8
1	PacBio	exon	143757997	143758045	.	-	.	ID=1.1006.8.exon5;Name=1.1006.8.exon5;Parent=1.1006.8
1	PacBio	exon	143758468	143758509	.	-	.	ID=1.1006.8.exon6;Name=1.1006.8.exon6;Parent=1.1006.8
1	PacBio	exon	143759061	143759164	.	-	.	ID=1.1006.8.exon7;Name=1.1006.8.exon7;Parent=1.1006.8
1	PacBio	exon	143775344	143775412	.	-	.	ID=1.1006.8.exon8;Name=1.1006.8.exon8;Parent=1.1006.8
1	PacBio	transcript	143742365	143781667	.	-	.	ID=1.1006.9;Name=1.1006.9;Parent=1.1006;Coverage=100.0;Identity=100.0;ccs_id=m160522_225959_42221_c100979692550000001823212907061654_s1_p0/36881/2124_61_CCS_sense;Lable=Novel-isoform
1	PacBio	exon	143742365	143743704	.	-	.	ID=1.1006.9.exon1;Name=1.1006.9.exon1;Parent=1.1006.9
1	PacBio	exon	143745597	143745741	.	-	.	ID=1.1006.9.exon2;Name=1.1006.9.exon2;Parent=1.1006.9
1	PacBio	exon	143747018	143747176	.	-	.	ID=1.1006.9.exon3;Name=1.1006.9.exon3;Parent=1.1006.9
1	PacBio	exon	143752330	143752362	.	-	.	ID=1.1006.9.exon4;Name=1.1006.9.exon4;Parent=1.1006.9
1	PacBio	exon	143756831	143756948	.	-	.	ID=1.1006.9.exon5;Name=1.1006.9.exon5;Parent=1.1006.9
1	PacBio	exon	143757997	143758045	.	-	.	ID=1.1006.9.exon6;Name=1.1006.9.exon6;Parent=1.1006.9
1	PacBio	exon	143758468	143758509	.	-	.	ID=1.1006.9.exon7;Name=1.1006.9.exon7;Parent=1.1006.9
1	PacBio	exon	143759061	143759164	.	-	.	ID=1.1006.9.exon8;Name=1.1006.9.exon8;Parent=1.1006.9
1	PacBio	exon	143781595	143781667	.	-	.	ID=1.1006.9.exon9;Name=1.1006.9.exon9;Parent=1.1006.9
1	PacBio	gene	143852337	143905742	.	-	.	ID=1.1007;Name=1.1007;Annotation_gene_id=ENSSSCG00000004728
1	PacBio	transcript	143901325	143905739	.	-	.	ID=1.1007.1;Name=1.1007.1;Parent=1.1007;Coverage=99.2;Identity=99.2;ccs_id=m160522_094721_42221_c100979692550000001823212907061651_s1_p0/145295/3226_58_CCS_sense;Lable=Novel-isoform
1	PacBio	exon	143901325	143903907	.	-	.	ID=1.1007.1.exon1;Name=1.1007.1.exon1;Parent=1.1007.1
1	PacBio	exon	143905122	143905739	.	-	.	ID=1.1007.1.exon2;Name=1.1007.1.exon2;Parent=1.1007.1
1	PacBio	transcript	143852342	143870977	.	-	.	ID=1.1007.10;Name=1.1007.10;Parent=1.1007;Coverage=99.5;Identity=99.5;ccs_id=m160522_225959_42221_c100979692550000001823212907061654_s1_p0/135453/30_2277_CCS_sense;Lable=Novel-isoform
1	PacBio	exon	143852342	143852975	.	-	.	ID=1.1007.10.exon1;Name=1.1007.10.exon1;Parent=1.1007.10
1	PacBio	exon	143853372	143853430	.	-	.	ID=1.1007.10.exon2;Name=1.1007.10.exon2;Parent=1.1007.10
1	PacBio	exon	143853681	143853797	.	-	.	ID=1.1007.10.exon3;Name=1.1007.10.exon3;Parent=1.1007.10
1	PacBio	exon	143854001	143854079	.	-	.	ID=1.1007.10.exon4;Name=1.1007.10.exon4;Parent=1.1007.10
1	PacBio	exon	143854168	143854236	.	-	.	ID=1.1007.10.exon5;Name=1.1007.10.exon5;Parent=1.1007.10
1	PacBio	exon	143854709	143854773	.	-	.	ID=1.1007.10.exon6;Name=1.1007.10.exon6;Parent=1.1007.10
1	PacBio	exon	143854879	143854936	.	-	.	ID=1.1007.10.exon7;Name=1.1007.10.exon7;Parent=1.1007.10
1	PacBio	exon	143855291	143855368	.	-	.	ID=1.1007.10.exon8;Name=1.1007.10.exon8;Parent=1.1007.10
1	PacBio	exon	143856361	143856474	.	-	.	ID=1.1007.10.exon9;Name=1.1007.10.exon9;Parent=1.1007.10
1	PacBio	exon	143858968	143858985	.	-	.	ID=1.1007.10.exon10;Name=1.1007.10.exon10;Parent=1.1007.10
1	PacBio	exon	143860563	143860599	.	-	.	ID=1.1007.10.exon11;Name=1.1007.10.exon11;Parent=1.1007.10
1	PacBio	exon	143861278	143861486	.	-	.	ID=1.1007.10.exon12;Name=1.1007.10.exon12;Parent=1.1007.10
1	PacBio	exon	143862123	143862134	.	-	.	ID=1.1007.10.exon13;Name=1.1007.10.exon13;Parent=1.1007.10
1	PacBio	exon	143862757	143862926	.	-	.	ID=1.1007.10.exon14;Name=1.1007.10.exon14;Parent=1.1007.10
1	PacBio	exon	143864068	143864228	.	-	.	ID=1.1007.10.exon15;Name=1.1007.10.exon15;Parent=1.1007.10
1	PacBio	exon	143864984	143865061	.	-	.	ID=1.1007.10.exon16;Name=1.1007.10.exon16;Parent=1.1007.10
1	PacBio	exon	143866995	143867080	.	-	.	ID=1.1007.10.exon17;Name=1.1007.10.exon17;Parent=1.1007.10
1	PacBio	exon	143867958	143868048	.	-	.	ID=1.1007.10.exon18;Name=1.1007.10.exon18;Parent=1.1007.10
1	PacBio	exon	143870045	143870153	.	-	.	ID=1.1007.10.exon19;Name=1.1007.10.exon19;Parent=1.1007.10
1	PacBio	exon	143870965	143870977	.	-	.	ID=1.1007.10.exon20;Name=1.1007.10.exon20;Parent=1.1007.10
1	PacBio	transcript	143852342	143905655	.	-	.	ID=1.1007.11;Name=1.1007.11;Parent=1.1007;Coverage=99.9;Identity=99.9;ccs_id=m160522_052347_42221_c100979692550000001823212907061650_s1_p0/20665/3002_59_CCS_sense;Lable=Novel-isoform
1	PacBio	exon	143852342	143852975	.	-	.	ID=1.1007.11.exon1;Name=1.1007.11.exon1;Parent=1.1007.11
1	PacBio	exon	143853372	143853430	.	-	.	ID=1.1007.11.exon2;Name=1.1007.11.exon2;Parent=1.1007.11
1	PacBio	exon	143853681	143853797	.	-	.	ID=1.1007.11.exon3;Name=1.1007.11.exon3;Parent=1.1007.11
1	PacBio	exon	143854001	143854079	.	-	.	ID=1.1007.11.exon4;Name=1.1007.11.exon4;Parent=1.1007.11
1	PacBio	exon	143854168	143854236	.	-	.	ID=1.1007.11.exon5;Name=1.1007.11.exon5;Parent=1.1007.11
1	PacBio	exon	143854709	143854773	.	-	.	ID=1.1007.11.exon6;Name=1.1007.11.exon6;Parent=1.1007.11
1	PacBio	exon	143854879	143854936	.	-	.	ID=1.1007.11.exon7;Name=1.1007.11.exon7;Parent=1.1007.11
1	PacBio	exon	143855291	143855368	.	-	.	ID=1.1007.11.exon8;Name=1.1007.11.exon8;Parent=1.1007.11
1	PacBio	exon	143860563	143860599	.	-	.	ID=1.1007.11.exon9;Name=1.1007.11.exon9;Parent=1.1007.11
1	PacBio	exon	143861278	143861486	.	-	.	ID=1.1007.11.exon10;Name=1.1007.11.exon10;Parent=1.1007.11
1	PacBio	exon	143862123	143862134	.	-	.	ID=1.1007.11.exon11;Name=1.1007.11.exon11;Parent=1.1007.11
1	PacBio	exon	143862757	143862926	.	-	.	ID=1.1007.11.exon12;Name=1.1007.11.exon12;Parent=1.1007.11
1	PacBio	exon	143864068	143864228	.	-	.	ID=1.1007.11.exon13;Name=1.1007.11.exon13;Parent=1.1007.11
1	PacBio	exon	143864984	143865061	.	-	.	ID=1.1007.11.exon14;Name=1.1007.11.exon14;Parent=1.1007.11
1	PacBio	exon	143866995	143867080	.	-	.	ID=1.1007.11.exon15;Name=1.1007.11.exon15;Parent=1.1007.11
1	PacBio	exon	143867958	143868041	.	-	.	ID=1.1007.11.exon16;Name=1.1007.11.exon16;Parent=1.1007.11
1	PacBio	exon	143870965	143871133	.	-	.	ID=1.1007.11.exon17;Name=1.1007.11.exon17;Parent=1.1007.11
1	PacBio	exon	143871828	143871961	.	-	.	ID=1.1007.11.exon18;Name=1.1007.11.exon18;Parent=1.1007.11
1	PacBio	exon	143873409	143873527	.	-	.	ID=1.1007.11.exon19;Name=1.1007.11.exon19;Parent=1.1007.11
1	PacBio	exon	143875548	143875617	.	-	.	ID=1.1007.11.exon20;Name=1.1007.11.exon20;Parent=1.1007.11
1	PacBio	exon	143905122	143905655	.	-	.	ID=1.1007.11.exon21;Name=1.1007.11.exon21;Parent=1.1007.11
1	PacBio	transcript	143852337	143905714	.	-	.	ID=1.1007.12;Name=1.1007.12;Parent=1.1007;Coverage=99.9;Identity=99.6;ccs_id=m160525_070020_42199_c100941512550000001823217706101644_s1_p0/76558/31_3413_CCS_sense
1	PacBio	exon	143852337	143852975	.	-	.	ID=1.1007.12.exon1;Name=1.1007.12.exon1;Parent=1.1007.12
1	PacBio	exon	143853372	143853430	.	-	.	ID=1.1007.12.exon2;Name=1.1007.12.exon2;Parent=1.1007.12
1	PacBio	exon	143853681	143853797	.	-	.	ID=1.1007.12.exon3;Name=1.1007.12.exon3;Parent=1.1007.12
1	PacBio	exon	143854001	143854079	.	-	.	ID=1.1007.12.exon4;Name=1.1007.12.exon4;Parent=1.1007.12
1	PacBio	exon	143854168	143854236	.	-	.	ID=1.1007.12.exon5;Name=1.1007.12.exon5;Parent=1.1007.12
1	PacBio	exon	143854709	143854773	.	-	.	ID=1.1007.12.exon6;Name=1.1007.12.exon6;Parent=1.1007.12
1	PacBio	exon	143854879	143854936	.	-	.	ID=1.1007.12.exon7;Name=1.1007.12.exon7;Parent=1.1007.12
1	PacBio	exon	143855291	143855368	.	-	.	ID=1.1007.12.exon8;Name=1.1007.12.exon8;Parent=1.1007.12
1	PacBio	exon	143856361	143856474	.	-	.	ID=1.1007.12.exon9;Name=1.1007.12.exon9;Parent=1.1007.12
1	PacBio	exon	143858968	143858985	.	-	.	ID=1.1007.12.exon10;Name=1.1007.12.exon10;Parent=1.1007.12
1	PacBio	exon	143860563	143860599	.	-	.	ID=1.1007.12.exon11;Name=1.1007.12.exon11;Parent=1.1007.12
1	PacBio	exon	143861278	143861486	.	-	.	ID=1.1007.12.exon12;Name=1.1007.12.exon12;Parent=1.1007.12
1	PacBio	exon	143862123	143862134	.	-	.	ID=1.1007.12.exon13;Name=1.1007.12.exon13;Parent=1.1007.12
1	PacBio	exon	143862757	143862926	.	-	.	ID=1.1007.12.exon14;Name=1.1007.12.exon14;Parent=1.1007.12
1	PacBio	exon	143864068	143864228	.	-	.	ID=1.1007.12.exon15;Name=1.1007.12.exon15;Parent=1.1007.12
1	PacBio	exon	143864984	143865061	.	-	.	ID=1.1007.12.exon16;Name=1.1007.12.exon16;Parent=1.1007.12
1	PacBio	exon	143866995	143867080	.	-	.	ID=1.1007.12.exon17;Name=1.1007.12.exon17;Parent=1.1007.12
1	PacBio	exon	143867958	143868041	.	-	.	ID=1.1007.12.exon18;Name=1.1007.12.exon18;Parent=1.1007.12
1	PacBio	exon	143870007	143870153	.	-	.	ID=1.1007.12.exon19;Name=1.1007.12.exon19;Parent=1.1007.12
1	PacBio	exon	143870965	143871133	.	-	.	ID=1.1007.12.exon20;Name=1.1007.12.exon20;Parent=1.1007.12
1	PacBio	exon	143871828	143871961	.	-	.	ID=1.1007.12.exon21;Name=1.1007.12.exon21;Parent=1.1007.12
1	PacBio	exon	143873409	143873527	.	-	.	ID=1.1007.12.exon22;Name=1.1007.12.exon22;Parent=1.1007.12
1	PacBio	exon	143875548	143875617	.	-	.	ID=1.1007.12.exon23;Name=1.1007.12.exon23;Parent=1.1007.12
1	PacBio	exon	143905122	143905714	.	-	.	ID=1.1007.12.exon24;Name=1.1007.12.exon24;Parent=1.1007.12
1	PacBio	transcript	143852342	143905578	.	-	.	ID=1.1007.13;Name=1.1007.13;Parent=1.1007;Coverage=99.7;Identity=99.7;ccs_id=m160522_052347_42221_c100979692550000001823212907061650_s1_p0/55639/31_3136_CCS_sense;Lable=Novel-isoform
1	PacBio	exon	143852342	143852975	.	-	.	ID=1.1007.13.exon1;Name=1.1007.13.exon1;Parent=1.1007.13
1	PacBio	exon	143853372	143853430	.	-	.	ID=1.1007.13.exon2;Name=1.1007.13.exon2;Parent=1.1007.13
1	PacBio	exon	143853681	143853797	.	-	.	ID=1.1007.13.exon3;Name=1.1007.13.exon3;Parent=1.1007.13
1	PacBio	exon	143854001	143854079	.	-	.	ID=1.1007.13.exon4;Name=1.1007.13.exon4;Parent=1.1007.13
1	PacBio	exon	143854168	143854236	.	-	.	ID=1.1007.13.exon5;Name=1.1007.13.exon5;Parent=1.1007.13
1	PacBio	exon	143854709	143854773	.	-	.	ID=1.1007.13.exon6;Name=1.1007.13.exon6;Parent=1.1007.13
1	PacBio	exon	143854879	143854936	.	-	.	ID=1.1007.13.exon7;Name=1.1007.13.exon7;Parent=1.1007.13
1	PacBio	exon	143855291	143855368	.	-	.	ID=1.1007.13.exon8;Name=1.1007.13.exon8;Parent=1.1007.13
1	PacBio	exon	143856361	143856474	.	-	.	ID=1.1007.13.exon9;Name=1.1007.13.exon9;Parent=1.1007.13
1	PacBio	exon	143858968	143858985	.	-	.	ID=1.1007.13.exon10;Name=1.1007.13.exon10;Parent=1.1007.13
1	PacBio	exon	143860563	143860599	.	-	.	ID=1.1007.13.exon11;Name=1.1007.13.exon11;Parent=1.1007.13
1	PacBio	exon	143861278	143861486	.	-	.	ID=1.1007.13.exon12;Name=1.1007.13.exon12;Parent=1.1007.13
1	PacBio	exon	143862123	143862134	.	-	.	ID=1.1007.13.exon13;Name=1.1007.13.exon13;Parent=1.1007.13
1	PacBio	exon	143862757	143862926	.	-	.	ID=1.1007.13.exon14;Name=1.1007.13.exon14;Parent=1.1007.13
1	PacBio	exon	143864068	143864231	.	-	.	ID=1.1007.13.exon15;Name=1.1007.13.exon15;Parent=1.1007.13
1	PacBio	exon	143866984	143867080	.	-	.	ID=1.1007.13.exon16;Name=1.1007.13.exon16;Parent=1.1007.13
1	PacBio	exon	143867958	143868041	.	-	.	ID=1.1007.13.exon17;Name=1.1007.13.exon17;Parent=1.1007.13
1	PacBio	exon	143870007	143870153	.	-	.	ID=1.1007.13.exon18;Name=1.1007.13.exon18;Parent=1.1007.13
1	PacBio	exon	143870965	143871133	.	-	.	ID=1.1007.13.exon19;Name=1.1007.13.exon19;Parent=1.1007.13
1	PacBio	exon	143871828	143871961	.	-	.	ID=1.1007.13.exon20;Name=1.1007.13.exon20;Parent=1.1007.13
1	PacBio	exon	143873409	143873527	.	-	.	ID=1.1007.13.exon21;Name=1.1007.13.exon21;Parent=1.1007.13
1	PacBio	exon	143875548	143875617	.	-	.	ID=1.1007.13.exon22;Name=1.1007.13.exon22;Parent=1.1007.13
1	PacBio	exon	143905122	143905145	.	-	.	ID=1.1007.13.exon23;Name=1.1007.13.exon23;Parent=1.1007.13
1	PacBio	exon	143905199	143905578	.	-	.	ID=1.1007.13.exon24;Name=1.1007.13.exon24;Parent=1.1007.13
1	PacBio	transcript	143852342	143854558	.	-	.	ID=1.1007.2;Name=1.1007.2;Parent=1.1007;Coverage=99.8;Identity=99.8;ccs_id=m160523_032432_42221_c100979692550000001823212907061655_s1_p0/94342/31_1312_CCS_sense;Lable=Novel-isoform
1	PacBio	exon	143852342	143852975	.	-	.	ID=1.1007.2.exon1;Name=1.1007.2.exon1;Parent=1.1007.2
1	PacBio	exon	143853372	143853430	.	-	.	ID=1.1007.2.exon2;Name=1.1007.2.exon2;Parent=1.1007.2
1	PacBio	exon	143853681	143853797	.	-	.	ID=1.1007.2.exon3;Name=1.1007.2.exon3;Parent=1.1007.2
1	PacBio	exon	143854001	143854079	.	-	.	ID=1.1007.2.exon4;Name=1.1007.2.exon4;Parent=1.1007.2
1	PacBio	exon	143854168	143854558	.	-	.	ID=1.1007.2.exon5;Name=1.1007.2.exon5;Parent=1.1007.2
1	PacBio	transcript	143858561	143905658	.	-	.	ID=1.1007.3;Name=1.1007.3;Parent=1.1007;Coverage=99.7;Identity=99.7;ccs_id=m160522_094721_42221_c100979692550000001823212907061651_s1_p0/48633/3546_58_CCS_sense;Lable=Novel-isoform
1	PacBio	exon	143858561	143858985	.	-	.	ID=1.1007.3.exon1;Name=1.1007.3.exon1;Parent=1.1007.3
1	PacBio	exon	143860563	143862134	.	-	.	ID=1.1007.3.exon2;Name=1.1007.3.exon2;Parent=1.1007.3
1	PacBio	exon	143862757	143862926	.	-	.	ID=1.1007.3.exon3;Name=1.1007.3.exon3;Parent=1.1007.3
1	PacBio	exon	143864068	143864228	.	-	.	ID=1.1007.3.exon4;Name=1.1007.3.exon4;Parent=1.1007.3
1	PacBio	exon	143864984	143865061	.	-	.	ID=1.1007.3.exon5;Name=1.1007.3.exon5;Parent=1.1007.3
1	PacBio	exon	143866995	143867080	.	-	.	ID=1.1007.3.exon6;Name=1.1007.3.exon6;Parent=1.1007.3
1	PacBio	exon	143867958	143868041	.	-	.	ID=1.1007.3.exon7;Name=1.1007.3.exon7;Parent=1.1007.3
1	PacBio	exon	143870007	143870153	.	-	.	ID=1.1007.3.exon8;Name=1.1007.3.exon8;Parent=1.1007.3
1	PacBio	exon	143870965	143871133	.	-	.	ID=1.1007.3.exon9;Name=1.1007.3.exon9;Parent=1.1007.3
1	PacBio	exon	143875548	143875617	.	-	.	ID=1.1007.3.exon10;Name=1.1007.3.exon10;Parent=1.1007.3
1	PacBio	exon	143905122	143905658	.	-	.	ID=1.1007.3.exon11;Name=1.1007.3.exon11;Parent=1.1007.3
1	PacBio	transcript	143858565	143905426	.	-	.	ID=1.1007.4;Name=1.1007.4;Parent=1.1007;Coverage=99.4;Identity=99.3;ccs_id=m160522_094721_42221_c100979692550000001823212907061651_s1_p0/126260/31_3628_CCS_sense;Lable=Novel-isoform
1	PacBio	exon	143858565	143860599	.	-	.	ID=1.1007.4.exon1;Name=1.1007.4.exon1;Parent=1.1007.4
1	PacBio	exon	143861278	143861486	.	-	.	ID=1.1007.4.exon2;Name=1.1007.4.exon2;Parent=1.1007.4
1	PacBio	exon	143862123	143862134	.	-	.	ID=1.1007.4.exon3;Name=1.1007.4.exon3;Parent=1.1007.4
1	PacBio	exon	143862757	143862926	.	-	.	ID=1.1007.4.exon4;Name=1.1007.4.exon4;Parent=1.1007.4
1	PacBio	exon	143864068	143864228	.	-	.	ID=1.1007.4.exon5;Name=1.1007.4.exon5;Parent=1.1007.4
1	PacBio	exon	143864984	143865061	.	-	.	ID=1.1007.4.exon6;Name=1.1007.4.exon6;Parent=1.1007.4
1	PacBio	exon	143866995	143867080	.	-	.	ID=1.1007.4.exon7;Name=1.1007.4.exon7;Parent=1.1007.4
1	PacBio	exon	143867958	143868041	.	-	.	ID=1.1007.4.exon8;Name=1.1007.4.exon8;Parent=1.1007.4
1	PacBio	exon	143870965	143871133	.	-	.	ID=1.1007.4.exon9;Name=1.1007.4.exon9;Parent=1.1007.4
1	PacBio	exon	143871828	143871961	.	-	.	ID=1.1007.4.exon10;Name=1.1007.4.exon10;Parent=1.1007.4
1	PacBio	exon	143873409	143873527	.	-	.	ID=1.1007.4.exon11;Name=1.1007.4.exon11;Parent=1.1007.4
1	PacBio	exon	143875548	143875617	.	-	.	ID=1.1007.4.exon12;Name=1.1007.4.exon12;Parent=1.1007.4
1	PacBio	exon	143905122	143905426	.	-	.	ID=1.1007.4.exon13;Name=1.1007.4.exon13;Parent=1.1007.4
1	PacBio	transcript	143860568	143905739	.	-	.	ID=1.1007.5;Name=1.1007.5;Parent=1.1007;Coverage=99.9;Identity=99.9;ccs_id=m160522_052347_42221_c100979692550000001823212907061650_s1_p0/76594/29_2738_CCS_sense;Lable=Novel-isoform
1	PacBio	exon	143860568	143860599	.	-	.	ID=1.1007.5.exon1;Name=1.1007.5.exon1;Parent=1.1007.5
1	PacBio	exon	143861278	143862134	.	-	.	ID=1.1007.5.exon2;Name=1.1007.5.exon2;Parent=1.1007.5
1	PacBio	exon	143862757	143862926	.	-	.	ID=1.1007.5.exon3;Name=1.1007.5.exon3;Parent=1.1007.5
1	PacBio	exon	143864068	143864228	.	-	.	ID=1.1007.5.exon4;Name=1.1007.5.exon4;Parent=1.1007.5
1	PacBio	exon	143864984	143865061	.	-	.	ID=1.1007.5.exon5;Name=1.1007.5.exon5;Parent=1.1007.5
1	PacBio	exon	143866995	143867080	.	-	.	ID=1.1007.5.exon6;Name=1.1007.5.exon6;Parent=1.1007.5
1	PacBio	exon	143867958	143868041	.	-	.	ID=1.1007.5.exon7;Name=1.1007.5.exon7;Parent=1.1007.5
1	PacBio	exon	143870007	143870153	.	-	.	ID=1.1007.5.exon8;Name=1.1007.5.exon8;Parent=1.1007.5
1	PacBio	exon	143870965	143871133	.	-	.	ID=1.1007.5.exon9;Name=1.1007.5.exon9;Parent=1.1007.5
1	PacBio	exon	143871828	143871961	.	-	.	ID=1.1007.5.exon10;Name=1.1007.5.exon10;Parent=1.1007.5
1	PacBio	exon	143873409	143873527	.	-	.	ID=1.1007.5.exon11;Name=1.1007.5.exon11;Parent=1.1007.5
1	PacBio	exon	143875548	143875617	.	-	.	ID=1.1007.5.exon12;Name=1.1007.5.exon12;Parent=1.1007.5
1	PacBio	exon	143905122	143905739	.	-	.	ID=1.1007.5.exon13;Name=1.1007.5.exon13;Parent=1.1007.5
1	PacBio	transcript	143860565	143905739	.	-	.	ID=1.1007.6;Name=1.1007.6;Parent=1.1007;Coverage=100.0;Identity=100.0;ccs_id=m160522_225959_42221_c100979692550000001823212907061654_s1_p0/17068/2147_57_CCS_sense;Lable=Novel-isoform
1	PacBio	exon	143860565	143860599	.	-	.	ID=1.1007.6.exon1;Name=1.1007.6.exon1;Parent=1.1007.6
1	PacBio	exon	143861278	143861486	.	-	.	ID=1.1007.6.exon2;Name=1.1007.6.exon2;Parent=1.1007.6
1	PacBio	exon	143862123	143862134	.	-	.	ID=1.1007.6.exon3;Name=1.1007.6.exon3;Parent=1.1007.6
1	PacBio	exon	143862757	143862926	.	-	.	ID=1.1007.6.exon4;Name=1.1007.6.exon4;Parent=1.1007.6
1	PacBio	exon	143864068	143864228	.	-	.	ID=1.1007.6.exon5;Name=1.1007.6.exon5;Parent=1.1007.6
1	PacBio	exon	143864984	143865061	.	-	.	ID=1.1007.6.exon6;Name=1.1007.6.exon6;Parent=1.1007.6
1	PacBio	exon	143866995	143867080	.	-	.	ID=1.1007.6.exon7;Name=1.1007.6.exon7;Parent=1.1007.6
1	PacBio	exon	143867958	143868041	.	-	.	ID=1.1007.6.exon8;Name=1.1007.6.exon8;Parent=1.1007.6
1	PacBio	exon	143870007	143870153	.	-	.	ID=1.1007.6.exon9;Name=1.1007.6.exon9;Parent=1.1007.6
1	PacBio	exon	143870965	143871133	.	-	.	ID=1.1007.6.exon10;Name=1.1007.6.exon10;Parent=1.1007.6
1	PacBio	exon	143871828	143871961	.	-	.	ID=1.1007.6.exon11;Name=1.1007.6.exon11;Parent=1.1007.6
1	PacBio	exon	143873409	143873527	.	-	.	ID=1.1007.6.exon12;Name=1.1007.6.exon12;Parent=1.1007.6
1	PacBio	exon	143875548	143875617	.	-	.	ID=1.1007.6.exon13;Name=1.1007.6.exon13;Parent=1.1007.6
1	PacBio	exon	143905122	143905739	.	-	.	ID=1.1007.6.exon14;Name=1.1007.6.exon14;Parent=1.1007.6
1	PacBio	transcript	143852340	143905742	.	-	.	ID=1.1007.7;Name=1.1007.7;Parent=1.1007;Coverage=100.0;Identity=99.9;ccs_id=m160522_225959_42221_c100979692550000001823212907061654_s1_p0/103241/31_2427_CCS_sense;Lable=Novel-isoform
1	PacBio	exon	143852340	143852626	.	-	.	ID=1.1007.7.exon1;Name=1.1007.7.exon1;Parent=1.1007.7
1	PacBio	exon	143856811	143856822	.	-	.	ID=1.1007.7.exon2;Name=1.1007.7.exon2;Parent=1.1007.7
1	PacBio	exon	143860563	143860599	.	-	.	ID=1.1007.7.exon3;Name=1.1007.7.exon3;Parent=1.1007.7
1	PacBio	exon	143861278	143861486	.	-	.	ID=1.1007.7.exon4;Name=1.1007.7.exon4;Parent=1.1007.7
1	PacBio	exon	143862123	143862134	.	-	.	ID=1.1007.7.exon5;Name=1.1007.7.exon5;Parent=1.1007.7
1	PacBio	exon	143862757	143862926	.	-	.	ID=1.1007.7.exon6;Name=1.1007.7.exon6;Parent=1.1007.7
1	PacBio	exon	143864068	143864228	.	-	.	ID=1.1007.7.exon7;Name=1.1007.7.exon7;Parent=1.1007.7
1	PacBio	exon	143864984	143865061	.	-	.	ID=1.1007.7.exon8;Name=1.1007.7.exon8;Parent=1.1007.7
1	PacBio	exon	143866995	143867080	.	-	.	ID=1.1007.7.exon9;Name=1.1007.7.exon9;Parent=1.1007.7
1	PacBio	exon	143867958	143868041	.	-	.	ID=1.1007.7.exon10;Name=1.1007.7.exon10;Parent=1.1007.7
1	PacBio	exon	143870007	143870153	.	-	.	ID=1.1007.7.exon11;Name=1.1007.7.exon11;Parent=1.1007.7
1	PacBio	exon	143870965	143871133	.	-	.	ID=1.1007.7.exon12;Name=1.1007.7.exon12;Parent=1.1007.7
1	PacBio	exon	143871828	143871961	.	-	.	ID=1.1007.7.exon13;Name=1.1007.7.exon13;Parent=1.1007.7
1	PacBio	exon	143873409	143873527	.	-	.	ID=1.1007.7.exon14;Name=1.1007.7.exon14;Parent=1.1007.7
1	PacBio	exon	143875548	143875617	.	-	.	ID=1.1007.7.exon15;Name=1.1007.7.exon15;Parent=1.1007.7
1	PacBio	exon	143905122	143905742	.	-	.	ID=1.1007.7.exon16;Name=1.1007.7.exon16;Parent=1.1007.7
1	PacBio	transcript	143852338	143905739	.	-	.	ID=1.1007.8;Name=1.1007.8;Parent=1.1007;Coverage=99.7;Identity=99.7;ccs_id=m160522_094721_42221_c100979692550000001823212907061651_s1_p0/67349/30_2697_CCS_sense;Lable=Novel-isoform
1	PacBio	exon	143852338	143852883	.	-	.	ID=1.1007.8.exon1;Name=1.1007.8.exon1;Parent=1.1007.8
1	PacBio	exon	143856451	143856474	.	-	.	ID=1.1007.8.exon2;Name=1.1007.8.exon2;Parent=1.1007.8
1	PacBio	exon	143858968	143858985	.	-	.	ID=1.1007.8.exon3;Name=1.1007.8.exon3;Parent=1.1007.8
1	PacBio	exon	143860563	143860599	.	-	.	ID=1.1007.8.exon4;Name=1.1007.8.exon4;Parent=1.1007.8
1	PacBio	exon	143861278	143861486	.	-	.	ID=1.1007.8.exon5;Name=1.1007.8.exon5;Parent=1.1007.8
1	PacBio	exon	143862123	143862134	.	-	.	ID=1.1007.8.exon6;Name=1.1007.8.exon6;Parent=1.1007.8
1	PacBio	exon	143862757	143862926	.	-	.	ID=1.1007.8.exon7;Name=1.1007.8.exon7;Parent=1.1007.8
1	PacBio	exon	143864068	143864228	.	-	.	ID=1.1007.8.exon8;Name=1.1007.8.exon8;Parent=1.1007.8
1	PacBio	exon	143864984	143865061	.	-	.	ID=1.1007.8.exon9;Name=1.1007.8.exon9;Parent=1.1007.8
1	PacBio	exon	143866995	143867080	.	-	.	ID=1.1007.8.exon10;Name=1.1007.8.exon10;Parent=1.1007.8
1	PacBio	exon	143867958	143868041	.	-	.	ID=1.1007.8.exon11;Name=1.1007.8.exon11;Parent=1.1007.8
1	PacBio	exon	143870007	143870153	.	-	.	ID=1.1007.8.exon12;Name=1.1007.8.exon12;Parent=1.1007.8
1	PacBio	exon	143870965	143871133	.	-	.	ID=1.1007.8.exon13;Name=1.1007.8.exon13;Parent=1.1007.8
1	PacBio	exon	143871828	143871961	.	-	.	ID=1.1007.8.exon14;Name=1.1007.8.exon14;Parent=1.1007.8
1	PacBio	exon	143873409	143873527	.	-	.	ID=1.1007.8.exon15;Name=1.1007.8.exon15;Parent=1.1007.8
1	PacBio	exon	143875548	143875617	.	-	.	ID=1.1007.8.exon16;Name=1.1007.8.exon16;Parent=1.1007.8
1	PacBio	exon	143905122	143905739	.	-	.	ID=1.1007.8.exon17;Name=1.1007.8.exon17;Parent=1.1007.8
1	PacBio	transcript	143852345	143905632	.	-	.	ID=1.1007.9;Name=1.1007.9;Parent=1.1007;Coverage=99.8;Identity=99.8;ccs_id=m160522_052347_42221_c100979692550000001823212907061650_s1_p0/20642/2520_57_CCS_sense;Lable=Novel-isoform
1	PacBio	exon	143852345	143852975	.	-	.	ID=1.1007.9.exon1;Name=1.1007.9.exon1;Parent=1.1007.9
1	PacBio	exon	143853372	143853430	.	-	.	ID=1.1007.9.exon2;Name=1.1007.9.exon2;Parent=1.1007.9
1	PacBio	exon	143853681	143853797	.	-	.	ID=1.1007.9.exon3;Name=1.1007.9.exon3;Parent=1.1007.9
1	PacBio	exon	143854001	143854079	.	-	.	ID=1.1007.9.exon4;Name=1.1007.9.exon4;Parent=1.1007.9
1	PacBio	exon	143854168	143854236	.	-	.	ID=1.1007.9.exon5;Name=1.1007.9.exon5;Parent=1.1007.9
1	PacBio	exon	143854709	143854773	.	-	.	ID=1.1007.9.exon6;Name=1.1007.9.exon6;Parent=1.1007.9
1	PacBio	exon	143854879	143854936	.	-	.	ID=1.1007.9.exon7;Name=1.1007.9.exon7;Parent=1.1007.9
1	PacBio	exon	143855291	143855368	.	-	.	ID=1.1007.9.exon8;Name=1.1007.9.exon8;Parent=1.1007.9
1	PacBio	exon	143856361	143856474	.	-	.	ID=1.1007.9.exon9;Name=1.1007.9.exon9;Parent=1.1007.9
1	PacBio	exon	143858968	143858985	.	-	.	ID=1.1007.9.exon10;Name=1.1007.9.exon10;Parent=1.1007.9
1	PacBio	exon	143860563	143860599	.	-	.	ID=1.1007.9.exon11;Name=1.1007.9.exon11;Parent=1.1007.9
1	PacBio	exon	143861278	143861486	.	-	.	ID=1.1007.9.exon12;Name=1.1007.9.exon12;Parent=1.1007.9
1	PacBio	exon	143871039	143871133	.	-	.	ID=1.1007.9.exon13;Name=1.1007.9.exon13;Parent=1.1007.9
1	PacBio	exon	143871828	143871961	.	-	.	ID=1.1007.9.exon14;Name=1.1007.9.exon14;Parent=1.1007.9
1	PacBio	exon	143873409	143873527	.	-	.	ID=1.1007.9.exon15;Name=1.1007.9.exon15;Parent=1.1007.9
1	PacBio	exon	143875548	143875617	.	-	.	ID=1.1007.9.exon16;Name=1.1007.9.exon16;Parent=1.1007.9
1	PacBio	exon	143905122	143905632	.	-	.	ID=1.1007.9.exon17;Name=1.1007.9.exon17;Parent=1.1007.9
1	PacBio	gene	143893850	143895552	.	-	.	ID=1.1008;Name=1.1008;Annotation_gene_id=ENSSSCG00000004728
1	PacBio	transcript	143893850	143895552	.	-	.	ID=1.1008.1;Name=1.1008.1;Parent=1.1008;Coverage=99.6;Identity=99.6;ccs_id=m160523_121654_42221_c100979692550000001823212907061657_s1_p0/101242/30_1728_CCS_indeterminate;Lable=Novel-isoform
1	PacBio	exon	143893850	143895552	.	-	.	ID=1.1008.1.exon1;Name=1.1008.1.exon1;Parent=1.1008.1
1	PacBio	gene	143897100	143898625	.	-	.	ID=1.1009;Name=1.1009;Annotation_gene_id=ENSSSCG00000004728
1	PacBio	transcript	143897100	143898625	.	-	.	ID=1.1009.1;Name=1.1009.1;Parent=1.1009;Coverage=99.8;Identity=99.8;ccs_id=m160523_075217_42221_c100979692550000001823212907061656_s1_p0/11420/30_1554_CCS_indeterminate;Lable=Novel-isoform
1	PacBio	exon	143897100	143898625	.	-	.	ID=1.1009.1.exon1;Name=1.1009.1.exon1;Parent=1.1009.1
1	PacBio	gene	17169284	17171279	.	-	.	ID=1.101;Name=1.101;Lable=Novel-gene
1	PacBio	transcript	17169284	17171279	.	-	.	ID=1.101.1;Name=1.101.1;Parent=1.101;Coverage=99.8;Identity=98.6;ccs_id=m160522_225959_42221_c100979692550000001823212907061654_s1_p0/96708/2083_60_CCS_indeterminate;Lable=Novel-isoform
1	PacBio	exon	17169284	17171279	.	-	.	ID=1.101.1.exon1;Name=1.101.1.exon1;Parent=1.101.1
1	PacBio	gene	143928810	143930126	.	-	.	ID=1.1010;Name=1.1010;Lable=Novel-gene
1	PacBio	transcript	143928810	143930126	.	-	.	ID=1.1010.1;Name=1.1010.1;Parent=1.1010;Coverage=99.5;Identity=98.7;ccs_id=m160522_183549_42221_c100979692550000001823212907061653_s1_p0/138006/1377_53_CCS_indeterminate;Lable=Novel-isoform
1	PacBio	exon	143928810	143930126	.	-	.	ID=1.1010.1.exon1;Name=1.1010.1.exon1;Parent=1.1010.1
1	PacBio	gene	143938402	143990680	.	-	.	ID=1.1011;Name=1.1011;Annotation_gene_id=ENSSSCG00000004729
1	PacBio	transcript	143988411	143990680	.	-	.	ID=1.1011.1;Name=1.1011.1;Parent=1.1011;Coverage=99.3;Identity=99.3;ccs_id=m160522_225959_42221_c100979692550000001823212907061654_s1_p0/86131/29_2284_CCS_indeterminate;Lable=Novel-isoform
1	PacBio	exon	143988411	143990680	.	-	.	ID=1.1011.1.exon1;Name=1.1011.1.exon1;Parent=1.1011.1
1	PacBio	transcript	143968713	143973647	.	-	.	ID=1.1011.2;Name=1.1011.2;Parent=1.1011;Coverage=99.8;Identity=99.8;ccs_id=m160522_141116_42221_c100979692550000001823212907061652_s1_p0/136567/30_2649_CCS_sense;Lable=Novel-isoform
1	PacBio	exon	143968713	143971028	.	-	.	ID=1.1011.2.exon1;Name=1.1011.2.exon1;Parent=1.1011.2
1	PacBio	exon	143973344	143973647	.	-	.	ID=1.1011.2.exon2;Name=1.1011.2.exon2;Parent=1.1011.2
1	PacBio	transcript	143968713	143987768	.	-	.	ID=1.1011.3;Name=1.1011.3;Parent=1.1011;Coverage=99.3;Identity=99.2;ccs_id=m160522_094721_42221_c100979692550000001823212907061651_s1_p0/58909/3902_51_CCS_sense;Lable=Novel-isoform
1	PacBio	exon	143968713	143971028	.	-	.	ID=1.1011.3.exon1;Name=1.1011.3.exon1;Parent=1.1011.3
1	PacBio	exon	143977955	143978082	.	-	.	ID=1.1011.3.exon2;Name=1.1011.3.exon2;Parent=1.1011.3
1	PacBio	exon	143986342	143987768	.	-	.	ID=1.1011.3.exon3;Name=1.1011.3.exon3;Parent=1.1011.3
1	PacBio	transcript	143980874	143990090	.	-	.	ID=1.1011.4;Name=1.1011.4;Parent=1.1011;Coverage=99.8;Identity=99.8;ccs_id=m160522_141116_42221_c100979692550000001823212907061652_s1_p0/77453/2271_56_CCS_sense;Lable=Novel-isoform
1	PacBio	exon	143980874	143982568	.	-	.	ID=1.1011.4.exon1;Name=1.1011.4.exon1;Parent=1.1011.4
1	PacBio	exon	143983338	143983432	.	-	.	ID=1.1011.4.exon2;Name=1.1011.4.exon2;Parent=1.1011.4
1	PacBio	exon	143986342	143986475	.	-	.	ID=1.1011.4.exon3;Name=1.1011.4.exon3;Parent=1.1011.4
1	PacBio	exon	143989797	143990090	.	-	.	ID=1.1011.4.exon4;Name=1.1011.4.exon4;Parent=1.1011.4
1	PacBio	transcript	143980879	143989957	.	-	.	ID=1.1011.5;Name=1.1011.5;Parent=1.1011;Coverage=99.8;Identity=99.8;ccs_id=m160523_121654_42221_c100979692550000001823212907061657_s1_p0/78458/31_2053_CCS_sense;Lable=Novel-isoform
1	PacBio	exon	143980879	143982568	.	-	.	ID=1.1011.5.exon1;Name=1.1011.5.exon1;Parent=1.1011.5
1	PacBio	exon	143986342	143986450	.	-	.	ID=1.1011.5.exon2;Name=1.1011.5.exon2;Parent=1.1011.5
1	PacBio	exon	143988256	143988318	.	-	.	ID=1.1011.5.exon3;Name=1.1011.5.exon3;Parent=1.1011.5
1	PacBio	exon	143989797	143989957	.	-	.	ID=1.1011.5.exon4;Name=1.1011.5.exon4;Parent=1.1011.5
1	PacBio	transcript	143980222	143990645	.	-	.	ID=1.1011.6;Name=1.1011.6;Parent=1.1011;Coverage=99.3;Identity=99.3;ccs_id=m160522_052347_42221_c100979692550000001823212907061650_s1_p0/46569/3517_58_CCS_sense;Lable=Novel-isoform
1	PacBio	exon	143980222	143982568	.	-	.	ID=1.1011.6.exon1;Name=1.1011.6.exon1;Parent=1.1011.6
1	PacBio	exon	143983338	143983432	.	-	.	ID=1.1011.6.exon2;Name=1.1011.6.exon2;Parent=1.1011.6
1	PacBio	exon	143986342	143986450	.	-	.	ID=1.1011.6.exon3;Name=1.1011.6.exon3;Parent=1.1011.6
1	PacBio	exon	143988256	143988318	.	-	.	ID=1.1011.6.exon4;Name=1.1011.6.exon4;Parent=1.1011.6
1	PacBio	exon	143989797	143990645	.	-	.	ID=1.1011.6.exon5;Name=1.1011.6.exon5;Parent=1.1011.6
1	PacBio	transcript	143981596	143990611	.	-	.	ID=1.1011.7;Name=1.1011.7;Parent=1.1011;Coverage=99.4;Identity=99.4;ccs_id=m160522_052347_42221_c100979692550000001823212907061650_s1_p0/118047/3442_56_CCS_sense;Lable=Novel-isoform
1	PacBio	exon	143981596	143982568	.	-	.	ID=1.1011.7.exon1;Name=1.1011.7.exon1;Parent=1.1011.7
1	PacBio	exon	143983338	143983432	.	-	.	ID=1.1011.7.exon2;Name=1.1011.7.exon2;Parent=1.1011.7
1	PacBio	exon	143984999	143986450	.	-	.	ID=1.1011.7.exon3;Name=1.1011.7.exon3;Parent=1.1011.7
1	PacBio	exon	143988256	143988318	.	-	.	ID=1.1011.7.exon4;Name=1.1011.7.exon4;Parent=1.1011.7
1	PacBio	exon	143989797	143990611	.	-	.	ID=1.1011.7.exon5;Name=1.1011.7.exon5;Parent=1.1011.7
1	PacBio	transcript	143938402	143990625	.	-	.	ID=1.1011.8;Name=1.1011.8;Parent=1.1011;Coverage=99.3;Identity=99.3;ccs_id=m160525_154325_42199_c100941512550000001823217706101646_s1_p0/34174/2994_55_CCS_sense;Lable=Novel-isoform
1	PacBio	exon	143938402	143939373	.	-	.	ID=1.1011.8.exon1;Name=1.1011.8.exon1;Parent=1.1011.8
1	PacBio	exon	143941217	143941343	.	-	.	ID=1.1011.8.exon2;Name=1.1011.8.exon2;Parent=1.1011.8
1	PacBio	exon	143945707	143945942	.	-	.	ID=1.1011.8.exon3;Name=1.1011.8.exon3;Parent=1.1011.8
1	PacBio	exon	143955137	143955290	.	-	.	ID=1.1011.8.exon4;Name=1.1011.8.exon4;Parent=1.1011.8
1	PacBio	exon	143955520	143955700	.	-	.	ID=1.1011.8.exon5;Name=1.1011.8.exon5;Parent=1.1011.8
1	PacBio	exon	143956888	143956984	.	-	.	ID=1.1011.8.exon6;Name=1.1011.8.exon6;Parent=1.1011.8
1	PacBio	exon	143958996	143959062	.	-	.	ID=1.1011.8.exon7;Name=1.1011.8.exon7;Parent=1.1011.8
1	PacBio	exon	143961916	143961960	.	-	.	ID=1.1011.8.exon8;Name=1.1011.8.exon8;Parent=1.1011.8
1	PacBio	exon	143970846	143971028	.	-	.	ID=1.1011.8.exon9;Name=1.1011.8.exon9;Parent=1.1011.8
1	PacBio	exon	143988256	143988318	.	-	.	ID=1.1011.8.exon10;Name=1.1011.8.exon10;Parent=1.1011.8
1	PacBio	exon	143989797	143990625	.	-	.	ID=1.1011.8.exon11;Name=1.1011.8.exon11;Parent=1.1011.8
1	PacBio	gene	143943229	143945205	.	-	.	ID=1.1012;Name=1.1012;Annotation_gene_id=ENSSSCG00000004729
1	PacBio	transcript	143943229	143945205	.	-	.	ID=1.1012.1;Name=1.1012.1;Parent=1.1012;Coverage=99.4;Identity=99.4;ccs_id=m160522_141116_42221_c100979692550000001823212907061652_s1_p0/61637/31_1999_CCS_indeterminate;Lable=Novel-isoform
1	PacBio	exon	143943229	143945205	.	-	.	ID=1.1012.1.exon1;Name=1.1012.1.exon1;Parent=1.1012.1
1	PacBio	gene	144442858	144445926	.	-	.	ID=1.1013;Name=1.1013;Lable=Novel-gene
1	PacBio	transcript	144442858	144445926	.	-	.	ID=1.1013.1;Name=1.1013.1;Parent=1.1013;Coverage=97.7;Identity=93.1;ccs_id=m160525_112033_42199_c100941512550000001823217706101645_s1_p0/61807/3250_48_CCS_indeterminate;Lable=Novel-isoform
1	PacBio	exon	144442858	144445926	.	-	.	ID=1.1013.1.exon1;Name=1.1013.1.exon1;Parent=1.1013.1
1	PacBio	gene	144621592	144624915	.	-	.	ID=1.1014;Name=1.1014;Annotation_gene_id=ENSSSCG00000020666
1	PacBio	transcript	144621592	144624915	.	-	.	ID=1.1014.1;Name=1.1014.1;Parent=1.1014;Coverage=100.0;Identity=100.0;ccs_id=m160522_052347_42221_c100979692550000001823212907061650_s1_p0/43388/3376_54_CCS_indeterminate;Lable=Novel-isoform
1	PacBio	exon	144621592	144624915	.	-	.	ID=1.1014.1.exon1;Name=1.1014.1.exon1;Parent=1.1014.1
1	PacBio	gene	144634883	144637022	.	-	.	ID=1.1015;Name=1.1015;Lable=Novel-gene
1	PacBio	transcript	144634883	144637022	.	-	.	ID=1.1015.1;Name=1.1015.1;Parent=1.1015;Coverage=98.1;Identity=97.4;ccs_id=m160526_065237_42199_c100941382550000001823217706101631_s1_p0/148270/2212_56_CCS_indeterminate;Lable=Novel-isoform
1	PacBio	exon	144634883	144637022	.	-	.	ID=1.1015.1.exon1;Name=1.1015.1.exon1;Parent=1.1015.1
1	PacBio	gene	144883367	144900648	.	-	.	ID=1.1016;Name=1.1016;Annotation_gene_id=ENSSSCG00000004744
1	PacBio	transcript	144883374	144900626	.	-	.	ID=1.1016.1;Name=1.1016.1;Parent=1.1016;Coverage=100.0;Identity=100.0;ccs_id=m160522_225959_42221_c100979692550000001823212907061654_s1_p0/52713/2070_58_CCS_sense;Lable=Novel-isoform
1	PacBio	exon	144883374	144884850	.	-	.	ID=1.1016.1.exon1;Name=1.1016.1.exon1;Parent=1.1016.1
1	PacBio	exon	144887418	144887554	.	-	.	ID=1.1016.1.exon2;Name=1.1016.1.exon2;Parent=1.1016.1
1	PacBio	exon	144887740	144887899	.	-	.	ID=1.1016.1.exon3;Name=1.1016.1.exon3;Parent=1.1016.1
1	PacBio	exon	144889403	144889495	.	-	.	ID=1.1016.1.exon4;Name=1.1016.1.exon4;Parent=1.1016.1
1	PacBio	exon	144900482	144900626	.	-	.	ID=1.1016.1.exon5;Name=1.1016.1.exon5;Parent=1.1016.1
1	PacBio	transcript	144883367	144900648	.	-	.	ID=1.1016.2;Name=1.1016.2;Parent=1.1016;Coverage=99.8;Identity=99.8;ccs_id=m160526_153319_42199_c100941382550000001823217706101633_s1_p0/145944/31_1942_CCS_sense;Lable=Novel-isoform
1	PacBio	exon	144883367	144884571	.	-	.	ID=1.1016.2.exon1;Name=1.1016.2.exon1;Parent=1.1016.2
1	PacBio	exon	144887602	144887612	.	-	.	ID=1.1016.2.exon2;Name=1.1016.2.exon2;Parent=1.1016.2
1	PacBio	exon	144895749	144895835	.	-	.	ID=1.1016.2.exon3;Name=1.1016.2.exon3;Parent=1.1016.2
1	PacBio	exon	144897263	144897433	.	-	.	ID=1.1016.2.exon4;Name=1.1016.2.exon4;Parent=1.1016.2
1	PacBio	exon	144898211	144898311	.	-	.	ID=1.1016.2.exon5;Name=1.1016.2.exon5;Parent=1.1016.2
1	PacBio	exon	144898552	144898735	.	-	.	ID=1.1016.2.exon6;Name=1.1016.2.exon6;Parent=1.1016.2
1	PacBio	exon	144900482	144900648	.	-	.	ID=1.1016.2.exon7;Name=1.1016.2.exon7;Parent=1.1016.2
1	PacBio	transcript	144883379	144900640	.	-	.	ID=1.1016.3;Name=1.1016.3;Parent=1.1016;Coverage=100.0;Identity=100.0;ccs_id=m160522_094721_42221_c100979692550000001823212907061651_s1_p0/96860/31_3816_CCS_sense;Lable=Novel-isoform
1	PacBio	exon	144883379	144884850	.	-	.	ID=1.1016.3.exon1;Name=1.1016.3.exon1;Parent=1.1016.3
1	PacBio	exon	144887418	144887554	.	-	.	ID=1.1016.3.exon2;Name=1.1016.3.exon2;Parent=1.1016.3
1	PacBio	exon	144887740	144887899	.	-	.	ID=1.1016.3.exon3;Name=1.1016.3.exon3;Parent=1.1016.3
1	PacBio	exon	144888080	144888189	.	-	.	ID=1.1016.3.exon4;Name=1.1016.3.exon4;Parent=1.1016.3
1	PacBio	exon	144888610	144888731	.	-	.	ID=1.1016.3.exon5;Name=1.1016.3.exon5;Parent=1.1016.3
1	PacBio	exon	144889403	144889495	.	-	.	ID=1.1016.3.exon6;Name=1.1016.3.exon6;Parent=1.1016.3
1	PacBio	exon	144889916	144889996	.	-	.	ID=1.1016.3.exon7;Name=1.1016.3.exon7;Parent=1.1016.3
1	PacBio	exon	144890324	144890419	.	-	.	ID=1.1016.3.exon8;Name=1.1016.3.exon8;Parent=1.1016.3
1	PacBio	exon	144890723	144890823	.	-	.	ID=1.1016.3.exon9;Name=1.1016.3.exon9;Parent=1.1016.3
1	PacBio	exon	144890906	144891035	.	-	.	ID=1.1016.3.exon10;Name=1.1016.3.exon10;Parent=1.1016.3
1	PacBio	exon	144891531	144891675	.	-	.	ID=1.1016.3.exon11;Name=1.1016.3.exon11;Parent=1.1016.3
1	PacBio	exon	144892235	144892380	.	-	.	ID=1.1016.3.exon12;Name=1.1016.3.exon12;Parent=1.1016.3
1	PacBio	exon	144893036	144893213	.	-	.	ID=1.1016.3.exon13;Name=1.1016.3.exon13;Parent=1.1016.3
1	PacBio	exon	144894876	144894991	.	-	.	ID=1.1016.3.exon14;Name=1.1016.3.exon14;Parent=1.1016.3
1	PacBio	exon	144895749	144895835	.	-	.	ID=1.1016.3.exon15;Name=1.1016.3.exon15;Parent=1.1016.3
1	PacBio	exon	144897263	144897433	.	-	.	ID=1.1016.3.exon16;Name=1.1016.3.exon16;Parent=1.1016.3
1	PacBio	exon	144898211	144898311	.	-	.	ID=1.1016.3.exon17;Name=1.1016.3.exon17;Parent=1.1016.3
1	PacBio	exon	144898552	144898735	.	-	.	ID=1.1016.3.exon18;Name=1.1016.3.exon18;Parent=1.1016.3
1	PacBio	exon	144900482	144900640	.	-	.	ID=1.1016.3.exon19;Name=1.1016.3.exon19;Parent=1.1016.3
1	PacBio	gene	144956137	144957902	.	-	.	ID=1.1017;Name=1.1017;Lable=Novel-gene
1	PacBio	transcript	144956137	144957902	.	-	.	ID=1.1017.1;Name=1.1017.1;Parent=1.1017;Coverage=99.6;Identity=99.6;ccs_id=m160523_032432_42221_c100979692550000001823212907061655_s1_p0/34906/1676_57_CCS_sense;Lable=Novel-isoform
1	PacBio	exon	144956137	144957330	.	-	.	ID=1.1017.1.exon1;Name=1.1017.1.exon1;Parent=1.1017.1
1	PacBio	exon	144957480	144957902	.	-	.	ID=1.1017.1.exon2;Name=1.1017.1.exon2;Parent=1.1017.1
1	PacBio	gene	144960217	144969397	.	-	.	ID=1.1018;Name=1.1018;Annotation_gene_id=ENSSSCG00000004747
1	PacBio	transcript	144960217	144969397	.	-	.	ID=1.1018.1;Name=1.1018.1;Parent=1.1018;Coverage=100.0;Identity=92.5;ccs_id=m160522_225959_42221_c100979692550000001823212907061654_s1_p0/55238/31_1955_CCS_sense
1	PacBio	exon	144960217	144960856	.	-	.	ID=1.1018.1.exon1;Name=1.1018.1.exon1;Parent=1.1018.1
1	PacBio	exon	144961074	144961185	.	-	.	ID=1.1018.1.exon2;Name=1.1018.1.exon2;Parent=1.1018.1
1	PacBio	exon	144962050	144962145	.	-	.	ID=1.1018.1.exon3;Name=1.1018.1.exon3;Parent=1.1018.1
1	PacBio	exon	144962614	144962691	.	-	.	ID=1.1018.1.exon4;Name=1.1018.1.exon4;Parent=1.1018.1
1	PacBio	exon	144963274	144963331	.	-	.	ID=1.1018.1.exon5;Name=1.1018.1.exon5;Parent=1.1018.1
1	PacBio	exon	144963517	144963638	.	-	.	ID=1.1018.1.exon6;Name=1.1018.1.exon6;Parent=1.1018.1
1	PacBio	exon	144964259	144964336	.	-	.	ID=1.1018.1.exon7;Name=1.1018.1.exon7;Parent=1.1018.1
1	PacBio	exon	144965371	144965478	.	-	.	ID=1.1018.1.exon8;Name=1.1018.1.exon8;Parent=1.1018.1
1	PacBio	exon	144965582	144965669	.	-	.	ID=1.1018.1.exon9;Name=1.1018.1.exon9;Parent=1.1018.1
1	PacBio	exon	144967604	144967686	.	-	.	ID=1.1018.1.exon10;Name=1.1018.1.exon10;Parent=1.1018.1
1	PacBio	exon	144968596	144968773	.	-	.	ID=1.1018.1.exon11;Name=1.1018.1.exon11;Parent=1.1018.1
1	PacBio	exon	144969260	144969397	.	-	.	ID=1.1018.1.exon12;Name=1.1018.1.exon12;Parent=1.1018.1
1	PacBio	gene	144975898	144977183	.	-	.	ID=1.1019;Name=1.1019;Lable=Novel-gene
1	PacBio	transcript	144975898	144977183	.	-	.	ID=1.1019.1;Name=1.1019.1;Parent=1.1019;Coverage=99.7;Identity=99.7;ccs_id=m160523_121654_42221_c100979692550000001823212907061657_s1_p0/102397/30_1317_CCS_indeterminate;Lable=Novel-isoform
1	PacBio	exon	144975898	144977183	.	-	.	ID=1.1019.1.exon1;Name=1.1019.1.exon1;Parent=1.1019.1
1	PacBio	gene	17190310	17206693	.	-	.	ID=1.102;Name=1.102;Annotation_gene_id=ENSSSCG00000004088
1	PacBio	transcript	17190310	17206691	.	-	.	ID=1.102.1;Name=1.102.1;Parent=1.102;Coverage=99.2;Identity=99.2;ccs_id=m160526_153319_42199_c100941382550000001823217706101633_s1_p0/106910/30_2390_CCS_sense
1	PacBio	exon	17190310	17192060	.	-	.	ID=1.102.1.exon1;Name=1.102.1.exon1;Parent=1.102.1
1	PacBio	exon	17197762	17197927	.	-	.	ID=1.102.1.exon2;Name=1.102.1.exon2;Parent=1.102.1
1	PacBio	exon	17202682	17202926	.	-	.	ID=1.102.1.exon3;Name=1.102.1.exon3;Parent=1.102.1
1	PacBio	exon	17203661	17203766	.	-	.	ID=1.102.1.exon4;Name=1.102.1.exon4;Parent=1.102.1
1	PacBio	exon	17206576	17206691	.	-	.	ID=1.102.1.exon5;Name=1.102.1.exon5;Parent=1.102.1
1	PacBio	transcript	17190310	17206690	.	-	.	ID=1.102.2;Name=1.102.2;Parent=1.102;Coverage=99.7;Identity=99.7;ccs_id=m160522_141116_42221_c100979692550000001823212907061652_s1_p0/71985/30_2247_CCS_sense;Lable=Novel-isoform
1	PacBio	exon	17190310	17190814	.	-	.	ID=1.102.2.exon1;Name=1.102.2.exon1;Parent=1.102.2
1	PacBio	exon	17190981	17192060	.	-	.	ID=1.102.2.exon2;Name=1.102.2.exon2;Parent=1.102.2
1	PacBio	exon	17197762	17197927	.	-	.	ID=1.102.2.exon3;Name=1.102.2.exon3;Parent=1.102.2
1	PacBio	exon	17202682	17202926	.	-	.	ID=1.102.2.exon4;Name=1.102.2.exon4;Parent=1.102.2
1	PacBio	exon	17203661	17203766	.	-	.	ID=1.102.2.exon5;Name=1.102.2.exon5;Parent=1.102.2
1	PacBio	exon	17206576	17206690	.	-	.	ID=1.102.2.exon6;Name=1.102.2.exon6;Parent=1.102.2
1	PacBio	transcript	17190311	17206693	.	-	.	ID=1.102.3;Name=1.102.3;Parent=1.102;Coverage=99.8;Identity=99.8;ccs_id=m160522_141116_42221_c100979692550000001823212907061652_s1_p0/14533/2582_63_CCS_sense;Lable=Novel-isoform
1	PacBio	exon	17190311	17192060	.	-	.	ID=1.102.3.exon1;Name=1.102.3.exon1;Parent=1.102.3
1	PacBio	exon	17197762	17197927	.	-	.	ID=1.102.3.exon2;Name=1.102.3.exon2;Parent=1.102.3
1	PacBio	exon	17199461	17199596	.	-	.	ID=1.102.3.exon3;Name=1.102.3.exon3;Parent=1.102.3
1	PacBio	exon	17202682	17202926	.	-	.	ID=1.102.3.exon4;Name=1.102.3.exon4;Parent=1.102.3
1	PacBio	exon	17203661	17203766	.	-	.	ID=1.102.3.exon5;Name=1.102.3.exon5;Parent=1.102.3
1	PacBio	exon	17206576	17206693	.	-	.	ID=1.102.3.exon6;Name=1.102.3.exon6;Parent=1.102.3
1	PacBio	transcript	17190313	17206638	.	-	.	ID=1.102.4;Name=1.102.4;Parent=1.102;Coverage=99.7;Identity=99.7;ccs_id=m160526_065237_42199_c100941382550000001823217706101631_s1_p0/150124/31_2195_CCS_sense;Lable=Novel-isoform
1	PacBio	exon	17190313	17190813	.	-	.	ID=1.102.4.exon1;Name=1.102.4.exon1;Parent=1.102.4
1	PacBio	exon	17190979	17192060	.	-	.	ID=1.102.4.exon2;Name=1.102.4.exon2;Parent=1.102.4
1	PacBio	exon	17197762	17197927	.	-	.	ID=1.102.4.exon3;Name=1.102.4.exon3;Parent=1.102.4
1	PacBio	exon	17202682	17202926	.	-	.	ID=1.102.4.exon4;Name=1.102.4.exon4;Parent=1.102.4
1	PacBio	exon	17203661	17203766	.	-	.	ID=1.102.4.exon5;Name=1.102.4.exon5;Parent=1.102.4
1	PacBio	exon	17206576	17206638	.	-	.	ID=1.102.4.exon6;Name=1.102.4.exon6;Parent=1.102.4
1	PacBio	transcript	17190313	17206641	.	-	.	ID=1.102.5;Name=1.102.5;Parent=1.102;Coverage=99.6;Identity=99.6;ccs_id=m160526_111236_42199_c100941382550000001823217706101632_s1_p0/161703/31_2189_CCS_sense;Lable=Novel-isoform
1	PacBio	exon	17190313	17190812	.	-	.	ID=1.102.5.exon1;Name=1.102.5.exon1;Parent=1.102.5
1	PacBio	exon	17190979	17192060	.	-	.	ID=1.102.5.exon2;Name=1.102.5.exon2;Parent=1.102.5
1	PacBio	exon	17197762	17197927	.	-	.	ID=1.102.5.exon3;Name=1.102.5.exon3;Parent=1.102.5
1	PacBio	exon	17202682	17202926	.	-	.	ID=1.102.5.exon4;Name=1.102.5.exon4;Parent=1.102.5
1	PacBio	exon	17203661	17203766	.	-	.	ID=1.102.5.exon5;Name=1.102.5.exon5;Parent=1.102.5
1	PacBio	exon	17206576	17206641	.	-	.	ID=1.102.5.exon6;Name=1.102.5.exon6;Parent=1.102.5
1	PacBio	gene	145010567	145013430	.	-	.	ID=1.1020;Name=1.1020;Lable=Novel-gene
1	PacBio	transcript	145010567	145013430	.	-	.	ID=1.1020.1;Name=1.1020.1;Parent=1.1020;Coverage=98.3;Identity=98.3;ccs_id=m160522_052347_42221_c100979692550000001823212907061650_s1_p0/47474/2917_55_CCS_indeterminate;Lable=Novel-isoform
1	PacBio	exon	145010567	145013430	.	-	.	ID=1.1020.1.exon1;Name=1.1020.1.exon1;Parent=1.1020.1
1	PacBio	gene	145032162	145057336	.	-	.	ID=1.1021;Name=1.1021;Lable=Novel-gene
1	PacBio	transcript	145032162	145057336	.	-	.	ID=1.1021.1;Name=1.1021.1;Parent=1.1021;Coverage=99.9;Identity=99.9;ccs_id=m160522_052347_42221_c100979692550000001823212907061650_s1_p0/106163/31_1741_CCS_sense;Lable=Novel-isoform
1	PacBio	exon	145032162	145033335	.	-	.	ID=1.1021.1.exon1;Name=1.1021.1.exon1;Parent=1.1021.1
1	PacBio	exon	145036925	145037081	.	-	.	ID=1.1021.1.exon2;Name=1.1021.1.exon2;Parent=1.1021.1
1	PacBio	exon	145037754	145037897	.	-	.	ID=1.1021.1.exon3;Name=1.1021.1.exon3;Parent=1.1021.1
1	PacBio	exon	145050680	145050748	.	-	.	ID=1.1021.1.exon4;Name=1.1021.1.exon4;Parent=1.1021.1
1	PacBio	exon	145057169	145057336	.	-	.	ID=1.1021.1.exon5;Name=1.1021.1.exon5;Parent=1.1021.1
1	PacBio	transcript	145032691	145057336	.	-	.	ID=1.1021.2;Name=1.1021.2;Parent=1.1021;Coverage=98.9;Identity=98.9;ccs_id=m160523_075217_42221_c100979692550000001823212907061656_s1_p0/38080/28_1162_CCS_sense;Lable=Novel-isoform
1	PacBio	exon	145032691	145033335	.	-	.	ID=1.1021.2.exon1;Name=1.1021.2.exon1;Parent=1.1021.2
1	PacBio	exon	145036925	145037039	.	-	.	ID=1.1021.2.exon2;Name=1.1021.2.exon2;Parent=1.1021.2
1	PacBio	exon	145037754	145037897	.	-	.	ID=1.1021.2.exon3;Name=1.1021.2.exon3;Parent=1.1021.2
1	PacBio	exon	145050680	145050748	.	-	.	ID=1.1021.2.exon4;Name=1.1021.2.exon4;Parent=1.1021.2
1	PacBio	exon	145057169	145057336	.	-	.	ID=1.1021.2.exon5;Name=1.1021.2.exon5;Parent=1.1021.2
1	PacBio	gene	145056361	145086333	.	-	.	ID=1.1022;Name=1.1022;Lable=Novel-gene
1	PacBio	transcript	145056361	145086289	.	-	.	ID=1.1022.1;Name=1.1022.1;Parent=1.1022;Coverage=99.4;Identity=99.4;ccs_id=m160522_225959_42221_c100979692550000001823212907061654_s1_p0/120888/2546_61_CCS_sense;Lable=Novel-isoform
1	PacBio	exon	145056361	145058754	.	-	.	ID=1.1022.1.exon1;Name=1.1022.1.exon1;Parent=1.1022.1
1	PacBio	exon	145086190	145086289	.	-	.	ID=1.1022.1.exon2;Name=1.1022.1.exon2;Parent=1.1022.1
1	PacBio	transcript	145071281	145086325	.	-	.	ID=1.1022.2;Name=1.1022.2;Parent=1.1022;Coverage=98.9;Identity=98.9;ccs_id=m160522_052347_42221_c100979692550000001823212907061650_s1_p0/117290/31_4505_CCS_sense;Lable=Novel-isoform
1	PacBio	exon	145071281	145075658	.	-	.	ID=1.1022.2.exon1;Name=1.1022.2.exon1;Parent=1.1022.2
1	PacBio	exon	145086190	145086325	.	-	.	ID=1.1022.2.exon2;Name=1.1022.2.exon2;Parent=1.1022.2
1	PacBio	transcript	145057351	145086295	.	-	.	ID=1.1022.3;Name=1.1022.3;Parent=1.1022;Coverage=99.5;Identity=99.5;ccs_id=m160526_195422_42199_c100941382550000001823217706101634_s1_p0/155567/24_1597_CCS_sense;Lable=Novel-isoform
1	PacBio	exon	145057351	145058754	.	-	.	ID=1.1022.3.exon1;Name=1.1022.3.exon1;Parent=1.1022.3
1	PacBio	exon	145077685	145077749	.	-	.	ID=1.1022.3.exon2;Name=1.1022.3.exon2;Parent=1.1022.3
1	PacBio	exon	145086190	145086295	.	-	.	ID=1.1022.3.exon3;Name=1.1022.3.exon3;Parent=1.1022.3
1	PacBio	transcript	145071284	145086333	.	-	.	ID=1.1022.4;Name=1.1022.4;Parent=1.1022;Coverage=99.5;Identity=99.5;ccs_id=m160525_154325_42199_c100941512550000001823217706101646_s1_p0/85626/4461_53_CCS_sense;Lable=Novel-isoform
1	PacBio	exon	145071284	145075658	.	-	.	ID=1.1022.4.exon1;Name=1.1022.4.exon1;Parent=1.1022.4
1	PacBio	exon	145077685	145077749	.	-	.	ID=1.1022.4.exon2;Name=1.1022.4.exon2;Parent=1.1022.4
1	PacBio	exon	145086190	145086333	.	-	.	ID=1.1022.4.exon3;Name=1.1022.4.exon3;Parent=1.1022.4
1	PacBio	transcript	145071281	145086302	.	-	.	ID=1.1022.5;Name=1.1022.5;Parent=1.1022;Coverage=99.7;Identity=99.7;ccs_id=m160525_154325_42199_c100941512550000001823217706101646_s1_p0/146822/2999_57_CCS_sense;Lable=Novel-isoform
1	PacBio	exon	145071281	145071454	.	-	.	ID=1.1022.5.exon1;Name=1.1022.5.exon1;Parent=1.1022.5
1	PacBio	exon	145073082	145075658	.	-	.	ID=1.1022.5.exon2;Name=1.1022.5.exon2;Parent=1.1022.5
1	PacBio	exon	145077685	145077749	.	-	.	ID=1.1022.5.exon3;Name=1.1022.5.exon3;Parent=1.1022.5
1	PacBio	exon	145086190	145086302	.	-	.	ID=1.1022.5.exon4;Name=1.1022.5.exon4;Parent=1.1022.5
1	PacBio	gene	145067839	145069741	.	-	.	ID=1.1023;Name=1.1023;Lable=Novel-gene
1	PacBio	transcript	145067839	145069741	.	-	.	ID=1.1023.1;Name=1.1023.1;Parent=1.1023;Coverage=99.9;Identity=99.9;ccs_id=m160527_090058_42199_c100941382550000001823217706101637_s1_p0/36360/1948_54_CCS_indeterminate;Lable=Novel-isoform
1	PacBio	exon	145067839	145069741	.	-	.	ID=1.1023.1.exon1;Name=1.1023.1.exon1;Parent=1.1023.1
1	PacBio	gene	145142152	145143213	.	-	.	ID=1.1024;Name=1.1024;Lable=Novel-gene
1	PacBio	transcript	145142152	145143213	.	-	.	ID=1.1024.1;Name=1.1024.1;Parent=1.1024;Coverage=99.2;Identity=99.2;ccs_id=m160525_070020_42199_c100941512550000001823217706101644_s1_p0/49040/30_1094_CCS_indeterminate;Lable=Novel-isoform
1	PacBio	exon	145142152	145143213	.	-	.	ID=1.1024.1.exon1;Name=1.1024.1.exon1;Parent=1.1024.1
1	PacBio	gene	145221145	145259679	.	-	.	ID=1.1025;Name=1.1025;Annotation_gene_id=ENSSSCG00000004751
1	PacBio	transcript	145221145	145259679	.	-	.	ID=1.1025.1;Name=1.1025.1;Parent=1.1025;Coverage=99.9;Identity=99.9;ccs_id=m160522_094721_42221_c100979692550000001823212907061651_s1_p0/42462/31_2752_CCS_sense;Lable=Novel-isoform
1	PacBio	exon	145221145	145223110	.	-	.	ID=1.1025.1.exon1;Name=1.1025.1.exon1;Parent=1.1025.1
1	PacBio	exon	145223265	145223387	.	-	.	ID=1.1025.1.exon2;Name=1.1025.1.exon2;Parent=1.1025.1
1	PacBio	exon	145227803	145227864	.	-	.	ID=1.1025.1.exon3;Name=1.1025.1.exon3;Parent=1.1025.1
1	PacBio	exon	145237109	145237236	.	-	.	ID=1.1025.1.exon4;Name=1.1025.1.exon4;Parent=1.1025.1
1	PacBio	exon	145242392	145242472	.	-	.	ID=1.1025.1.exon5;Name=1.1025.1.exon5;Parent=1.1025.1
1	PacBio	exon	145250744	145250816	.	-	.	ID=1.1025.1.exon6;Name=1.1025.1.exon6;Parent=1.1025.1
1	PacBio	exon	145259370	145259679	.	-	.	ID=1.1025.1.exon7;Name=1.1025.1.exon7;Parent=1.1025.1
1	PacBio	gene	145228189	145236396	.	-	.	ID=1.1026;Name=1.1026;Lable=Novel-gene
1	PacBio	transcript	145228189	145236396	.	-	.	ID=1.1026.1;Name=1.1026.1;Parent=1.1026;Coverage=99.7;Identity=99.7;ccs_id=m160522_052347_42221_c100979692550000001823212907061650_s1_p0/60053/3240_64_CCS_sense;Lable=Novel-isoform
1	PacBio	exon	145228189	145231093	.	-	.	ID=1.1026.1.exon1;Name=1.1026.1.exon1;Parent=1.1026.1
1	PacBio	exon	145236129	145236396	.	-	.	ID=1.1026.1.exon2;Name=1.1026.1.exon2;Parent=1.1026.1
1	PacBio	gene	145375615	145377702	.	-	.	ID=1.1027;Name=1.1027;Lable=Novel-gene
1	PacBio	transcript	145375615	145377702	.	-	.	ID=1.1027.1;Name=1.1027.1;Parent=1.1027;Coverage=99.3;Identity=98.7;ccs_id=m160522_225959_42221_c100979692550000001823212907061654_s1_p0/46721/2169_66_CCS_indeterminate;Lable=Novel-isoform
1	PacBio	exon	145375615	145377702	.	-	.	ID=1.1027.1.exon1;Name=1.1027.1.exon1;Parent=1.1027.1
1	PacBio	gene	145435209	145437810	.	-	.	ID=1.1028;Name=1.1028;Lable=Novel-gene
1	PacBio	transcript	145435209	145437810	.	-	.	ID=1.1028.1;Name=1.1028.1;Parent=1.1028;Coverage=99.5;Identity=99.2;ccs_id=m160526_065237_42199_c100941382550000001823217706101631_s1_p0/75826/26_2137_CCS_antisense;Lable=Novel-isoform
1	PacBio	exon	145435209	145436055	.	-	.	ID=1.1028.1.exon1;Name=1.1028.1.exon1;Parent=1.1028.1
1	PacBio	exon	145436546	145437810	.	-	.	ID=1.1028.1.exon2;Name=1.1028.1.exon2;Parent=1.1028.1
1	PacBio	gene	145448477	145450335	.	-	.	ID=1.1029;Name=1.1029;Lable=Novel-gene
1	PacBio	transcript	145448477	145450335	.	-	.	ID=1.1029.1;Name=1.1029.1;Parent=1.1029;Coverage=99.8;Identity=99.8;ccs_id=m160522_225959_42221_c100979692550000001823212907061654_s1_p0/39252/1917_58_CCS_indeterminate;Lable=Novel-isoform
1	PacBio	exon	145448477	145450335	.	-	.	ID=1.1029.1.exon1;Name=1.1029.1.exon1;Parent=1.1029.1
1	PacBio	gene	17314979	17320784	.	-	.	ID=1.103;Name=1.103;Annotation_gene_id=ENSSSCG00000004091
1	PacBio	transcript	17314979	17320784	.	-	.	ID=1.103.1;Name=1.103.1;Parent=1.103;Coverage=99.4;Identity=99.4;ccs_id=m160522_094721_42221_c100979692550000001823212907061651_s1_p0/18237/4680_61_CCS_sense;Lable=Novel-isoform
1	PacBio	exon	17314979	17316020	.	-	.	ID=1.103.1.exon1;Name=1.103.1.exon1;Parent=1.103.1
1	PacBio	exon	17317198	17320784	.	-	.	ID=1.103.1.exon2;Name=1.103.1.exon2;Parent=1.103.1
1	PacBio	gene	145520898	145522763	.	-	.	ID=1.1030;Name=1.1030;Lable=Novel-gene
1	PacBio	transcript	145520898	145522763	.	-	.	ID=1.1030.1;Name=1.1030.1;Parent=1.1030;Coverage=95.7;Identity=95.7;ccs_id=m160523_075217_42221_c100979692550000001823212907061656_s1_p0/5398/23_1808_CCS_indeterminate;Lable=Novel-isoform
1	PacBio	exon	145520898	145522763	.	-	.	ID=1.1030.1.exon1;Name=1.1030.1.exon1;Parent=1.1030.1
1	PacBio	gene	145522844	145525780	.	-	.	ID=1.1031;Name=1.1031;Annotation_gene_id=ENSSSCG00000004754
1	PacBio	transcript	145524263	145525780	.	-	.	ID=1.1031.1;Name=1.1031.1;Parent=1.1031;Coverage=99.7;Identity=99.7;ccs_id=m160523_075217_42221_c100979692550000001823212907061656_s1_p0/7275/1568_55_CCS_indeterminate;Lable=Novel-isoform
1	PacBio	exon	145524263	145525780	.	-	.	ID=1.1031.1.exon1;Name=1.1031.1.exon1;Parent=1.1031.1
1	PacBio	transcript	145522844	145525586	.	-	.	ID=1.1031.2;Name=1.1031.2;Parent=1.1031;Coverage=96.1;Identity=96.1;ccs_id=m160526_195422_42199_c100941382550000001823217706101634_s1_p0/40916/30_1458_CCS_sense
1	PacBio	exon	145522844	145523970	.	-	.	ID=1.1031.2.exon1;Name=1.1031.2.exon1;Parent=1.1031.2
1	PacBio	exon	145524801	145524836	.	-	.	ID=1.1031.2.exon2;Name=1.1031.2.exon2;Parent=1.1031.2
1	PacBio	exon	145525254	145525586	.	-	.	ID=1.1031.2.exon3;Name=1.1031.2.exon3;Parent=1.1031.2
1	PacBio	transcript	145522845	145525584	.	-	.	ID=1.1031.3;Name=1.1031.3;Parent=1.1031;Coverage=99.8;Identity=98.6;ccs_id=m160526_195422_42199_c100941382550000001823217706101634_s1_p0/70362/1433_57_CCS_sense;Lable=Novel-isoform
1	PacBio	exon	145522845	145523970	.	-	.	ID=1.1031.3.exon1;Name=1.1031.3.exon1;Parent=1.1031.3
1	PacBio	exon	145524801	145524836	.	-	.	ID=1.1031.3.exon2;Name=1.1031.3.exon2;Parent=1.1031.3
1	PacBio	exon	145525375	145525584	.	-	.	ID=1.1031.3.exon3;Name=1.1031.3.exon3;Parent=1.1031.3
1	PacBio	gene	145539047	145548801	.	-	.	ID=1.1032;Name=1.1032;Annotation_gene_id=ENSSSCG00000004755;ENSSSCG00000026908
1	PacBio	transcript	145542737	145544900	.	-	.	ID=1.1032.1;Name=1.1032.1;Parent=1.1032;Coverage=98.8;Identity=98.8;ccs_id=m160526_111236_42199_c100941382550000001823217706101632_s1_p0/41000/28_2172_CCS_indeterminate
1	PacBio	exon	145542737	145544900	.	-	.	ID=1.1032.1.exon1;Name=1.1032.1.exon1;Parent=1.1032.1
1	PacBio	transcript	145539047	145548794	.	-	.	ID=1.1032.2;Name=1.1032.2;Parent=1.1032;Coverage=99.3;Identity=99.3;ccs_id=m160522_094721_42221_c100979692550000001823212907061651_s1_p0/81164/4539_59_CCS_sense;Lable=Novel-isoform
1	PacBio	exon	145539047	145540116	.	-	.	ID=1.1032.2.exon1;Name=1.1032.2.exon1;Parent=1.1032.2
1	PacBio	exon	145540637	145540745	.	-	.	ID=1.1032.2.exon2;Name=1.1032.2.exon2;Parent=1.1032.2
1	PacBio	exon	145541254	145542291	.	-	.	ID=1.1032.2.exon3;Name=1.1032.2.exon3;Parent=1.1032.2
1	PacBio	exon	145542879	145543835	.	-	.	ID=1.1032.2.exon4;Name=1.1032.2.exon4;Parent=1.1032.2
1	PacBio	exon	145544017	145544186	.	-	.	ID=1.1032.2.exon5;Name=1.1032.2.exon5;Parent=1.1032.2
1	PacBio	exon	145545786	145545916	.	-	.	ID=1.1032.2.exon6;Name=1.1032.2.exon6;Parent=1.1032.2
1	PacBio	exon	145546003	145546063	.	-	.	ID=1.1032.2.exon7;Name=1.1032.2.exon7;Parent=1.1032.2
1	PacBio	exon	145546468	145546731	.	-	.	ID=1.1032.2.exon8;Name=1.1032.2.exon8;Parent=1.1032.2
1	PacBio	exon	145547505	145547562	.	-	.	ID=1.1032.2.exon9;Name=1.1032.2.exon9;Parent=1.1032.2
1	PacBio	exon	145548040	145548309	.	-	.	ID=1.1032.2.exon10;Name=1.1032.2.exon10;Parent=1.1032.2
1	PacBio	exon	145548421	145548794	.	-	.	ID=1.1032.2.exon11;Name=1.1032.2.exon11;Parent=1.1032.2
1	PacBio	transcript	145539193	145548801	.	-	.	ID=1.1032.3;Name=1.1032.3;Parent=1.1032;Coverage=99.7;Identity=99.7;ccs_id=m160522_052347_42221_c100979692550000001823212907061650_s1_p0/61055/3330_58_CCS_sense
1	PacBio	exon	145539193	145540116	.	-	.	ID=1.1032.3.exon1;Name=1.1032.3.exon1;Parent=1.1032.3
1	PacBio	exon	145540637	145540745	.	-	.	ID=1.1032.3.exon2;Name=1.1032.3.exon2;Parent=1.1032.3
1	PacBio	exon	145541254	145541956	.	-	.	ID=1.1032.3.exon3;Name=1.1032.3.exon3;Parent=1.1032.3
1	PacBio	exon	145543616	145543835	.	-	.	ID=1.1032.3.exon4;Name=1.1032.3.exon4;Parent=1.1032.3
1	PacBio	exon	145544017	145544186	.	-	.	ID=1.1032.3.exon5;Name=1.1032.3.exon5;Parent=1.1032.3
1	PacBio	exon	145545786	145545916	.	-	.	ID=1.1032.3.exon6;Name=1.1032.3.exon6;Parent=1.1032.3
1	PacBio	exon	145546003	145546063	.	-	.	ID=1.1032.3.exon7;Name=1.1032.3.exon7;Parent=1.1032.3
1	PacBio	exon	145546468	145546731	.	-	.	ID=1.1032.3.exon8;Name=1.1032.3.exon8;Parent=1.1032.3
1	PacBio	exon	145547505	145547562	.	-	.	ID=1.1032.3.exon9;Name=1.1032.3.exon9;Parent=1.1032.3
1	PacBio	exon	145548040	145548309	.	-	.	ID=1.1032.3.exon10;Name=1.1032.3.exon10;Parent=1.1032.3
1	PacBio	exon	145548421	145548801	.	-	.	ID=1.1032.3.exon11;Name=1.1032.3.exon11;Parent=1.1032.3
1	PacBio	gene	145569762	145580006	.	-	.	ID=1.1033;Name=1.1033;Annotation_gene_id=ENSSSCG00000004757
1	PacBio	transcript	145570610	145580006	.	-	.	ID=1.1033.1;Name=1.1033.1;Parent=1.1033;Coverage=99.8;Identity=99.8;ccs_id=m160525_112033_42199_c100941512550000001823217706101645_s1_p0/49133/3803_54_CCS_sense
1	PacBio	exon	145570610	145571918	.	-	.	ID=1.1033.1.exon1;Name=1.1033.1.exon1;Parent=1.1033.1
1	PacBio	exon	145573888	145575758	.	-	.	ID=1.1033.1.exon2;Name=1.1033.1.exon2;Parent=1.1033.1
1	PacBio	exon	145575914	145576005	.	-	.	ID=1.1033.1.exon3;Name=1.1033.1.exon3;Parent=1.1033.1
1	PacBio	exon	145578524	145578665	.	-	.	ID=1.1033.1.exon4;Name=1.1033.1.exon4;Parent=1.1033.1
1	PacBio	exon	145579570	145580006	.	-	.	ID=1.1033.1.exon5;Name=1.1033.1.exon5;Parent=1.1033.1
1	PacBio	transcript	145570611	145579969	.	-	.	ID=1.1033.2;Name=1.1033.2;Parent=1.1033;Coverage=99.9;Identity=99.9;ccs_id=m160523_032432_42221_c100979692550000001823212907061655_s1_p0/62536/31_1219_CCS_sense;Lable=Novel-isoform
1	PacBio	exon	145570611	145571141	.	-	.	ID=1.1033.2.exon1;Name=1.1033.2.exon1;Parent=1.1033.2
1	PacBio	exon	145575735	145575758	.	-	.	ID=1.1033.2.exon2;Name=1.1033.2.exon2;Parent=1.1033.2
1	PacBio	exon	145575914	145576005	.	-	.	ID=1.1033.2.exon3;Name=1.1033.2.exon3;Parent=1.1033.2
1	PacBio	exon	145578524	145578665	.	-	.	ID=1.1033.2.exon4;Name=1.1033.2.exon4;Parent=1.1033.2
1	PacBio	exon	145579570	145579969	.	-	.	ID=1.1033.2.exon5;Name=1.1033.2.exon5;Parent=1.1033.2
1	PacBio	transcript	145569762	145579949	.	-	.	ID=1.1033.3;Name=1.1033.3;Parent=1.1033;Coverage=99.5;Identity=99.5;ccs_id=m160522_094721_42221_c100979692550000001823212907061651_s1_p0/2868/31_4360_CCS_sense;Lable=Novel-isoform
1	PacBio	exon	145569762	145571918	.	-	.	ID=1.1033.3.exon1;Name=1.1033.3.exon1;Parent=1.1033.3
1	PacBio	exon	145573888	145574460	.	-	.	ID=1.1033.3.exon2;Name=1.1033.3.exon2;Parent=1.1033.3
1	PacBio	exon	145574712	145575758	.	-	.	ID=1.1033.3.exon3;Name=1.1033.3.exon3;Parent=1.1033.3
1	PacBio	exon	145575914	145576005	.	-	.	ID=1.1033.3.exon4;Name=1.1033.3.exon4;Parent=1.1033.3
1	PacBio	exon	145578524	145578665	.	-	.	ID=1.1033.3.exon5;Name=1.1033.3.exon5;Parent=1.1033.3
1	PacBio	exon	145579570	145579949	.	-	.	ID=1.1033.3.exon6;Name=1.1033.3.exon6;Parent=1.1033.3
1	PacBio	transcript	145570609	145579939	.	-	.	ID=1.1033.4;Name=1.1033.4;Parent=1.1033;Coverage=99.9;Identity=99.9;ccs_id=m160522_094721_42221_c100979692550000001823212907061651_s1_p0/3784/3642_51_CCS_sense;Lable=Novel-isoform
1	PacBio	exon	145570609	145571918	.	-	.	ID=1.1033.4.exon1;Name=1.1033.4.exon1;Parent=1.1033.4
1	PacBio	exon	145573888	145574533	.	-	.	ID=1.1033.4.exon2;Name=1.1033.4.exon2;Parent=1.1033.4
1	PacBio	exon	145574702	145575758	.	-	.	ID=1.1033.4.exon3;Name=1.1033.4.exon3;Parent=1.1033.4
1	PacBio	exon	145575914	145576005	.	-	.	ID=1.1033.4.exon4;Name=1.1033.4.exon4;Parent=1.1033.4
1	PacBio	exon	145578524	145578665	.	-	.	ID=1.1033.4.exon5;Name=1.1033.4.exon5;Parent=1.1033.4
1	PacBio	exon	145579570	145579939	.	-	.	ID=1.1033.4.exon6;Name=1.1033.4.exon6;Parent=1.1033.4
1	PacBio	transcript	145570950	145579979	.	-	.	ID=1.1033.5;Name=1.1033.5;Parent=1.1033;Coverage=99.9;Identity=99.9;ccs_id=m160525_154325_42199_c100941512550000001823217706101646_s1_p0/148469/3270_57_CCS_sense;Lable=Novel-isoform
1	PacBio	exon	145570950	145571918	.	-	.	ID=1.1033.5.exon1;Name=1.1033.5.exon1;Parent=1.1033.5
1	PacBio	exon	145573888	145574464	.	-	.	ID=1.1033.5.exon2;Name=1.1033.5.exon2;Parent=1.1033.5
1	PacBio	exon	145574722	145575758	.	-	.	ID=1.1033.5.exon3;Name=1.1033.5.exon3;Parent=1.1033.5
1	PacBio	exon	145575914	145576005	.	-	.	ID=1.1033.5.exon4;Name=1.1033.5.exon4;Parent=1.1033.5
1	PacBio	exon	145578524	145578665	.	-	.	ID=1.1033.5.exon5;Name=1.1033.5.exon5;Parent=1.1033.5
1	PacBio	exon	145579570	145579979	.	-	.	ID=1.1033.5.exon6;Name=1.1033.5.exon6;Parent=1.1033.5
1	PacBio	gene	145616939	145631781	.	-	.	ID=1.1034;Name=1.1034;Annotation_gene_id=ENSSSCG00000004759
1	PacBio	transcript	145629249	145631309	.	-	.	ID=1.1034.1;Name=1.1034.1;Parent=1.1034;Coverage=99.1;Identity=99.1;ccs_id=m160526_023105_42199_c100941382550000001823217706101630_s1_p0/39662/2116_60_CCS_indeterminate;Lable=Novel-isoform
1	PacBio	exon	145629249	145631309	.	-	.	ID=1.1034.1.exon1;Name=1.1034.1.exon1;Parent=1.1034.1
1	PacBio	transcript	145616940	145622171	.	-	.	ID=1.1034.2;Name=1.1034.2;Parent=1.1034;Coverage=99.3;Identity=99.3;ccs_id=m160522_225959_42221_c100979692550000001823212907061654_s1_p0/110662/23_1974_CCS_sense;Lable=Novel-isoform
1	PacBio	exon	145616940	145617841	.	-	.	ID=1.1034.2.exon1;Name=1.1034.2.exon1;Parent=1.1034.2
1	PacBio	exon	145618540	145618587	.	-	.	ID=1.1034.2.exon2;Name=1.1034.2.exon2;Parent=1.1034.2
1	PacBio	exon	145618813	145618983	.	-	.	ID=1.1034.2.exon3;Name=1.1034.2.exon3;Parent=1.1034.2
1	PacBio	exon	145620713	145620763	.	-	.	ID=1.1034.2.exon4;Name=1.1034.2.exon4;Parent=1.1034.2
1	PacBio	exon	145620878	145621003	.	-	.	ID=1.1034.2.exon5;Name=1.1034.2.exon5;Parent=1.1034.2
1	PacBio	exon	145621338	145621364	.	-	.	ID=1.1034.2.exon6;Name=1.1034.2.exon6;Parent=1.1034.2
1	PacBio	exon	145621539	145622171	.	-	.	ID=1.1034.2.exon7;Name=1.1034.2.exon7;Parent=1.1034.2
1	PacBio	transcript	145616939	145631304	.	-	.	ID=1.1034.3;Name=1.1034.3;Parent=1.1034;Coverage=99.8;Identity=99.8;ccs_id=m160526_023105_42199_c100941382550000001823217706101630_s1_p0/51495/1839_57_CCS_sense;Lable=Novel-isoform
1	PacBio	exon	145616939	145617841	.	-	.	ID=1.1034.3.exon1;Name=1.1034.3.exon1;Parent=1.1034.3
1	PacBio	exon	145618540	145618587	.	-	.	ID=1.1034.3.exon2;Name=1.1034.3.exon2;Parent=1.1034.3
1	PacBio	exon	145618813	145618983	.	-	.	ID=1.1034.3.exon3;Name=1.1034.3.exon3;Parent=1.1034.3
1	PacBio	exon	145620713	145620763	.	-	.	ID=1.1034.3.exon4;Name=1.1034.3.exon4;Parent=1.1034.3
1	PacBio	exon	145620878	145621003	.	-	.	ID=1.1034.3.exon5;Name=1.1034.3.exon5;Parent=1.1034.3
1	PacBio	exon	145621338	145621364	.	-	.	ID=1.1034.3.exon6;Name=1.1034.3.exon6;Parent=1.1034.3
1	PacBio	exon	145621539	145621709	.	-	.	ID=1.1034.3.exon7;Name=1.1034.3.exon7;Parent=1.1034.3
1	PacBio	exon	145621802	145621914	.	-	.	ID=1.1034.3.exon8;Name=1.1034.3.exon8;Parent=1.1034.3
1	PacBio	exon	145631105	145631304	.	-	.	ID=1.1034.3.exon9;Name=1.1034.3.exon9;Parent=1.1034.3
1	PacBio	transcript	145616940	145631609	.	-	.	ID=1.1034.4;Name=1.1034.4;Parent=1.1034;Coverage=100.0;Identity=100.0;ccs_id=m160522_094721_42221_c100979692550000001823212907061651_s1_p0/70185/31_2602_CCS_sense
1	PacBio	exon	145616940	145617841	.	-	.	ID=1.1034.4.exon1;Name=1.1034.4.exon1;Parent=1.1034.4
1	PacBio	exon	145618540	145618587	.	-	.	ID=1.1034.4.exon2;Name=1.1034.4.exon2;Parent=1.1034.4
1	PacBio	exon	145618813	145618983	.	-	.	ID=1.1034.4.exon3;Name=1.1034.4.exon3;Parent=1.1034.4
1	PacBio	exon	145620713	145620763	.	-	.	ID=1.1034.4.exon4;Name=1.1034.4.exon4;Parent=1.1034.4
1	PacBio	exon	145620878	145621003	.	-	.	ID=1.1034.4.exon5;Name=1.1034.4.exon5;Parent=1.1034.4
1	PacBio	exon	145621338	145621364	.	-	.	ID=1.1034.4.exon6;Name=1.1034.4.exon6;Parent=1.1034.4
1	PacBio	exon	145621539	145621709	.	-	.	ID=1.1034.4.exon7;Name=1.1034.4.exon7;Parent=1.1034.4
1	PacBio	exon	145621802	145621940	.	-	.	ID=1.1034.4.exon8;Name=1.1034.4.exon8;Parent=1.1034.4
1	PacBio	exon	145622169	145622296	.	-	.	ID=1.1034.4.exon9;Name=1.1034.4.exon9;Parent=1.1034.4
1	PacBio	exon	145630798	145631609	.	-	.	ID=1.1034.4.exon10;Name=1.1034.4.exon10;Parent=1.1034.4
1	PacBio	transcript	145616939	145631304	.	-	.	ID=1.1034.5;Name=1.1034.5;Parent=1.1034;Coverage=99.9;Identity=99.9;ccs_id=m160522_225959_42221_c100979692550000001823212907061654_s1_p0/8322/31_2349_CCS_sense;Lable=Novel-isoform
1	PacBio	exon	145616939	145617841	.	-	.	ID=1.1034.5.exon1;Name=1.1034.5.exon1;Parent=1.1034.5
1	PacBio	exon	145618540	145618587	.	-	.	ID=1.1034.5.exon2;Name=1.1034.5.exon2;Parent=1.1034.5
1	PacBio	exon	145618813	145618983	.	-	.	ID=1.1034.5.exon3;Name=1.1034.5.exon3;Parent=1.1034.5
1	PacBio	exon	145620713	145620763	.	-	.	ID=1.1034.5.exon4;Name=1.1034.5.exon4;Parent=1.1034.5
1	PacBio	exon	145620878	145621003	.	-	.	ID=1.1034.5.exon5;Name=1.1034.5.exon5;Parent=1.1034.5
1	PacBio	exon	145621338	145621364	.	-	.	ID=1.1034.5.exon6;Name=1.1034.5.exon6;Parent=1.1034.5
1	PacBio	exon	145621491	145621709	.	-	.	ID=1.1034.5.exon7;Name=1.1034.5.exon7;Parent=1.1034.5
1	PacBio	exon	145621802	145621940	.	-	.	ID=1.1034.5.exon8;Name=1.1034.5.exon8;Parent=1.1034.5
1	PacBio	exon	145622169	145622296	.	-	.	ID=1.1034.5.exon9;Name=1.1034.5.exon9;Parent=1.1034.5
1	PacBio	exon	145630798	145631304	.	-	.	ID=1.1034.5.exon10;Name=1.1034.5.exon10;Parent=1.1034.5
1	PacBio	transcript	145616940	145631560	.	-	.	ID=1.1034.6;Name=1.1034.6;Parent=1.1034;Coverage=99.7;Identity=99.7;ccs_id=m160522_225959_42221_c100979692550000001823212907061654_s1_p0/1132/2236_58_CCS_sense;Lable=Novel-isoform
1	PacBio	exon	145616940	145617102	.	-	.	ID=1.1034.6.exon1;Name=1.1034.6.exon1;Parent=1.1034.6
1	PacBio	exon	145617562	145617841	.	-	.	ID=1.1034.6.exon2;Name=1.1034.6.exon2;Parent=1.1034.6
1	PacBio	exon	145618540	145618587	.	-	.	ID=1.1034.6.exon3;Name=1.1034.6.exon3;Parent=1.1034.6
1	PacBio	exon	145618813	145618983	.	-	.	ID=1.1034.6.exon4;Name=1.1034.6.exon4;Parent=1.1034.6
1	PacBio	exon	145620713	145621003	.	-	.	ID=1.1034.6.exon5;Name=1.1034.6.exon5;Parent=1.1034.6
1	PacBio	exon	145621338	145621364	.	-	.	ID=1.1034.6.exon6;Name=1.1034.6.exon6;Parent=1.1034.6
1	PacBio	exon	145621539	145621709	.	-	.	ID=1.1034.6.exon7;Name=1.1034.6.exon7;Parent=1.1034.6
1	PacBio	exon	145621802	145621940	.	-	.	ID=1.1034.6.exon8;Name=1.1034.6.exon8;Parent=1.1034.6
1	PacBio	exon	145622169	145622296	.	-	.	ID=1.1034.6.exon9;Name=1.1034.6.exon9;Parent=1.1034.6
1	PacBio	exon	145630798	145631560	.	-	.	ID=1.1034.6.exon10;Name=1.1034.6.exon10;Parent=1.1034.6
1	PacBio	transcript	145616940	145631649	.	-	.	ID=1.1034.7;Name=1.1034.7;Parent=1.1034;Coverage=99.9;Identity=99.9;ccs_id=m160526_065237_42199_c100941382550000001823217706101631_s1_p0/105422/29_2423_CCS_sense;Lable=Novel-isoform
1	PacBio	exon	145616940	145617841	.	-	.	ID=1.1034.7.exon1;Name=1.1034.7.exon1;Parent=1.1034.7
1	PacBio	exon	145618540	145618587	.	-	.	ID=1.1034.7.exon2;Name=1.1034.7.exon2;Parent=1.1034.7
1	PacBio	exon	145618813	145618983	.	-	.	ID=1.1034.7.exon3;Name=1.1034.7.exon3;Parent=1.1034.7
1	PacBio	exon	145620713	145620763	.	-	.	ID=1.1034.7.exon4;Name=1.1034.7.exon4;Parent=1.1034.7
1	PacBio	exon	145620878	145621003	.	-	.	ID=1.1034.7.exon5;Name=1.1034.7.exon5;Parent=1.1034.7
1	PacBio	exon	145621338	145621364	.	-	.	ID=1.1034.7.exon6;Name=1.1034.7.exon6;Parent=1.1034.7
1	PacBio	exon	145621539	145621709	.	-	.	ID=1.1034.7.exon7;Name=1.1034.7.exon7;Parent=1.1034.7
1	PacBio	exon	145621802	145621940	.	-	.	ID=1.1034.7.exon8;Name=1.1034.7.exon8;Parent=1.1034.7
1	PacBio	exon	145622169	145622296	.	-	.	ID=1.1034.7.exon9;Name=1.1034.7.exon9;Parent=1.1034.7
1	PacBio	exon	145630798	145631336	.	-	.	ID=1.1034.7.exon10;Name=1.1034.7.exon10;Parent=1.1034.7
1	PacBio	exon	145631549	145631649	.	-	.	ID=1.1034.7.exon11;Name=1.1034.7.exon11;Parent=1.1034.7
1	PacBio	transcript	145616943	145631781	.	-	.	ID=1.1034.8;Name=1.1034.8;Parent=1.1034;Coverage=99.8;Identity=99.7;ccs_id=m160522_052347_42221_c100979692550000001823212907061650_s1_p0/55824/2508_57_CCS_sense;Lable=Novel-isoform
1	PacBio	exon	145616943	145617841	.	-	.	ID=1.1034.8.exon1;Name=1.1034.8.exon1;Parent=1.1034.8
1	PacBio	exon	145618540	145618587	.	-	.	ID=1.1034.8.exon2;Name=1.1034.8.exon2;Parent=1.1034.8
1	PacBio	exon	145618813	145618983	.	-	.	ID=1.1034.8.exon3;Name=1.1034.8.exon3;Parent=1.1034.8
1	PacBio	exon	145620713	145620763	.	-	.	ID=1.1034.8.exon4;Name=1.1034.8.exon4;Parent=1.1034.8
1	PacBio	exon	145620878	145621003	.	-	.	ID=1.1034.8.exon5;Name=1.1034.8.exon5;Parent=1.1034.8
1	PacBio	exon	145621338	145621364	.	-	.	ID=1.1034.8.exon6;Name=1.1034.8.exon6;Parent=1.1034.8
1	PacBio	exon	145621539	145621709	.	-	.	ID=1.1034.8.exon7;Name=1.1034.8.exon7;Parent=1.1034.8
1	PacBio	exon	145621802	145621940	.	-	.	ID=1.1034.8.exon8;Name=1.1034.8.exon8;Parent=1.1034.8
1	PacBio	exon	145622169	145622296	.	-	.	ID=1.1034.8.exon9;Name=1.1034.8.exon9;Parent=1.1034.8
1	PacBio	exon	145630798	145631336	.	-	.	ID=1.1034.8.exon10;Name=1.1034.8.exon10;Parent=1.1034.8
1	PacBio	exon	145631636	145631781	.	-	.	ID=1.1034.8.exon11;Name=1.1034.8.exon11;Parent=1.1034.8
1	PacBio	transcript	145616942	145631737	.	-	.	ID=1.1034.9;Name=1.1034.9;Parent=1.1034;Coverage=99.8;Identity=99.8;ccs_id=m160526_153319_42199_c100941382550000001823217706101633_s1_p0/103128/30_2351_CCS_sense;Lable=Novel-isoform
1	PacBio	exon	145616942	145617841	.	-	.	ID=1.1034.9.exon1;Name=1.1034.9.exon1;Parent=1.1034.9
1	PacBio	exon	145618540	145618587	.	-	.	ID=1.1034.9.exon2;Name=1.1034.9.exon2;Parent=1.1034.9
1	PacBio	exon	145618813	145618983	.	-	.	ID=1.1034.9.exon3;Name=1.1034.9.exon3;Parent=1.1034.9
1	PacBio	exon	145620713	145620763	.	-	.	ID=1.1034.9.exon4;Name=1.1034.9.exon4;Parent=1.1034.9
1	PacBio	exon	145620878	145621003	.	-	.	ID=1.1034.9.exon5;Name=1.1034.9.exon5;Parent=1.1034.9
1	PacBio	exon	145621338	145621364	.	-	.	ID=1.1034.9.exon6;Name=1.1034.9.exon6;Parent=1.1034.9
1	PacBio	exon	145621539	145621709	.	-	.	ID=1.1034.9.exon7;Name=1.1034.9.exon7;Parent=1.1034.9
1	PacBio	exon	145621802	145621940	.	-	.	ID=1.1034.9.exon8;Name=1.1034.9.exon8;Parent=1.1034.9
1	PacBio	exon	145622169	145622296	.	-	.	ID=1.1034.9.exon9;Name=1.1034.9.exon9;Parent=1.1034.9
1	PacBio	exon	145630798	145631351	.	-	.	ID=1.1034.9.exon10;Name=1.1034.9.exon10;Parent=1.1034.9
1	PacBio	exon	145631655	145631737	.	-	.	ID=1.1034.9.exon11;Name=1.1034.9.exon11;Parent=1.1034.9
1	PacBio	gene	145668923	145675433	.	-	.	ID=1.1035;Name=1.1035;Annotation_gene_id=ENSSSCG00000004761
1	PacBio	transcript	145668923	145674744	.	-	.	ID=1.1035.1;Name=1.1035.1;Parent=1.1035;Coverage=99.2;Identity=99.2;ccs_id=m160527_043840_42199_c100941382550000001823217706101636_s1_p0/74791/29_1770_CCS_sense;Lable=Novel-isoform
1	PacBio	exon	145668923	145669515	.	-	.	ID=1.1035.1.exon1;Name=1.1035.1.exon1;Parent=1.1035.1
1	PacBio	exon	145669597	145669724	.	-	.	ID=1.1035.1.exon2;Name=1.1035.1.exon2;Parent=1.1035.1
1	PacBio	exon	145669830	145669928	.	-	.	ID=1.1035.1.exon3;Name=1.1035.1.exon3;Parent=1.1035.1
1	PacBio	exon	145670242	145670321	.	-	.	ID=1.1035.1.exon4;Name=1.1035.1.exon4;Parent=1.1035.1
1	PacBio	exon	145670737	145670946	.	-	.	ID=1.1035.1.exon5;Name=1.1035.1.exon5;Parent=1.1035.1
1	PacBio	exon	145671576	145671684	.	-	.	ID=1.1035.1.exon6;Name=1.1035.1.exon6;Parent=1.1035.1
1	PacBio	exon	145672018	145672163	.	-	.	ID=1.1035.1.exon7;Name=1.1035.1.exon7;Parent=1.1035.1
1	PacBio	exon	145672247	145672365	.	-	.	ID=1.1035.1.exon8;Name=1.1035.1.exon8;Parent=1.1035.1
1	PacBio	exon	145673026	145673079	.	-	.	ID=1.1035.1.exon9;Name=1.1035.1.exon9;Parent=1.1035.1
1	PacBio	exon	145673249	145673370	.	-	.	ID=1.1035.1.exon10;Name=1.1035.1.exon10;Parent=1.1035.1
1	PacBio	exon	145674613	145674744	.	-	.	ID=1.1035.1.exon11;Name=1.1035.1.exon11;Parent=1.1035.1
1	PacBio	transcript	145669215	145675433	.	-	.	ID=1.1035.2;Name=1.1035.2;Parent=1.1035;Coverage=99.9;Identity=99.9;ccs_id=m160522_183549_42221_c100979692550000001823212907061653_s1_p0/159066/31_1845_CCS_sense;Lable=Novel-isoform
1	PacBio	exon	145669215	145669515	.	-	.	ID=1.1035.2.exon1;Name=1.1035.2.exon1;Parent=1.1035.2
1	PacBio	exon	145669597	145669724	.	-	.	ID=1.1035.2.exon2;Name=1.1035.2.exon2;Parent=1.1035.2
1	PacBio	exon	145669830	145669928	.	-	.	ID=1.1035.2.exon3;Name=1.1035.2.exon3;Parent=1.1035.2
1	PacBio	exon	145670242	145670321	.	-	.	ID=1.1035.2.exon4;Name=1.1035.2.exon4;Parent=1.1035.2
1	PacBio	exon	145670737	145670946	.	-	.	ID=1.1035.2.exon5;Name=1.1035.2.exon5;Parent=1.1035.2
1	PacBio	exon	145671576	145671684	.	-	.	ID=1.1035.2.exon6;Name=1.1035.2.exon6;Parent=1.1035.2
1	PacBio	exon	145672018	145672163	.	-	.	ID=1.1035.2.exon7;Name=1.1035.2.exon7;Parent=1.1035.2
1	PacBio	exon	145672247	145672365	.	-	.	ID=1.1035.2.exon8;Name=1.1035.2.exon8;Parent=1.1035.2
1	PacBio	exon	145673026	145673079	.	-	.	ID=1.1035.2.exon9;Name=1.1035.2.exon9;Parent=1.1035.2
1	PacBio	exon	145673249	145673370	.	-	.	ID=1.1035.2.exon10;Name=1.1035.2.exon10;Parent=1.1035.2
1	PacBio	exon	145674613	145674689	.	-	.	ID=1.1035.2.exon11;Name=1.1035.2.exon11;Parent=1.1035.2
1	PacBio	exon	145675065	145675433	.	-	.	ID=1.1035.2.exon12;Name=1.1035.2.exon12;Parent=1.1035.2
1	PacBio	gene	145713352	145715469	.	-	.	ID=1.1036;Name=1.1036;Annotation_gene_id=ENSSSCG00000004763
1	PacBio	transcript	145713352	145715469	.	-	.	ID=1.1036.1;Name=1.1036.1;Parent=1.1036;Coverage=100.0;Identity=100.0;ccs_id=m160523_121654_42221_c100979692550000001823212907061657_s1_p0/155385/2176_62_CCS_indeterminate
1	PacBio	exon	145713352	145715469	.	-	.	ID=1.1036.1.exon1;Name=1.1036.1.exon1;Parent=1.1036.1
1	PacBio	gene	145717620	145722275	.	-	.	ID=1.1037;Name=1.1037;Annotation_gene_id=ENSSSCG00000004764
1	PacBio	transcript	145717620	145722275	.	-	.	ID=1.1037.1;Name=1.1037.1;Parent=1.1037;Coverage=99.9;Identity=99.9;ccs_id=m160523_121654_42221_c100979692550000001823212907061657_s1_p0/32753/27_1270_CCS_sense
1	PacBio	exon	145717620	145718320	.	-	.	ID=1.1037.1.exon1;Name=1.1037.1.exon1;Parent=1.1037.1
1	PacBio	exon	145719540	145719634	.	-	.	ID=1.1037.1.exon2;Name=1.1037.1.exon2;Parent=1.1037.1
1	PacBio	exon	145721828	145722275	.	-	.	ID=1.1037.1.exon3;Name=1.1037.1.exon3;Parent=1.1037.1
1	PacBio	gene	145750797	145798730	.	-	.	ID=1.1038;Name=1.1038;Annotation_gene_id=ENSSSCG00000004766
1	PacBio	transcript	145762709	145798730	.	-	.	ID=1.1038.1;Name=1.1038.1;Parent=1.1038;Coverage=97.0;Identity=96.6;ccs_id=m160527_090058_42199_c100941382550000001823217706101637_s1_p0/151357/1792_58_CCS_sense;Lable=Novel-isoform
1	PacBio	exon	145762709	145763660	.	-	.	ID=1.1038.1.exon1;Name=1.1038.1.exon1;Parent=1.1038.1
1	PacBio	exon	145764611	145764728	.	-	.	ID=1.1038.1.exon2;Name=1.1038.1.exon2;Parent=1.1038.1
1	PacBio	exon	145783803	145783940	.	-	.	ID=1.1038.1.exon3;Name=1.1038.1.exon3;Parent=1.1038.1
1	PacBio	exon	145786527	145786629	.	-	.	ID=1.1038.1.exon4;Name=1.1038.1.exon4;Parent=1.1038.1
1	PacBio	exon	145798271	145798730	.	-	.	ID=1.1038.1.exon5;Name=1.1038.1.exon5;Parent=1.1038.1
1	PacBio	transcript	145750797	145798506	.	-	.	ID=1.1038.2;Name=1.1038.2;Parent=1.1038;Coverage=100.0;Identity=100.0;ccs_id=m160522_141116_42221_c100979692550000001823212907061652_s1_p0/21487/2207_51_CCS_sense
1	PacBio	exon	145750797	145751804	.	-	.	ID=1.1038.2.exon1;Name=1.1038.2.exon1;Parent=1.1038.2
1	PacBio	exon	145752500	145752621	.	-	.	ID=1.1038.2.exon2;Name=1.1038.2.exon2;Parent=1.1038.2
1	PacBio	exon	145752830	145752959	.	-	.	ID=1.1038.2.exon3;Name=1.1038.2.exon3;Parent=1.1038.2
1	PacBio	exon	145753304	145753417	.	-	.	ID=1.1038.2.exon4;Name=1.1038.2.exon4;Parent=1.1038.2
1	PacBio	exon	145758225	145758319	.	-	.	ID=1.1038.2.exon5;Name=1.1038.2.exon5;Parent=1.1038.2
1	PacBio	exon	145763569	145763660	.	-	.	ID=1.1038.2.exon6;Name=1.1038.2.exon6;Parent=1.1038.2
1	PacBio	exon	145764611	145764728	.	-	.	ID=1.1038.2.exon7;Name=1.1038.2.exon7;Parent=1.1038.2
1	PacBio	exon	145783803	145783940	.	-	.	ID=1.1038.2.exon8;Name=1.1038.2.exon8;Parent=1.1038.2
1	PacBio	exon	145786527	145786629	.	-	.	ID=1.1038.2.exon9;Name=1.1038.2.exon9;Parent=1.1038.2
1	PacBio	exon	145798271	145798506	.	-	.	ID=1.1038.2.exon10;Name=1.1038.2.exon10;Parent=1.1038.2
1	PacBio	gene	145878403	145879695	.	-	.	ID=1.1039;Name=1.1039;Lable=Novel-gene
1	PacBio	transcript	145878403	145879695	.	-	.	ID=1.1039.1;Name=1.1039.1;Parent=1.1039;Coverage=99.1;Identity=99.1;ccs_id=m160523_032432_42221_c100979692550000001823212907061655_s1_p0/133001/30_1313_CCS_indeterminate;Lable=Novel-isoform
1	PacBio	exon	145878403	145879695	.	-	.	ID=1.1039.1.exon1;Name=1.1039.1.exon1;Parent=1.1039.1
1	PacBio	gene	17327074	17330937	.	-	.	ID=1.104;Name=1.104;Lable=Novel-gene
1	PacBio	transcript	17327074	17330937	.	-	.	ID=1.104.1;Name=1.104.1;Parent=1.104;Coverage=97.4;Identity=96.5;ccs_id=m160525_200328_42199_c100941512550000001823217706101647_s1_p0/132142/3927_53_CCS_indeterminate;Lable=Novel-isoform
1	PacBio	exon	17327074	17330937	.	-	.	ID=1.104.1.exon1;Name=1.104.1.exon1;Parent=1.104.1
1	PacBio	gene	145919395	145921060	.	-	.	ID=1.1040;Name=1.1040;Lable=Novel-gene
1	PacBio	transcript	145919395	145921060	.	-	.	ID=1.1040.1;Name=1.1040.1;Parent=1.1040;Coverage=99.0;Identity=96.3;ccs_id=m160523_121654_42221_c100979692550000001823212907061657_s1_p0/113048/1757_53_CCS_indeterminate;Lable=Novel-isoform
1	PacBio	exon	145919395	145921060	.	-	.	ID=1.1040.1.exon1;Name=1.1040.1.exon1;Parent=1.1040.1
1	PacBio	gene	145930332	145932407	.	-	.	ID=1.1041;Name=1.1041;Annotation_gene_id=ENSSSCG00000004771
1	PacBio	transcript	145930332	145932407	.	-	.	ID=1.1041.1;Name=1.1041.1;Parent=1.1041;Coverage=99.8;Identity=99.8;ccs_id=m160526_065237_42199_c100941382550000001823217706101631_s1_p0/143403/31_2111_CCS_indeterminate
1	PacBio	exon	145930332	145932407	.	-	.	ID=1.1041.1.exon1;Name=1.1041.1.exon1;Parent=1.1041.1
1	PacBio	gene	145935060	145942900	.	-	.	ID=1.1042;Name=1.1042;Annotation_gene_id=ENSSSCG00000004772
1	PacBio	transcript	145935060	145942900	.	-	.	ID=1.1042.1;Name=1.1042.1;Parent=1.1042;Coverage=99.9;Identity=99.9;ccs_id=m160522_052347_42221_c100979692550000001823212907061650_s1_p0/31169/30_3522_CCS_sense;Lable=Novel-isoform
1	PacBio	exon	145935060	145937371	.	-	.	ID=1.1042.1.exon1;Name=1.1042.1.exon1;Parent=1.1042.1
1	PacBio	exon	145937847	145937938	.	-	.	ID=1.1042.1.exon2;Name=1.1042.1.exon2;Parent=1.1042.1
1	PacBio	exon	145938712	145938788	.	-	.	ID=1.1042.1.exon3;Name=1.1042.1.exon3;Parent=1.1042.1
1	PacBio	exon	145939180	145939339	.	-	.	ID=1.1042.1.exon4;Name=1.1042.1.exon4;Parent=1.1042.1
1	PacBio	exon	145940287	145940669	.	-	.	ID=1.1042.1.exon5;Name=1.1042.1.exon5;Parent=1.1042.1
1	PacBio	exon	145942435	145942900	.	-	.	ID=1.1042.1.exon6;Name=1.1042.1.exon6;Parent=1.1042.1
1	PacBio	gene	145975739	145977862	.	-	.	ID=1.1043;Name=1.1043;Lable=Novel-gene
1	PacBio	transcript	145975739	145977862	.	-	.	ID=1.1043.1;Name=1.1043.1;Parent=1.1043;Coverage=95.6;Identity=95.4;ccs_id=m160522_141116_42221_c100979692550000001823212907061652_s1_p0/119226/31_2187_CCS_indeterminate;Lable=Novel-isoform
1	PacBio	exon	145975739	145977862	.	-	.	ID=1.1043.1.exon1;Name=1.1043.1.exon1;Parent=1.1043.1
1	PacBio	gene	145979042	145995671	.	-	.	ID=1.1044;Name=1.1044;Annotation_gene_id=ENSSSCG00000004774
1	PacBio	transcript	145985404	145995649	.	-	.	ID=1.1044.1;Name=1.1044.1;Parent=1.1044;Coverage=99.9;Identity=99.9;ccs_id=m160523_032432_42221_c100979692550000001823212907061655_s1_p0/5938/1285_55_CCS_sense;Lable=Novel-isoform
1	PacBio	exon	145985404	145985878	.	-	.	ID=1.1044.1.exon1;Name=1.1044.1.exon1;Parent=1.1044.1
1	PacBio	exon	145987286	145987422	.	-	.	ID=1.1044.1.exon2;Name=1.1044.1.exon2;Parent=1.1044.1
1	PacBio	exon	145987573	145987720	.	-	.	ID=1.1044.1.exon3;Name=1.1044.1.exon3;Parent=1.1044.1
1	PacBio	exon	145989072	145989241	.	-	.	ID=1.1044.1.exon4;Name=1.1044.1.exon4;Parent=1.1044.1
1	PacBio	exon	145992909	145992960	.	-	.	ID=1.1044.1.exon5;Name=1.1044.1.exon5;Parent=1.1044.1
1	PacBio	exon	145993173	145993262	.	-	.	ID=1.1044.1.exon6;Name=1.1044.1.exon6;Parent=1.1044.1
1	PacBio	exon	145995488	145995649	.	-	.	ID=1.1044.1.exon7;Name=1.1044.1.exon7;Parent=1.1044.1
1	PacBio	transcript	145980605	145995653	.	-	.	ID=1.1044.2;Name=1.1044.2;Parent=1.1044;Coverage=99.9;Identity=99.9;ccs_id=m160522_052347_42221_c100979692550000001823212907061650_s1_p0/80012/30_2738_CCS_sense;Lable=Novel-isoform
1	PacBio	exon	145980605	145981677	.	-	.	ID=1.1044.2.exon1;Name=1.1044.2.exon1;Parent=1.1044.2
1	PacBio	exon	145982531	145982603	.	-	.	ID=1.1044.2.exon2;Name=1.1044.2.exon2;Parent=1.1044.2
1	PacBio	exon	145982705	145982809	.	-	.	ID=1.1044.2.exon3;Name=1.1044.2.exon3;Parent=1.1044.2
1	PacBio	exon	145983833	145984487	.	-	.	ID=1.1044.2.exon4;Name=1.1044.2.exon4;Parent=1.1044.2
1	PacBio	exon	145985782	145985878	.	-	.	ID=1.1044.2.exon5;Name=1.1044.2.exon5;Parent=1.1044.2
1	PacBio	exon	145987286	145987422	.	-	.	ID=1.1044.2.exon6;Name=1.1044.2.exon6;Parent=1.1044.2
1	PacBio	exon	145987627	145987720	.	-	.	ID=1.1044.2.exon7;Name=1.1044.2.exon7;Parent=1.1044.2
1	PacBio	exon	145989072	145989241	.	-	.	ID=1.1044.2.exon8;Name=1.1044.2.exon8;Parent=1.1044.2
1	PacBio	exon	145992909	145992960	.	-	.	ID=1.1044.2.exon9;Name=1.1044.2.exon9;Parent=1.1044.2
1	PacBio	exon	145993173	145993262	.	-	.	ID=1.1044.2.exon10;Name=1.1044.2.exon10;Parent=1.1044.2
1	PacBio	exon	145995488	145995653	.	-	.	ID=1.1044.2.exon11;Name=1.1044.2.exon11;Parent=1.1044.2
1	PacBio	transcript	145980608	145995644	.	-	.	ID=1.1044.3;Name=1.1044.3;Parent=1.1044;Coverage=99.9;Identity=99.9;ccs_id=m160522_094721_42221_c100979692550000001823212907061651_s1_p0/90157/2801_60_CCS_sense;Lable=Novel-isoform
1	PacBio	exon	145980608	145981677	.	-	.	ID=1.1044.3.exon1;Name=1.1044.3.exon1;Parent=1.1044.3
1	PacBio	exon	145982531	145982603	.	-	.	ID=1.1044.3.exon2;Name=1.1044.3.exon2;Parent=1.1044.3
1	PacBio	exon	145982705	145982809	.	-	.	ID=1.1044.3.exon3;Name=1.1044.3.exon3;Parent=1.1044.3
1	PacBio	exon	145983833	145984487	.	-	.	ID=1.1044.3.exon4;Name=1.1044.3.exon4;Parent=1.1044.3
1	PacBio	exon	145985782	145985878	.	-	.	ID=1.1044.3.exon5;Name=1.1044.3.exon5;Parent=1.1044.3
1	PacBio	exon	145987286	145987422	.	-	.	ID=1.1044.3.exon6;Name=1.1044.3.exon6;Parent=1.1044.3
1	PacBio	exon	145987573	145987720	.	-	.	ID=1.1044.3.exon7;Name=1.1044.3.exon7;Parent=1.1044.3
1	PacBio	exon	145989072	145989241	.	-	.	ID=1.1044.3.exon8;Name=1.1044.3.exon8;Parent=1.1044.3
1	PacBio	exon	145992909	145992960	.	-	.	ID=1.1044.3.exon9;Name=1.1044.3.exon9;Parent=1.1044.3
1	PacBio	exon	145993173	145993262	.	-	.	ID=1.1044.3.exon10;Name=1.1044.3.exon10;Parent=1.1044.3
1	PacBio	exon	145995488	145995644	.	-	.	ID=1.1044.3.exon11;Name=1.1044.3.exon11;Parent=1.1044.3
1	PacBio	transcript	145979042	145995652	.	-	.	ID=1.1044.4;Name=1.1044.4;Parent=1.1044;Coverage=99.6;Identity=99.6;ccs_id=m160525_112033_42199_c100941512550000001823217706101645_s1_p0/129250/32_3592_CCS_sense
1	PacBio	exon	145979042	145981677	.	-	.	ID=1.1044.4.exon1;Name=1.1044.4.exon1;Parent=1.1044.4
1	PacBio	exon	145982531	145982603	.	-	.	ID=1.1044.4.exon2;Name=1.1044.4.exon2;Parent=1.1044.4
1	PacBio	exon	145982705	145982809	.	-	.	ID=1.1044.4.exon3;Name=1.1044.4.exon3;Parent=1.1044.4
1	PacBio	exon	145983833	145983914	.	-	.	ID=1.1044.4.exon4;Name=1.1044.4.exon4;Parent=1.1044.4
1	PacBio	exon	145984394	145984487	.	-	.	ID=1.1044.4.exon5;Name=1.1044.4.exon5;Parent=1.1044.4
1	PacBio	exon	145985782	145985878	.	-	.	ID=1.1044.4.exon6;Name=1.1044.4.exon6;Parent=1.1044.4
1	PacBio	exon	145987286	145987422	.	-	.	ID=1.1044.4.exon7;Name=1.1044.4.exon7;Parent=1.1044.4
1	PacBio	exon	145987627	145987720	.	-	.	ID=1.1044.4.exon8;Name=1.1044.4.exon8;Parent=1.1044.4
1	PacBio	exon	145989072	145989241	.	-	.	ID=1.1044.4.exon9;Name=1.1044.4.exon9;Parent=1.1044.4
1	PacBio	exon	145992909	145992960	.	-	.	ID=1.1044.4.exon10;Name=1.1044.4.exon10;Parent=1.1044.4
1	PacBio	exon	145993173	145993262	.	-	.	ID=1.1044.4.exon11;Name=1.1044.4.exon11;Parent=1.1044.4
1	PacBio	exon	145995488	145995652	.	-	.	ID=1.1044.4.exon12;Name=1.1044.4.exon12;Parent=1.1044.4
1	PacBio	transcript	145980608	145995644	.	-	.	ID=1.1044.5;Name=1.1044.5;Parent=1.1044;Coverage=99.1;Identity=99.1;ccs_id=m160522_225959_42221_c100979692550000001823212907061654_s1_p0/33528/30_2258_CCS_sense;Lable=Novel-isoform
1	PacBio	exon	145980608	145981677	.	-	.	ID=1.1044.5.exon1;Name=1.1044.5.exon1;Parent=1.1044.5
1	PacBio	exon	145982531	145982603	.	-	.	ID=1.1044.5.exon2;Name=1.1044.5.exon2;Parent=1.1044.5
1	PacBio	exon	145982705	145982809	.	-	.	ID=1.1044.5.exon3;Name=1.1044.5.exon3;Parent=1.1044.5
1	PacBio	exon	145983833	145983914	.	-	.	ID=1.1044.5.exon4;Name=1.1044.5.exon4;Parent=1.1044.5
1	PacBio	exon	145984394	145984487	.	-	.	ID=1.1044.5.exon5;Name=1.1044.5.exon5;Parent=1.1044.5
1	PacBio	exon	145985782	145985878	.	-	.	ID=1.1044.5.exon6;Name=1.1044.5.exon6;Parent=1.1044.5
1	PacBio	exon	145987286	145987422	.	-	.	ID=1.1044.5.exon7;Name=1.1044.5.exon7;Parent=1.1044.5
1	PacBio	exon	145987594	145987720	.	-	.	ID=1.1044.5.exon8;Name=1.1044.5.exon8;Parent=1.1044.5
1	PacBio	exon	145989072	145989241	.	-	.	ID=1.1044.5.exon9;Name=1.1044.5.exon9;Parent=1.1044.5
1	PacBio	exon	145992909	145992960	.	-	.	ID=1.1044.5.exon10;Name=1.1044.5.exon10;Parent=1.1044.5
1	PacBio	exon	145993173	145993262	.	-	.	ID=1.1044.5.exon11;Name=1.1044.5.exon11;Parent=1.1044.5
1	PacBio	exon	145995488	145995644	.	-	.	ID=1.1044.5.exon12;Name=1.1044.5.exon12;Parent=1.1044.5
1	PacBio	transcript	145979216	145995671	.	-	.	ID=1.1044.6;Name=1.1044.6;Parent=1.1044;Coverage=99.9;Identity=99.9;ccs_id=m160527_090058_42199_c100941382550000001823217706101637_s1_p0/12211/31_1755_CCS_sense;Lable=Novel-isoform
1	PacBio	exon	145979216	145979537	.	-	.	ID=1.1044.6.exon1;Name=1.1044.6.exon1;Parent=1.1044.6
1	PacBio	exon	145981448	145981677	.	-	.	ID=1.1044.6.exon2;Name=1.1044.6.exon2;Parent=1.1044.6
1	PacBio	exon	145982531	145982603	.	-	.	ID=1.1044.6.exon3;Name=1.1044.6.exon3;Parent=1.1044.6
1	PacBio	exon	145982705	145982809	.	-	.	ID=1.1044.6.exon4;Name=1.1044.6.exon4;Parent=1.1044.6
1	PacBio	exon	145983833	145983914	.	-	.	ID=1.1044.6.exon5;Name=1.1044.6.exon5;Parent=1.1044.6
1	PacBio	exon	145984394	145984487	.	-	.	ID=1.1044.6.exon6;Name=1.1044.6.exon6;Parent=1.1044.6
1	PacBio	exon	145985782	145985878	.	-	.	ID=1.1044.6.exon7;Name=1.1044.6.exon7;Parent=1.1044.6
1	PacBio	exon	145987286	145987422	.	-	.	ID=1.1044.6.exon8;Name=1.1044.6.exon8;Parent=1.1044.6
1	PacBio	exon	145987627	145987720	.	-	.	ID=1.1044.6.exon9;Name=1.1044.6.exon9;Parent=1.1044.6
1	PacBio	exon	145989072	145989241	.	-	.	ID=1.1044.6.exon10;Name=1.1044.6.exon10;Parent=1.1044.6
1	PacBio	exon	145992909	145992960	.	-	.	ID=1.1044.6.exon11;Name=1.1044.6.exon11;Parent=1.1044.6
1	PacBio	exon	145993173	145993262	.	-	.	ID=1.1044.6.exon12;Name=1.1044.6.exon12;Parent=1.1044.6
1	PacBio	exon	145995488	145995671	.	-	.	ID=1.1044.6.exon13;Name=1.1044.6.exon13;Parent=1.1044.6
1	PacBio	transcript	145980599	145995649	.	-	.	ID=1.1044.7;Name=1.1044.7;Parent=1.1044;Coverage=100.0;Identity=100.0;ccs_id=m160523_075217_42221_c100979692550000001823212907061656_s1_p0/138998/1790_115_CCS_sense;Lable=Novel-isoform
1	PacBio	exon	145980599	145980889	.	-	.	ID=1.1044.7.exon1;Name=1.1044.7.exon1;Parent=1.1044.7
1	PacBio	exon	145981447	145981677	.	-	.	ID=1.1044.7.exon2;Name=1.1044.7.exon2;Parent=1.1044.7
1	PacBio	exon	145982531	145982603	.	-	.	ID=1.1044.7.exon3;Name=1.1044.7.exon3;Parent=1.1044.7
1	PacBio	exon	145982705	145982809	.	-	.	ID=1.1044.7.exon4;Name=1.1044.7.exon4;Parent=1.1044.7
1	PacBio	exon	145983833	145983914	.	-	.	ID=1.1044.7.exon5;Name=1.1044.7.exon5;Parent=1.1044.7
1	PacBio	exon	145984394	145984487	.	-	.	ID=1.1044.7.exon6;Name=1.1044.7.exon6;Parent=1.1044.7
1	PacBio	exon	145985782	145985878	.	-	.	ID=1.1044.7.exon7;Name=1.1044.7.exon7;Parent=1.1044.7
1	PacBio	exon	145987286	145987422	.	-	.	ID=1.1044.7.exon8;Name=1.1044.7.exon8;Parent=1.1044.7
1	PacBio	exon	145987627	145987720	.	-	.	ID=1.1044.7.exon9;Name=1.1044.7.exon9;Parent=1.1044.7
1	PacBio	exon	145989072	145989241	.	-	.	ID=1.1044.7.exon10;Name=1.1044.7.exon10;Parent=1.1044.7
1	PacBio	exon	145992909	145992960	.	-	.	ID=1.1044.7.exon11;Name=1.1044.7.exon11;Parent=1.1044.7
1	PacBio	exon	145993173	145993262	.	-	.	ID=1.1044.7.exon12;Name=1.1044.7.exon12;Parent=1.1044.7
1	PacBio	exon	145995488	145995649	.	-	.	ID=1.1044.7.exon13;Name=1.1044.7.exon13;Parent=1.1044.7
1	PacBio	gene	146001202	146025586	.	-	.	ID=1.1045;Name=1.1045;Annotation_gene_id=ENSSSCG00000004775
1	PacBio	transcript	146007980	146025586	.	-	.	ID=1.1045.1;Name=1.1045.1;Parent=1.1045;Coverage=99.5;Identity=99.5;ccs_id=m160522_183549_42221_c100979692550000001823212907061653_s1_p0/129627/31_1724_CCS_sense;Lable=Novel-isoform
1	PacBio	exon	146007980	146009154	.	-	.	ID=1.1045.1.exon1;Name=1.1045.1.exon1;Parent=1.1045.1
1	PacBio	exon	146009274	146009321	.	-	.	ID=1.1045.1.exon2;Name=1.1045.1.exon2;Parent=1.1045.1
1	PacBio	exon	146010127	146010256	.	-	.	ID=1.1045.1.exon3;Name=1.1045.1.exon3;Parent=1.1045.1
1	PacBio	exon	146014463	146014557	.	-	.	ID=1.1045.1.exon4;Name=1.1045.1.exon4;Parent=1.1045.1
1	PacBio	exon	146025338	146025586	.	-	.	ID=1.1045.1.exon5;Name=1.1045.1.exon5;Parent=1.1045.1
1	PacBio	transcript	146003072	146014759	.	-	.	ID=1.1045.2;Name=1.1045.2;Parent=1.1045;Coverage=99.7;Identity=99.7;ccs_id=m160522_225959_42221_c100979692550000001823212907061654_s1_p0/157880/2435_58_CCS_sense;Lable=Novel-isoform
1	PacBio	exon	146003072	146003163	.	-	.	ID=1.1045.2.exon1;Name=1.1045.2.exon1;Parent=1.1045.2
1	PacBio	exon	146004310	146004384	.	-	.	ID=1.1045.2.exon2;Name=1.1045.2.exon2;Parent=1.1045.2
1	PacBio	exon	146005386	146005441	.	-	.	ID=1.1045.2.exon3;Name=1.1045.2.exon3;Parent=1.1045.2
1	PacBio	exon	146007237	146007330	.	-	.	ID=1.1045.2.exon4;Name=1.1045.2.exon4;Parent=1.1045.2
1	PacBio	exon	146007526	146009321	.	-	.	ID=1.1045.2.exon5;Name=1.1045.2.exon5;Parent=1.1045.2
1	PacBio	exon	146010127	146010256	.	-	.	ID=1.1045.2.exon6;Name=1.1045.2.exon6;Parent=1.1045.2
1	PacBio	exon	146014463	146014557	.	-	.	ID=1.1045.2.exon7;Name=1.1045.2.exon7;Parent=1.1045.2
1	PacBio	exon	146014721	146014759	.	-	.	ID=1.1045.2.exon8;Name=1.1045.2.exon8;Parent=1.1045.2
1	PacBio	transcript	146002016	146014806	.	-	.	ID=1.1045.3;Name=1.1045.3;Parent=1.1045;Coverage=99.9;Identity=99.9;ccs_id=m160522_141116_42221_c100979692550000001823212907061652_s1_p0/136889/31_1874_CCS_sense
1	PacBio	exon	146002016	146003163	.	-	.	ID=1.1045.3.exon1;Name=1.1045.3.exon1;Parent=1.1045.3
1	PacBio	exon	146004310	146004384	.	-	.	ID=1.1045.3.exon2;Name=1.1045.3.exon2;Parent=1.1045.3
1	PacBio	exon	146005386	146005441	.	-	.	ID=1.1045.3.exon3;Name=1.1045.3.exon3;Parent=1.1045.3
1	PacBio	exon	146007237	146007330	.	-	.	ID=1.1045.3.exon4;Name=1.1045.3.exon4;Parent=1.1045.3
1	PacBio	exon	146007526	146007631	.	-	.	ID=1.1045.3.exon5;Name=1.1045.3.exon5;Parent=1.1045.3
1	PacBio	exon	146009274	146009321	.	-	.	ID=1.1045.3.exon6;Name=1.1045.3.exon6;Parent=1.1045.3
1	PacBio	exon	146010127	146010256	.	-	.	ID=1.1045.3.exon7;Name=1.1045.3.exon7;Parent=1.1045.3
1	PacBio	exon	146014463	146014557	.	-	.	ID=1.1045.3.exon8;Name=1.1045.3.exon8;Parent=1.1045.3
1	PacBio	exon	146014721	146014806	.	-	.	ID=1.1045.3.exon9;Name=1.1045.3.exon9;Parent=1.1045.3
1	PacBio	transcript	146002414	146025493	.	-	.	ID=1.1045.4;Name=1.1045.4;Parent=1.1045;Coverage=99.7;Identity=99.3;ccs_id=m160527_001522_42199_c100941382550000001823217706101635_s1_p0/35532/1568_63_CCS_sense;Lable=Novel-isoform
1	PacBio	exon	146002414	146003163	.	-	.	ID=1.1045.4.exon1;Name=1.1045.4.exon1;Parent=1.1045.4
1	PacBio	exon	146004310	146004384	.	-	.	ID=1.1045.4.exon2;Name=1.1045.4.exon2;Parent=1.1045.4
1	PacBio	exon	146005386	146005441	.	-	.	ID=1.1045.4.exon3;Name=1.1045.4.exon3;Parent=1.1045.4
1	PacBio	exon	146007237	146007330	.	-	.	ID=1.1045.4.exon4;Name=1.1045.4.exon4;Parent=1.1045.4
1	PacBio	exon	146007526	146007631	.	-	.	ID=1.1045.4.exon5;Name=1.1045.4.exon5;Parent=1.1045.4
1	PacBio	exon	146009274	146009321	.	-	.	ID=1.1045.4.exon6;Name=1.1045.4.exon6;Parent=1.1045.4
1	PacBio	exon	146010127	146010256	.	-	.	ID=1.1045.4.exon7;Name=1.1045.4.exon7;Parent=1.1045.4
1	PacBio	exon	146014463	146014557	.	-	.	ID=1.1045.4.exon8;Name=1.1045.4.exon8;Parent=1.1045.4
1	PacBio	exon	146025338	146025493	.	-	.	ID=1.1045.4.exon9;Name=1.1045.4.exon9;Parent=1.1045.4
1	PacBio	transcript	146001202	146025538	.	-	.	ID=1.1045.5;Name=1.1045.5;Parent=1.1045;Coverage=99.3;Identity=99.1;ccs_id=m160522_094721_42221_c100979692550000001823212907061651_s1_p0/62627/58_2848_CCS_sense;Lable=Novel-isoform
1	PacBio	exon	146001202	146003163	.	-	.	ID=1.1045.5.exon1;Name=1.1045.5.exon1;Parent=1.1045.5
1	PacBio	exon	146004310	146004384	.	-	.	ID=1.1045.5.exon2;Name=1.1045.5.exon2;Parent=1.1045.5
1	PacBio	exon	146005386	146005441	.	-	.	ID=1.1045.5.exon3;Name=1.1045.5.exon3;Parent=1.1045.5
1	PacBio	exon	146007237	146007330	.	-	.	ID=1.1045.5.exon4;Name=1.1045.5.exon4;Parent=1.1045.5
1	PacBio	exon	146007526	146007631	.	-	.	ID=1.1045.5.exon5;Name=1.1045.5.exon5;Parent=1.1045.5
1	PacBio	exon	146009274	146009321	.	-	.	ID=1.1045.5.exon6;Name=1.1045.5.exon6;Parent=1.1045.5
1	PacBio	exon	146010127	146010256	.	-	.	ID=1.1045.5.exon7;Name=1.1045.5.exon7;Parent=1.1045.5
1	PacBio	exon	146014463	146014557	.	-	.	ID=1.1045.5.exon8;Name=1.1045.5.exon8;Parent=1.1045.5
1	PacBio	exon	146014721	146014755	.	-	.	ID=1.1045.5.exon9;Name=1.1045.5.exon9;Parent=1.1045.5
1	PacBio	exon	146025362	146025538	.	-	.	ID=1.1045.5.exon10;Name=1.1045.5.exon10;Parent=1.1045.5
1	PacBio	gene	146124956	146126836	.	-	.	ID=1.1046;Name=1.1046;Lable=Novel-gene
1	PacBio	transcript	146124956	146126836	.	-	.	ID=1.1046.1;Name=1.1046.1;Parent=1.1046;Coverage=99.8;Identity=99.6;ccs_id=m160522_141116_42221_c100979692550000001823212907061652_s1_p0/106129/1933_58_CCS_indeterminate;Lable=Novel-isoform
1	PacBio	exon	146124956	146126836	.	-	.	ID=1.1046.1.exon1;Name=1.1046.1.exon1;Parent=1.1046.1
1	PacBio	gene	146134680	146136439	.	-	.	ID=1.1047;Name=1.1047;Lable=Novel-gene
1	PacBio	transcript	146134680	146136439	.	-	.	ID=1.1047.1;Name=1.1047.1;Parent=1.1047;Coverage=98.3;Identity=98.3;ccs_id=m160522_183549_42221_c100979692550000001823212907061653_s1_p0/146027/1805_56_CCS_indeterminate;Lable=Novel-isoform
1	PacBio	exon	146134680	146136439	.	-	.	ID=1.1047.1.exon1;Name=1.1047.1.exon1;Parent=1.1047.1
1	PacBio	gene	146252439	146470242	.	-	.	ID=1.1048;Name=1.1048;Annotation_gene_id=ENSSSCG00000004785;ENSSSCG00000029702
1	PacBio	transcript	146252815	146466910	.	-	.	ID=1.1048.1;Name=1.1048.1;Parent=1.1048;Coverage=99.4;Identity=99.4;ccs_id=m160526_153319_42199_c100941382550000001823217706101633_s1_p0/44101/1958_54_CCS_sense;Lable=Novel-isoform
1	PacBio	exon	146252815	146253889	.	-	.	ID=1.1048.1.exon1;Name=1.1048.1.exon1;Parent=1.1048.1
1	PacBio	exon	146466051	146466910	.	-	.	ID=1.1048.1.exon2;Name=1.1048.1.exon2;Parent=1.1048.1
1	PacBio	transcript	146466533	146470217	.	-	.	ID=1.1048.2;Name=1.1048.2;Parent=1.1048;Coverage=100.0;Identity=100.0;ccs_id=m160523_032432_42221_c100979692550000001823212907061655_s1_p0/2870/30_1484_CCS_sense;Lable=Novel-isoform
1	PacBio	exon	146466533	146467216	.	-	.	ID=1.1048.2.exon1;Name=1.1048.2.exon1;Parent=1.1048.2
1	PacBio	exon	146467699	146467731	.	-	.	ID=1.1048.2.exon2;Name=1.1048.2.exon2;Parent=1.1048.2
1	PacBio	exon	146469330	146470016	.	-	.	ID=1.1048.2.exon3;Name=1.1048.2.exon3;Parent=1.1048.2
1	PacBio	exon	146470166	146470217	.	-	.	ID=1.1048.2.exon4;Name=1.1048.2.exon4;Parent=1.1048.2
1	PacBio	transcript	146466526	146470234	.	-	.	ID=1.1048.3;Name=1.1048.3;Parent=1.1048;Coverage=100.0;Identity=100.0;ccs_id=m160522_094721_42221_c100979692550000001823212907061651_s1_p0/152342/31_1010_CCS_sense
1	PacBio	exon	146466526	146467216	.	-	.	ID=1.1048.3.exon1;Name=1.1048.3.exon1;Parent=1.1048.3
1	PacBio	exon	146467699	146467731	.	-	.	ID=1.1048.3.exon2;Name=1.1048.3.exon2;Parent=1.1048.3
1	PacBio	exon	146469330	146469442	.	-	.	ID=1.1048.3.exon3;Name=1.1048.3.exon3;Parent=1.1048.3
1	PacBio	exon	146469944	146470016	.	-	.	ID=1.1048.3.exon4;Name=1.1048.3.exon4;Parent=1.1048.3
1	PacBio	exon	146470166	146470234	.	-	.	ID=1.1048.3.exon5;Name=1.1048.3.exon5;Parent=1.1048.3
1	PacBio	transcript	146252439	146470242	.	-	.	ID=1.1048.4;Name=1.1048.4;Parent=1.1048;Coverage=99.9;Identity=99.9;ccs_id=m160522_052347_42221_c100979692550000001823212907061650_s1_p0/48565/3398_57_CCS_sense;Lable=Novel-isoform
1	PacBio	exon	146252439	146254143	.	-	.	ID=1.1048.4.exon1;Name=1.1048.4.exon1;Parent=1.1048.4
1	PacBio	exon	146465878	146467216	.	-	.	ID=1.1048.4.exon2;Name=1.1048.4.exon2;Parent=1.1048.4
1	PacBio	exon	146467699	146467731	.	-	.	ID=1.1048.4.exon3;Name=1.1048.4.exon3;Parent=1.1048.4
1	PacBio	exon	146469330	146469442	.	-	.	ID=1.1048.4.exon4;Name=1.1048.4.exon4;Parent=1.1048.4
1	PacBio	exon	146469944	146470016	.	-	.	ID=1.1048.4.exon5;Name=1.1048.4.exon5;Parent=1.1048.4
1	PacBio	exon	146470166	146470242	.	-	.	ID=1.1048.4.exon6;Name=1.1048.4.exon6;Parent=1.1048.4
1	PacBio	transcript	146252443	146470235	.	-	.	ID=1.1048.5;Name=1.1048.5;Parent=1.1048;Coverage=99.7;Identity=99.7;ccs_id=m160522_052347_42221_c100979692550000001823212907061650_s1_p0/35801/3368_56_CCS_sense;Lable=Novel-isoform
1	PacBio	exon	146252443	146254137	.	-	.	ID=1.1048.5.exon1;Name=1.1048.5.exon1;Parent=1.1048.5
1	PacBio	exon	146465872	146467216	.	-	.	ID=1.1048.5.exon2;Name=1.1048.5.exon2;Parent=1.1048.5
1	PacBio	exon	146467699	146467731	.	-	.	ID=1.1048.5.exon3;Name=1.1048.5.exon3;Parent=1.1048.5
1	PacBio	exon	146469330	146469442	.	-	.	ID=1.1048.5.exon4;Name=1.1048.5.exon4;Parent=1.1048.5
1	PacBio	exon	146469944	146470016	.	-	.	ID=1.1048.5.exon5;Name=1.1048.5.exon5;Parent=1.1048.5
1	PacBio	exon	146470166	146470235	.	-	.	ID=1.1048.5.exon6;Name=1.1048.5.exon6;Parent=1.1048.5
1	PacBio	transcript	146252445	146470240	.	-	.	ID=1.1048.6;Name=1.1048.6;Parent=1.1048;Coverage=99.2;Identity=99.2;ccs_id=m160525_112033_42199_c100941512550000001823217706101645_s1_p0/116037/3359_55_CCS_sense;Lable=Novel-isoform
1	PacBio	exon	146252445	146255483	.	-	.	ID=1.1048.6.exon1;Name=1.1048.6.exon1;Parent=1.1048.6
1	PacBio	exon	146255966	146255998	.	-	.	ID=1.1048.6.exon2;Name=1.1048.6.exon2;Parent=1.1048.6
1	PacBio	exon	146257596	146257708	.	-	.	ID=1.1048.6.exon3;Name=1.1048.6.exon3;Parent=1.1048.6
1	PacBio	exon	146258210	146258282	.	-	.	ID=1.1048.6.exon4;Name=1.1048.6.exon4;Parent=1.1048.6
1	PacBio	exon	146258432	146258491	.	-	.	ID=1.1048.6.exon5;Name=1.1048.6.exon5;Parent=1.1048.6
1	PacBio	exon	146469315	146469442	.	-	.	ID=1.1048.6.exon6;Name=1.1048.6.exon6;Parent=1.1048.6
1	PacBio	exon	146469944	146470016	.	-	.	ID=1.1048.6.exon7;Name=1.1048.6.exon7;Parent=1.1048.6
1	PacBio	exon	146470166	146470240	.	-	.	ID=1.1048.6.exon8;Name=1.1048.6.exon8;Parent=1.1048.6
1	PacBio	gene	146493121	146494749	.	-	.	ID=1.1049;Name=1.1049;Lable=Novel-gene
1	PacBio	transcript	146493121	146494749	.	-	.	ID=1.1049.1;Name=1.1049.1;Parent=1.1049;Coverage=99.4;Identity=99.4;ccs_id=m160523_121654_42221_c100979692550000001823212907061657_s1_p0/138666/1686_57_CCS_indeterminate;Lable=Novel-isoform
1	PacBio	exon	146493121	146494749	.	-	.	ID=1.1049.1.exon1;Name=1.1049.1.exon1;Parent=1.1049.1
1	PacBio	gene	17571931	17574077	.	-	.	ID=1.105;Name=1.105;Lable=Novel-gene
1	PacBio	transcript	17571931	17574077	.	-	.	ID=1.105.1;Name=1.105.1;Parent=1.105;Coverage=97.8;Identity=97.8;ccs_id=m160526_023105_42199_c100941382550000001823217706101630_s1_p0/134205/30_2162_CCS_indeterminate;Lable=Novel-isoform
1	PacBio	exon	17571931	17574077	.	-	.	ID=1.105.1.exon1;Name=1.105.1.exon1;Parent=1.105.1
1	PacBio	gene	146502575	146505047	.	-	.	ID=1.1050;Name=1.1050;Lable=Novel-gene
1	PacBio	transcript	146502575	146505047	.	-	.	ID=1.1050.1;Name=1.1050.1;Parent=1.1050;Coverage=99.4;Identity=97.3;ccs_id=m160522_141116_42221_c100979692550000001823212907061652_s1_p0/89924/2589_59_CCS_indeterminate;Lable=Novel-isoform
1	PacBio	exon	146502575	146505047	.	-	.	ID=1.1050.1.exon1;Name=1.1050.1.exon1;Parent=1.1050.1
1	PacBio	gene	146894235	146896221	.	-	.	ID=1.1051;Name=1.1051;Lable=Novel-gene
1	PacBio	transcript	146894235	146896221	.	-	.	ID=1.1051.1;Name=1.1051.1;Parent=1.1051;Coverage=98.2;Identity=98.2;ccs_id=m160526_195422_42199_c100941382550000001823217706101634_s1_p0/66304/29_2001_CCS_indeterminate;Lable=Novel-isoform
1	PacBio	exon	146894235	146896221	.	-	.	ID=1.1051.1.exon1;Name=1.1051.1.exon1;Parent=1.1051.1
1	PacBio	gene	146906015	146920176	.	-	.	ID=1.1052;Name=1.1052;Annotation_gene_id=ENSSSCG00000004789
1	PacBio	transcript	146906015	146909178	.	-	.	ID=1.1052.1;Name=1.1052.1;Parent=1.1052;Coverage=100.0;Identity=100.0;ccs_id=m160522_141116_42221_c100979692550000001823212907061652_s1_p0/144092/2087_68_CCS_sense;Lable=Novel-isoform
1	PacBio	exon	146906015	146907809	.	-	.	ID=1.1052.1.exon1;Name=1.1052.1.exon1;Parent=1.1052.1
1	PacBio	exon	146907996	146908112	.	-	.	ID=1.1052.1.exon2;Name=1.1052.1.exon2;Parent=1.1052.1
1	PacBio	exon	146909072	146909178	.	-	.	ID=1.1052.1.exon3;Name=1.1052.1.exon3;Parent=1.1052.1
1	PacBio	transcript	146906489	146920176	.	-	.	ID=1.1052.2;Name=1.1052.2;Parent=1.1052;Coverage=99.9;Identity=99.9;ccs_id=m160522_094721_42221_c100979692550000001823212907061651_s1_p0/128866/30_4121_CCS_sense
1	PacBio	exon	146906489	146908112	.	-	.	ID=1.1052.2.exon1;Name=1.1052.2.exon1;Parent=1.1052.2
1	PacBio	exon	146909072	146909211	.	-	.	ID=1.1052.2.exon2;Name=1.1052.2.exon2;Parent=1.1052.2
1	PacBio	exon	146909315	146909412	.	-	.	ID=1.1052.2.exon3;Name=1.1052.2.exon3;Parent=1.1052.2
1	PacBio	exon	146910085	146910356	.	-	.	ID=1.1052.2.exon4;Name=1.1052.2.exon4;Parent=1.1052.2
1	PacBio	exon	146910771	146910998	.	-	.	ID=1.1052.2.exon5;Name=1.1052.2.exon5;Parent=1.1052.2
1	PacBio	exon	146911186	146911420	.	-	.	ID=1.1052.2.exon6;Name=1.1052.2.exon6;Parent=1.1052.2
1	PacBio	exon	146912898	146913016	.	-	.	ID=1.1052.2.exon7;Name=1.1052.2.exon7;Parent=1.1052.2
1	PacBio	exon	146913164	146913323	.	-	.	ID=1.1052.2.exon8;Name=1.1052.2.exon8;Parent=1.1052.2
1	PacBio	exon	146914062	146914169	.	-	.	ID=1.1052.2.exon9;Name=1.1052.2.exon9;Parent=1.1052.2
1	PacBio	exon	146914629	146914847	.	-	.	ID=1.1052.2.exon10;Name=1.1052.2.exon10;Parent=1.1052.2
1	PacBio	exon	146915562	146915714	.	-	.	ID=1.1052.2.exon11;Name=1.1052.2.exon11;Parent=1.1052.2
1	PacBio	exon	146915824	146915951	.	-	.	ID=1.1052.2.exon12;Name=1.1052.2.exon12;Parent=1.1052.2
1	PacBio	exon	146916186	146916359	.	-	.	ID=1.1052.2.exon13;Name=1.1052.2.exon13;Parent=1.1052.2
1	PacBio	exon	146916670	146916846	.	-	.	ID=1.1052.2.exon14;Name=1.1052.2.exon14;Parent=1.1052.2
1	PacBio	exon	146917149	146917322	.	-	.	ID=1.1052.2.exon15;Name=1.1052.2.exon15;Parent=1.1052.2
1	PacBio	exon	146918804	146918897	.	-	.	ID=1.1052.2.exon16;Name=1.1052.2.exon16;Parent=1.1052.2
1	PacBio	exon	146920095	146920176	.	-	.	ID=1.1052.2.exon17;Name=1.1052.2.exon17;Parent=1.1052.2
1	PacBio	gene	147286794	147296199	.	-	.	ID=1.1053;Name=1.1053;Lable=Novel-gene
1	PacBio	transcript	147286794	147296199	.	-	.	ID=1.1053.1;Name=1.1053.1;Parent=1.1053;Coverage=99.8;Identity=99.8;ccs_id=m160523_075217_42221_c100979692550000001823212907061656_s1_p0/152981/30_1346_CCS_sense;Lable=Novel-isoform
1	PacBio	exon	147286794	147287538	.	-	.	ID=1.1053.1.exon1;Name=1.1053.1.exon1;Parent=1.1053.1
1	PacBio	exon	147295627	147296199	.	-	.	ID=1.1053.1.exon2;Name=1.1053.1.exon2;Parent=1.1053.1
1	PacBio	gene	147912434	147915664	.	-	.	ID=1.1054;Name=1.1054;Lable=Novel-gene
1	PacBio	transcript	147912434	147915664	.	-	.	ID=1.1054.1;Name=1.1054.1;Parent=1.1054;Coverage=97.0;Identity=97.0;ccs_id=m160522_094721_42221_c100979692550000001823212907061651_s1_p0/78625/3234_63_CCS_indeterminate;Lable=Novel-isoform
1	PacBio	exon	147912434	147915664	.	-	.	ID=1.1054.1.exon1;Name=1.1054.1.exon1;Parent=1.1054.1
1	PacBio	gene	148257734	148259345	.	-	.	ID=1.1055;Name=1.1055;Lable=Novel-gene
1	PacBio	transcript	148257734	148259345	.	-	.	ID=1.1055.1;Name=1.1055.1;Parent=1.1055;Coverage=99.7;Identity=99.7;ccs_id=m160526_153319_42199_c100941382550000001823217706101633_s1_p0/29270/1667_56_CCS_indeterminate;Lable=Novel-isoform
1	PacBio	exon	148257734	148259345	.	-	.	ID=1.1055.1.exon1;Name=1.1055.1.exon1;Parent=1.1055.1
1	PacBio	gene	148260471	148262995	.	-	.	ID=1.1056;Name=1.1056;Lable=Novel-gene
1	PacBio	transcript	148260471	148262995	.	-	.	ID=1.1056.1;Name=1.1056.1;Parent=1.1056;Coverage=100.0;Identity=100.0;ccs_id=m160522_183549_42221_c100979692550000001823212907061653_s1_p0/156593/30_2554_CCS_indeterminate;Lable=Novel-isoform
1	PacBio	exon	148260471	148262995	.	-	.	ID=1.1056.1.exon1;Name=1.1056.1.exon1;Parent=1.1056.1
1	PacBio	gene	148274628	148303733	.	-	.	ID=1.1057;Name=1.1057;Annotation_gene_id=ENSSSCG00000004792
1	PacBio	transcript	148292888	148294067	.	-	.	ID=1.1057.1;Name=1.1057.1;Parent=1.1057;Coverage=99.7;Identity=99.7;ccs_id=m160523_121654_42221_c100979692550000001823212907061657_s1_p0/149488/1239_58_CCS_indeterminate;Lable=Novel-isoform
1	PacBio	exon	148292888	148294067	.	-	.	ID=1.1057.1.exon1;Name=1.1057.1.exon1;Parent=1.1057.1
1	PacBio	transcript	148300959	148303709	.	-	.	ID=1.1057.2;Name=1.1057.2;Parent=1.1057;Coverage=99.7;Identity=99.7;ccs_id=m160522_052347_42221_c100979692550000001823212907061650_s1_p0/34767/2807_61_CCS_indeterminate;Lable=Novel-isoform
1	PacBio	exon	148300959	148303709	.	-	.	ID=1.1057.2.exon1;Name=1.1057.2.exon1;Parent=1.1057.2
1	PacBio	transcript	148274628	148303733	.	-	.	ID=1.1057.3;Name=1.1057.3;Parent=1.1057;Coverage=100.0;Identity=100.0;ccs_id=m160522_183549_42221_c100979692550000001823212907061653_s1_p0/155940/30_1567_CCS_sense;Lable=Novel-isoform
1	PacBio	exon	148274628	148275146	.	-	.	ID=1.1057.3.exon1;Name=1.1057.3.exon1;Parent=1.1057.3
1	PacBio	exon	148275224	148275309	.	-	.	ID=1.1057.3.exon2;Name=1.1057.3.exon2;Parent=1.1057.3
1	PacBio	exon	148277881	148278048	.	-	.	ID=1.1057.3.exon3;Name=1.1057.3.exon3;Parent=1.1057.3
1	PacBio	exon	148284301	148284417	.	-	.	ID=1.1057.3.exon4;Name=1.1057.3.exon4;Parent=1.1057.3
1	PacBio	exon	148285002	148285082	.	-	.	ID=1.1057.3.exon5;Name=1.1057.3.exon5;Parent=1.1057.3
1	PacBio	exon	148288909	148289087	.	-	.	ID=1.1057.3.exon6;Name=1.1057.3.exon6;Parent=1.1057.3
1	PacBio	exon	148292480	148292614	.	-	.	ID=1.1057.3.exon7;Name=1.1057.3.exon7;Parent=1.1057.3
1	PacBio	exon	148294032	148294177	.	-	.	ID=1.1057.3.exon8;Name=1.1057.3.exon8;Parent=1.1057.3
1	PacBio	exon	148303627	148303733	.	-	.	ID=1.1057.3.exon9;Name=1.1057.3.exon9;Parent=1.1057.3
1	PacBio	gene	148280532	148282457	.	-	.	ID=1.1058;Name=1.1058;Lable=Novel-gene
1	PacBio	transcript	148280532	148282457	.	-	.	ID=1.1058.1;Name=1.1058.1;Parent=1.1058;Coverage=98.1;Identity=98.1;ccs_id=m160522_225959_42221_c100979692550000001823212907061654_s1_p0/4900/2007_59_CCS_indeterminate;Lable=Novel-isoform
1	PacBio	exon	148280532	148282457	.	-	.	ID=1.1058.1.exon1;Name=1.1058.1.exon1;Parent=1.1058.1
1	PacBio	gene	148440344	148551363	.	-	.	ID=1.1059;Name=1.1059;Annotation_gene_id=ENSSSCG00000004793
1	PacBio	transcript	148495287	148497790	.	-	.	ID=1.1059.1;Name=1.1059.1;Parent=1.1059;Coverage=98.8;Identity=98.8;ccs_id=m160525_154325_42199_c100941512550000001823217706101646_s1_p0/99400/2550_58_CCS_indeterminate;Lable=Novel-isoform
1	PacBio	exon	148495287	148497790	.	-	.	ID=1.1059.1.exon1;Name=1.1059.1.exon1;Parent=1.1059.1
1	PacBio	transcript	148440344	148551363	.	-	.	ID=1.1059.2;Name=1.1059.2;Parent=1.1059;Coverage=99.4;Identity=99.4;ccs_id=m160522_094721_42221_c100979692550000001823212907061651_s1_p0/121812/4629_57_CCS_sense;Lable=Novel-isoform
1	PacBio	exon	148440344	148443380	.	-	.	ID=1.1059.2.exon1;Name=1.1059.2.exon1;Parent=1.1059.2
1	PacBio	exon	148445485	148445586	.	-	.	ID=1.1059.2.exon2;Name=1.1059.2.exon2;Parent=1.1059.2
1	PacBio	exon	148459942	148460094	.	-	.	ID=1.1059.2.exon3;Name=1.1059.2.exon3;Parent=1.1059.2
1	PacBio	exon	148474711	148474760	.	-	.	ID=1.1059.2.exon4;Name=1.1059.2.exon4;Parent=1.1059.2
1	PacBio	exon	148475799	148475967	.	-	.	ID=1.1059.2.exon5;Name=1.1059.2.exon5;Parent=1.1059.2
1	PacBio	exon	148497260	148497434	.	-	.	ID=1.1059.2.exon6;Name=1.1059.2.exon6;Parent=1.1059.2
1	PacBio	exon	148550082	148550749	.	-	.	ID=1.1059.2.exon7;Name=1.1059.2.exon7;Parent=1.1059.2
1	PacBio	exon	148551129	148551363	.	-	.	ID=1.1059.2.exon8;Name=1.1059.2.exon8;Parent=1.1059.2
1	PacBio	gene	17615344	17616686	.	-	.	ID=1.106;Name=1.106;Lable=Novel-gene
1	PacBio	transcript	17615344	17616686	.	-	.	ID=1.106.1;Name=1.106.1;Parent=1.106;Coverage=97.9;Identity=97.9;ccs_id=m160523_075217_42221_c100979692550000001823212907061656_s1_p0/116539/30_1365_CCS_indeterminate;Lable=Novel-isoform
1	PacBio	exon	17615344	17616686	.	-	.	ID=1.106.1.exon1;Name=1.106.1.exon1;Parent=1.106.1
1	PacBio	gene	148964416	148966195	.	-	.	ID=1.1060;Name=1.1060;Lable=Novel-gene
1	PacBio	transcript	148964416	148966195	.	-	.	ID=1.1060.1;Name=1.1060.1;Parent=1.1060;Coverage=99.2;Identity=99.2;ccs_id=m160522_141116_42221_c100979692550000001823212907061652_s1_p0/71258/1834_56_CCS_indeterminate;Lable=Novel-isoform
1	PacBio	exon	148964416	148966195	.	-	.	ID=1.1060.1.exon1;Name=1.1060.1.exon1;Parent=1.1060.1
1	PacBio	gene	149732904	149734897	.	-	.	ID=1.1061;Name=1.1061;Lable=Novel-gene
1	PacBio	transcript	149732904	149734897	.	-	.	ID=1.1061.1;Name=1.1061.1;Parent=1.1061;Coverage=97.2;Identity=97.0;ccs_id=m160526_023105_42199_c100941382550000001823217706101630_s1_p0/124556/1976_58_CCS_indeterminate;Lable=Novel-isoform
1	PacBio	exon	149732904	149734897	.	-	.	ID=1.1061.1.exon1;Name=1.1061.1.exon1;Parent=1.1061.1
1	PacBio	gene	149907150	149909622	.	-	.	ID=1.1062;Name=1.1062;Annotation_gene_id=ENSSSCG00000022680
1	PacBio	transcript	149907150	149909622	.	-	.	ID=1.1062.1;Name=1.1062.1;Parent=1.1062;Coverage=98.2;Identity=98.2;ccs_id=m160526_153319_42199_c100941382550000001823217706101633_s1_p0/66688/27_2444_CCS_indeterminate;Lable=Novel-isoform
1	PacBio	exon	149907150	149909622	.	-	.	ID=1.1062.1.exon1;Name=1.1062.1.exon1;Parent=1.1062.1
1	PacBio	gene	149911054	149976188	.	-	.	ID=1.1063;Name=1.1063;Annotation_gene_id=ENSSSCG00000022680
1	PacBio	transcript	149911054	149974250	.	-	.	ID=1.1063.1;Name=1.1063.1;Parent=1.1063;Coverage=100.0;Identity=99.9;ccs_id=m160527_001522_42199_c100941382550000001823217706101635_s1_p0/147187/31_1409_CCS_sense;Lable=Novel-isoform
1	PacBio	exon	149911054	149911595	.	-	.	ID=1.1063.1.exon1;Name=1.1063.1.exon1;Parent=1.1063.1
1	PacBio	exon	149959749	149959863	.	-	.	ID=1.1063.1.exon2;Name=1.1063.1.exon2;Parent=1.1063.1
1	PacBio	exon	149969476	149969625	.	-	.	ID=1.1063.1.exon3;Name=1.1063.1.exon3;Parent=1.1063.1
1	PacBio	exon	149970405	149970455	.	-	.	ID=1.1063.1.exon4;Name=1.1063.1.exon4;Parent=1.1063.1
1	PacBio	exon	149971475	149971525	.	-	.	ID=1.1063.1.exon5;Name=1.1063.1.exon5;Parent=1.1063.1
1	PacBio	exon	149972238	149972379	.	-	.	ID=1.1063.1.exon6;Name=1.1063.1.exon6;Parent=1.1063.1
1	PacBio	exon	149973909	149974250	.	-	.	ID=1.1063.1.exon7;Name=1.1063.1.exon7;Parent=1.1063.1
1	PacBio	transcript	149911055	149976188	.	-	.	ID=1.1063.2;Name=1.1063.2;Parent=1.1063;Coverage=99.9;Identity=99.9;ccs_id=m160522_141116_42221_c100979692550000001823212907061652_s1_p0/38759/30_2098_CCS_sense;Lable=Novel-isoform
1	PacBio	exon	149911055	149911595	.	-	.	ID=1.1063.2.exon1;Name=1.1063.2.exon1;Parent=1.1063.2
1	PacBio	exon	149959749	149959863	.	-	.	ID=1.1063.2.exon2;Name=1.1063.2.exon2;Parent=1.1063.2
1	PacBio	exon	149969476	149969625	.	-	.	ID=1.1063.2.exon3;Name=1.1063.2.exon3;Parent=1.1063.2
1	PacBio	exon	149970405	149970455	.	-	.	ID=1.1063.2.exon4;Name=1.1063.2.exon4;Parent=1.1063.2
1	PacBio	exon	149971475	149971525	.	-	.	ID=1.1063.2.exon5;Name=1.1063.2.exon5;Parent=1.1063.2
1	PacBio	exon	149972238	149972379	.	-	.	ID=1.1063.2.exon6;Name=1.1063.2.exon6;Parent=1.1063.2
1	PacBio	exon	149973909	149974141	.	-	.	ID=1.1063.2.exon7;Name=1.1063.2.exon7;Parent=1.1063.2
1	PacBio	exon	149975405	149976188	.	-	.	ID=1.1063.2.exon8;Name=1.1063.2.exon8;Parent=1.1063.2
1	PacBio	gene	149917322	149921557	.	-	.	ID=1.1064;Name=1.1064;Lable=Novel-gene
1	PacBio	transcript	149917322	149921557	.	-	.	ID=1.1064.1;Name=1.1064.1;Parent=1.1064;Coverage=99.4;Identity=99.4;ccs_id=m160522_094721_42221_c100979692550000001823212907061651_s1_p0/74766/4275_58_CCS_indeterminate;Lable=Novel-isoform
1	PacBio	exon	149917322	149921557	.	-	.	ID=1.1064.1.exon1;Name=1.1064.1.exon1;Parent=1.1064.1
1	PacBio	gene	150082584	150083874	.	-	.	ID=1.1065;Name=1.1065;Lable=Novel-gene
1	PacBio	transcript	150082584	150083874	.	-	.	ID=1.1065.1;Name=1.1065.1;Parent=1.1065;Coverage=98.7;Identity=98.7;ccs_id=m160525_200328_42199_c100941512550000001823217706101647_s1_p0/278/1335_58_CCS_indeterminate;Lable=Novel-isoform
1	PacBio	exon	150082584	150083874	.	-	.	ID=1.1065.1.exon1;Name=1.1065.1.exon1;Parent=1.1065.1
1	PacBio	gene	150160257	150163463	.	-	.	ID=1.1066;Name=1.1066;Lable=Novel-gene
1	PacBio	transcript	150160257	150163463	.	-	.	ID=1.1066.1;Name=1.1066.1;Parent=1.1066;Coverage=98.3;Identity=98.3;ccs_id=m160525_112033_42199_c100941512550000001823217706101645_s1_p0/120429/3236_58_CCS_indeterminate;Lable=Novel-isoform
1	PacBio	exon	150160257	150163463	.	-	.	ID=1.1066.1.exon1;Name=1.1066.1.exon1;Parent=1.1066.1
1	PacBio	gene	150163761	150271971	.	-	.	ID=1.1067;Name=1.1067;Annotation_gene_id=ENSSSCG00000026900
1	PacBio	transcript	150164823	150166780	.	-	.	ID=1.1067.1;Name=1.1067.1;Parent=1.1067;Coverage=99.3;Identity=99.3;ccs_id=m160522_183549_42221_c100979692550000001823212907061653_s1_p0/80568/31_1982_CCS_indeterminate;Lable=Novel-isoform
1	PacBio	exon	150164823	150166780	.	-	.	ID=1.1067.1.exon1;Name=1.1067.1.exon1;Parent=1.1067.1
1	PacBio	transcript	150163761	150271971	.	-	.	ID=1.1067.2;Name=1.1067.2;Parent=1.1067;Coverage=97.1;Identity=97.1;ccs_id=m160522_225959_42221_c100979692550000001823212907061654_s1_p0/85630/1944_69_CCS_sense;Lable=Novel-isoform
1	PacBio	exon	150163761	150165042	.	-	.	ID=1.1067.2.exon1;Name=1.1067.2.exon1;Parent=1.1067.2
1	PacBio	exon	150165396	150165475	.	-	.	ID=1.1067.2.exon2;Name=1.1067.2.exon2;Parent=1.1067.2
1	PacBio	exon	150198978	150199050	.	-	.	ID=1.1067.2.exon3;Name=1.1067.2.exon3;Parent=1.1067.2
1	PacBio	exon	150202416	150202476	.	-	.	ID=1.1067.2.exon4;Name=1.1067.2.exon4;Parent=1.1067.2
1	PacBio	exon	150209522	150209586	.	-	.	ID=1.1067.2.exon5;Name=1.1067.2.exon5;Parent=1.1067.2
1	PacBio	exon	150210485	150210530	.	-	.	ID=1.1067.2.exon6;Name=1.1067.2.exon6;Parent=1.1067.2
1	PacBio	exon	150271683	150271971	.	-	.	ID=1.1067.2.exon7;Name=1.1067.2.exon7;Parent=1.1067.2
1	PacBio	gene	150184826	150187886	.	-	.	ID=1.1068;Name=1.1068;Annotation_gene_id=ENSSSCG00000026900
1	PacBio	transcript	150184826	150187886	.	-	.	ID=1.1068.1;Name=1.1068.1;Parent=1.1068;Coverage=99.1;Identity=99.1;ccs_id=m160522_052347_42221_c100979692550000001823212907061650_s1_p0/31540/29_1994_CCS_sense;Lable=Novel-isoform
1	PacBio	exon	150184826	150184874	.	-	.	ID=1.1068.1.exon1;Name=1.1068.1.exon1;Parent=1.1068.1
1	PacBio	exon	150185980	150187886	.	-	.	ID=1.1068.1.exon2;Name=1.1068.1.exon2;Parent=1.1068.1
1	PacBio	gene	151826571	151827261	.	-	.	ID=1.1069;Name=1.1069;Lable=Novel-gene
1	PacBio	transcript	151826571	151827261	.	-	.	ID=1.1069.1;Name=1.1069.1;Parent=1.1069;Coverage=99.0;Identity=99.0;ccs_id=m160525_200328_42199_c100941512550000001823217706101647_s1_p0/96323/31_723_CCS_indeterminate;Lable=Novel-isoform
1	PacBio	exon	151826571	151827261	.	-	.	ID=1.1069.1.exon1;Name=1.1069.1.exon1;Parent=1.1069.1
1	PacBio	gene	17820375	17822180	.	-	.	ID=1.107;Name=1.107;Lable=Novel-gene
1	PacBio	transcript	17820375	17822180	.	-	.	ID=1.107.1;Name=1.107.1;Parent=1.107;Coverage=99.4;Identity=96.5;ccs_id=m160522_141116_42221_c100979692550000001823212907061652_s1_p0/112391/1922_59_CCS_indeterminate;Lable=Novel-isoform
1	PacBio	exon	17820375	17822180	.	-	.	ID=1.107.1.exon1;Name=1.107.1.exon1;Parent=1.107.1
1	PacBio	gene	152135891	152138358	.	-	.	ID=1.1070;Name=1.1070;Lable=Novel-gene
1	PacBio	transcript	152135891	152138358	.	-	.	ID=1.1070.1;Name=1.1070.1;Parent=1.1070;Coverage=99.8;Identity=99.8;ccs_id=m160522_141116_42221_c100979692550000001823212907061652_s1_p0/129317/27_2493_CCS_indeterminate;Lable=Novel-isoform
1	PacBio	exon	152135891	152138358	.	-	.	ID=1.1070.1.exon1;Name=1.1070.1.exon1;Parent=1.1070.1
1	PacBio	gene	152171397	152173426	.	-	.	ID=1.1071;Name=1.1071;Lable=Novel-gene
1	PacBio	transcript	152171397	152173426	.	-	.	ID=1.1071.1;Name=1.1071.1;Parent=1.1071;Coverage=99.8;Identity=99.8;ccs_id=m160526_065237_42199_c100941382550000001823217706101631_s1_p0/67588/29_1889_CCS_sense;Lable=Novel-isoform
1	PacBio	exon	152171397	152172677	.	-	.	ID=1.1071.1.exon1;Name=1.1071.1.exon1;Parent=1.1071.1
1	PacBio	exon	152172847	152173426	.	-	.	ID=1.1071.1.exon2;Name=1.1071.1.exon2;Parent=1.1071.1
1	PacBio	gene	152173856	152180265	.	-	.	ID=1.1072;Name=1.1072;Lable=Novel-gene
1	PacBio	transcript	152173858	152180238	.	-	.	ID=1.1072.1;Name=1.1072.1;Parent=1.1072;Coverage=97.2;Identity=97.1;ccs_id=m160525_200328_42199_c100941512550000001823217706101647_s1_p0/74453/32_3776_CCS_sense;Lable=Novel-isoform
1	PacBio	exon	152173858	152177424	.	-	.	ID=1.1072.1.exon1;Name=1.1072.1.exon1;Parent=1.1072.1
1	PacBio	exon	152179998	152180238	.	-	.	ID=1.1072.1.exon2;Name=1.1072.1.exon2;Parent=1.1072.1
1	PacBio	transcript	152173856	152180265	.	-	.	ID=1.1072.2;Name=1.1072.2;Parent=1.1072;Coverage=98.1;Identity=98.1;ccs_id=m160523_121654_42221_c100979692550000001823212907061657_s1_p0/115063/30_1408_CCS_sense;Lable=Novel-isoform
1	PacBio	exon	152173856	152174918	.	-	.	ID=1.1072.2.exon1;Name=1.1072.2.exon1;Parent=1.1072.2
1	PacBio	exon	152177368	152177424	.	-	.	ID=1.1072.2.exon2;Name=1.1072.2.exon2;Parent=1.1072.2
1	PacBio	exon	152179998	152180265	.	-	.	ID=1.1072.2.exon3;Name=1.1072.2.exon3;Parent=1.1072.2
1	PacBio	gene	152186099	152195049	.	-	.	ID=1.1073;Name=1.1073;Annotation_gene_id=ENSSSCG00000004799
1	PacBio	transcript	152186099	152195049	.	-	.	ID=1.1073.1;Name=1.1073.1;Parent=1.1073;Coverage=99.7;Identity=99.7;ccs_id=m160522_052347_42221_c100979692550000001823212907061650_s1_p0/134339/4636_64_CCS_sense
1	PacBio	exon	152186099	152190561	.	-	.	ID=1.1073.1.exon1;Name=1.1073.1.exon1;Parent=1.1073.1
1	PacBio	exon	152194950	152195049	.	-	.	ID=1.1073.1.exon2;Name=1.1073.1.exon2;Parent=1.1073.1
1	PacBio	gene	153515259	153516535	.	-	.	ID=1.1074;Name=1.1074;Annotation_gene_id=ENSSSCG00000004812
1	PacBio	transcript	153515259	153516535	.	-	.	ID=1.1074.1;Name=1.1074.1;Parent=1.1074;Coverage=99.9;Identity=99.8;ccs_id=m160526_195422_42199_c100941382550000001823217706101634_s1_p0/160902/1330_57_CCS_indeterminate;Lable=Novel-isoform
1	PacBio	exon	153515259	153516535	.	-	.	ID=1.1074.1.exon1;Name=1.1074.1.exon1;Parent=1.1074.1
1	PacBio	gene	153520328	153521885	.	-	.	ID=1.1075;Name=1.1075;Annotation_gene_id=ENSSSCG00000004812
1	PacBio	transcript	153520328	153521885	.	-	.	ID=1.1075.1;Name=1.1075.1;Parent=1.1075;Coverage=99.8;Identity=99.8;ccs_id=m160523_121654_42221_c100979692550000001823212907061657_s1_p0/39095/30_1584_CCS_indeterminate;Lable=Novel-isoform
1	PacBio	exon	153520328	153521885	.	-	.	ID=1.1075.1.exon1;Name=1.1075.1.exon1;Parent=1.1075.1
1	PacBio	gene	153521685	153540955	.	-	.	ID=1.1076;Name=1.1076;Annotation_gene_id=ENSSSCG00000004812
1	PacBio	transcript	153521685	153525029	.	-	.	ID=1.1076.1;Name=1.1076.1;Parent=1.1076;Coverage=98.2;Identity=98.1;ccs_id=m160522_052347_42221_c100979692550000001823212907061650_s1_p0/139396/26_3425_CCS_indeterminate;Lable=Novel-isoform
1	PacBio	exon	153521685	153525029	.	-	.	ID=1.1076.1.exon1;Name=1.1076.1.exon1;Parent=1.1076.1
1	PacBio	transcript	153535894	153538758	.	-	.	ID=1.1076.2;Name=1.1076.2;Parent=1.1076;Coverage=99.9;Identity=98.5;ccs_id=m160522_094721_42221_c100979692550000001823212907061651_s1_p0/79008/31_2931_CCS_indeterminate;Lable=Novel-isoform
1	PacBio	exon	153535894	153538758	.	-	.	ID=1.1076.2.exon1;Name=1.1076.2.exon1;Parent=1.1076.2
1	PacBio	transcript	153522766	153540955	.	-	.	ID=1.1076.3;Name=1.1076.3;Parent=1.1076;Coverage=99.9;Identity=99.9;ccs_id=m160522_183549_42221_c100979692550000001823212907061653_s1_p0/10678/2005_55_CCS_sense
1	PacBio	exon	153522766	153524426	.	-	.	ID=1.1076.3.exon1;Name=1.1076.3.exon1;Parent=1.1076.3
1	PacBio	exon	153531658	153531792	.	-	.	ID=1.1076.3.exon2;Name=1.1076.3.exon2;Parent=1.1076.3
1	PacBio	exon	153537284	153537413	.	-	.	ID=1.1076.3.exon3;Name=1.1076.3.exon3;Parent=1.1076.3
1	PacBio	exon	153540926	153540955	.	-	.	ID=1.1076.3.exon4;Name=1.1076.3.exon4;Parent=1.1076.3
1	PacBio	gene	153581625	153583988	.	-	.	ID=1.1077;Name=1.1077;Annotation_gene_id=ENSSSCG00000004812
1	PacBio	transcript	153581625	153583988	.	-	.	ID=1.1077.1;Name=1.1077.1;Parent=1.1077;Coverage=99.0;Identity=99.0;ccs_id=m160526_023105_42199_c100941382550000001823217706101630_s1_p0/154600/31_2392_CCS_indeterminate;Lable=Novel-isoform
1	PacBio	exon	153581625	153583988	.	-	.	ID=1.1077.1.exon1;Name=1.1077.1.exon1;Parent=1.1077.1
1	PacBio	gene	153592702	153594667	.	-	.	ID=1.1078;Name=1.1078;Lable=Novel-gene
1	PacBio	transcript	153592702	153594667	.	-	.	ID=1.1078.1;Name=1.1078.1;Parent=1.1078;Coverage=99.3;Identity=99.3;ccs_id=m160527_090058_42199_c100941382550000001823217706101637_s1_p0/24762/29_1985_CCS_indeterminate;Lable=Novel-isoform
1	PacBio	exon	153592702	153594667	.	-	.	ID=1.1078.1.exon1;Name=1.1078.1.exon1;Parent=1.1078.1
1	PacBio	gene	153674183	153676037	.	-	.	ID=1.1079;Name=1.1079;Lable=Novel-gene
1	PacBio	transcript	153674183	153676037	.	-	.	ID=1.1079.1;Name=1.1079.1;Parent=1.1079;Coverage=97.3;Identity=97.3;ccs_id=m160522_225959_42221_c100979692550000001823212907061654_s1_p0/45778/29_1889_CCS_indeterminate;Lable=Novel-isoform
1	PacBio	exon	153674183	153676037	.	-	.	ID=1.1079.1.exon1;Name=1.1079.1.exon1;Parent=1.1079.1
1	PacBio	gene	17891012	17908133	.	-	.	ID=1.108;Name=1.108;Annotation_gene_id=ENSSSCG00000004093
1	PacBio	transcript	17891012	17908133	.	-	.	ID=1.108.1;Name=1.108.1;Parent=1.108;Coverage=99.2;Identity=99.2;ccs_id=m160522_094721_42221_c100979692550000001823212907061651_s1_p0/144311/31_1134_CCS_sense;Lable=Novel-isoform
1	PacBio	exon	17891012	17891563	.	-	.	ID=1.108.1.exon1;Name=1.108.1.exon1;Parent=1.108.1
1	PacBio	exon	17895486	17895644	.	-	.	ID=1.108.1.exon2;Name=1.108.1.exon2;Parent=1.108.1
1	PacBio	exon	17896592	17896783	.	-	.	ID=1.108.1.exon3;Name=1.108.1.exon3;Parent=1.108.1
1	PacBio	exon	17907935	17908133	.	-	.	ID=1.108.1.exon4;Name=1.108.1.exon4;Parent=1.108.1
1	PacBio	gene	153705424	153707661	.	-	.	ID=1.1080;Name=1.1080;Lable=Novel-gene
1	PacBio	transcript	153705424	153707661	.	-	.	ID=1.1080.1;Name=1.1080.1;Parent=1.1080;Coverage=99.4;Identity=99.4;ccs_id=m160526_111236_42199_c100941382550000001823217706101632_s1_p0/26293/2288_58_CCS_indeterminate;Lable=Novel-isoform
1	PacBio	exon	153705424	153707661	.	-	.	ID=1.1080.1.exon1;Name=1.1080.1.exon1;Parent=1.1080.1
1	PacBio	gene	153726731	153730012	.	-	.	ID=1.1081;Name=1.1081;Lable=Novel-gene
1	PacBio	transcript	153726731	153730012	.	-	.	ID=1.1081.1;Name=1.1081.1;Parent=1.1081;Coverage=98.5;Identity=98.4;ccs_id=m160525_154325_42199_c100941512550000001823217706101646_s1_p0/87499/3313_62_CCS_indeterminate;Lable=Novel-isoform
1	PacBio	exon	153726731	153730012	.	-	.	ID=1.1081.1.exon1;Name=1.1081.1.exon1;Parent=1.1081.1
1	PacBio	gene	153736177	153738796	.	-	.	ID=1.1082;Name=1.1082;Lable=Novel-gene
1	PacBio	transcript	153736177	153738796	.	-	.	ID=1.1082.1;Name=1.1082.1;Parent=1.1082;Coverage=99.2;Identity=99.2;ccs_id=m160522_094721_42221_c100979692550000001823212907061651_s1_p0/119407/2663_57_CCS_indeterminate;Lable=Novel-isoform
1	PacBio	exon	153736177	153738796	.	-	.	ID=1.1082.1.exon1;Name=1.1082.1.exon1;Parent=1.1082.1
1	PacBio	gene	153742048	153745468	.	-	.	ID=1.1083;Name=1.1083;Lable=Novel-gene
1	PacBio	transcript	153742048	153745468	.	-	.	ID=1.1083.1;Name=1.1083.1;Parent=1.1083;Coverage=99.8;Identity=98.5;ccs_id=m160522_052347_42221_c100979692550000001823212907061650_s1_p0/102063/31_3497_CCS_indeterminate;Lable=Novel-isoform
1	PacBio	exon	153742048	153745468	.	-	.	ID=1.1083.1.exon1;Name=1.1083.1.exon1;Parent=1.1083.1
1	PacBio	gene	153761973	153765211	.	-	.	ID=1.1084;Name=1.1084;Lable=Novel-gene
1	PacBio	transcript	153761973	153765211	.	-	.	ID=1.1084.1;Name=1.1084.1;Parent=1.1084;Coverage=98.6;Identity=98.6;ccs_id=m160522_094721_42221_c100979692550000001823212907061651_s1_p0/125964/31_3250_CCS_indeterminate;Lable=Novel-isoform
1	PacBio	exon	153761973	153765211	.	-	.	ID=1.1084.1.exon1;Name=1.1084.1.exon1;Parent=1.1084.1
1	PacBio	gene	153839020	153842954	.	-	.	ID=1.1085;Name=1.1085;Lable=Novel-gene
1	PacBio	transcript	153839020	153842954	.	-	.	ID=1.1085.1;Name=1.1085.1;Parent=1.1085;Coverage=98.7;Identity=98.1;ccs_id=m160522_094721_42221_c100979692550000001823212907061651_s1_p0/123488/4018_91_CCS_indeterminate;Lable=Novel-isoform
1	PacBio	exon	153839020	153842954	.	-	.	ID=1.1085.1.exon1;Name=1.1085.1.exon1;Parent=1.1085.1
1	PacBio	gene	154080867	154169647	.	-	.	ID=1.1086;Name=1.1086;Annotation_gene_id=ENSSSCG00000004813
1	PacBio	transcript	154080867	154169647	.	-	.	ID=1.1086.1;Name=1.1086.1;Parent=1.1086;Coverage=99.4;Identity=99.4;ccs_id=m160522_052347_42221_c100979692550000001823212907061650_s1_p0/47866/3020_81_CCS_sense;Lable=Novel-isoform
1	PacBio	exon	154080867	154082598	.	-	.	ID=1.1086.1.exon1;Name=1.1086.1.exon1;Parent=1.1086.1
1	PacBio	exon	154086447	154086574	.	-	.	ID=1.1086.1.exon2;Name=1.1086.1.exon2;Parent=1.1086.1
1	PacBio	exon	154098822	154098927	.	-	.	ID=1.1086.1.exon3;Name=1.1086.1.exon3;Parent=1.1086.1
1	PacBio	exon	154123430	154123607	.	-	.	ID=1.1086.1.exon4;Name=1.1086.1.exon4;Parent=1.1086.1
1	PacBio	exon	154139505	154139630	.	-	.	ID=1.1086.1.exon5;Name=1.1086.1.exon5;Parent=1.1086.1
1	PacBio	exon	154139786	154139936	.	-	.	ID=1.1086.1.exon6;Name=1.1086.1.exon6;Parent=1.1086.1
1	PacBio	exon	154142806	154142929	.	-	.	ID=1.1086.1.exon7;Name=1.1086.1.exon7;Parent=1.1086.1
1	PacBio	exon	154149898	154150097	.	-	.	ID=1.1086.1.exon8;Name=1.1086.1.exon8;Parent=1.1086.1
1	PacBio	exon	154169446	154169647	.	-	.	ID=1.1086.1.exon9;Name=1.1086.1.exon9;Parent=1.1086.1
1	PacBio	gene	154216498	154217450	.	-	.	ID=1.1087;Name=1.1087;Lable=Novel-gene
1	PacBio	transcript	154216498	154217450	.	-	.	ID=1.1087.1;Name=1.1087.1;Parent=1.1087;Coverage=99.1;Identity=99.1;ccs_id=m160523_032432_42221_c100979692550000001823212907061655_s1_p0/55289/1013_54_CCS_indeterminate;Lable=Novel-isoform
1	PacBio	exon	154216498	154217450	.	-	.	ID=1.1087.1.exon1;Name=1.1087.1.exon1;Parent=1.1087.1
1	PacBio	gene	154251143	154253196	.	-	.	ID=1.1088;Name=1.1088;Lable=Novel-gene
1	PacBio	transcript	154251143	154253196	.	-	.	ID=1.1088.1;Name=1.1088.1;Parent=1.1088;Coverage=98.7;Identity=98.7;ccs_id=m160522_141116_42221_c100979692550000001823212907061652_s1_p0/65121/2086_56_CCS_indeterminate;Lable=Novel-isoform
1	PacBio	exon	154251143	154253196	.	-	.	ID=1.1088.1.exon1;Name=1.1088.1.exon1;Parent=1.1088.1
1	PacBio	gene	154619848	154621761	.	-	.	ID=1.1089;Name=1.1089;Lable=Novel-gene
1	PacBio	transcript	154619848	154621761	.	-	.	ID=1.1089.1;Name=1.1089.1;Parent=1.1089;Coverage=99.8;Identity=99.8;ccs_id=m160522_225959_42221_c100979692550000001823212907061654_s1_p0/1775/1973_59_CCS_indeterminate;Lable=Novel-isoform
1	PacBio	exon	154619848	154621761	.	-	.	ID=1.1089.1.exon1;Name=1.1089.1.exon1;Parent=1.1089.1
1	PacBio	gene	17995589	18078985	.	-	.	ID=1.109;Name=1.109;Annotation_gene_id=ENSSSCG00000004094
1	PacBio	transcript	17995589	18078985	.	-	.	ID=1.109.1;Name=1.109.1;Parent=1.109;Coverage=99.9;Identity=99.9;ccs_id=m160526_065237_42199_c100941382550000001823217706101631_s1_p0/91059/31_1975_CCS_sense
1	PacBio	exon	17995589	17997182	.	-	.	ID=1.109.1.exon1;Name=1.109.1.exon1;Parent=1.109.1
1	PacBio	exon	18017973	18018005	.	-	.	ID=1.109.1.exon2;Name=1.109.1.exon2;Parent=1.109.1
1	PacBio	exon	18019650	18019733	.	-	.	ID=1.109.1.exon3;Name=1.109.1.exon3;Parent=1.109.1
1	PacBio	exon	18078750	18078985	.	-	.	ID=1.109.1.exon4;Name=1.109.1.exon4;Parent=1.109.1
1	PacBio	gene	154673990	154676173	.	-	.	ID=1.1090;Name=1.1090;Lable=Novel-gene
1	PacBio	transcript	154673990	154676173	.	-	.	ID=1.1090.1;Name=1.1090.1;Parent=1.1090;Coverage=99.9;Identity=99.9;ccs_id=m160522_225959_42221_c100979692550000001823212907061654_s1_p0/87670/2241_56_CCS_indeterminate;Lable=Novel-isoform
1	PacBio	exon	154673990	154676173	.	-	.	ID=1.1090.1.exon1;Name=1.1090.1.exon1;Parent=1.1090.1
1	PacBio	gene	154833401	154901769	.	-	.	ID=1.1091;Name=1.1091;Lable=Novel-gene
1	PacBio	transcript	154833401	154901769	.	-	.	ID=1.1091.1;Name=1.1091.1;Parent=1.1091;Coverage=99.1;Identity=99.0;ccs_id=m160525_070020_42199_c100941512550000001823217706101644_s1_p0/90831/3568_58_CCS_sense;Lable=Novel-isoform
1	PacBio	exon	154833401	154836332	.	-	.	ID=1.1091.1.exon1;Name=1.1091.1.exon1;Parent=1.1091.1
1	PacBio	exon	154838041	154838218	.	-	.	ID=1.1091.1.exon2;Name=1.1091.1.exon2;Parent=1.1091.1
1	PacBio	exon	154851067	154851219	.	-	.	ID=1.1091.1.exon3;Name=1.1091.1.exon3;Parent=1.1091.1
1	PacBio	exon	154855513	154855717	.	-	.	ID=1.1091.1.exon4;Name=1.1091.1.exon4;Parent=1.1091.1
1	PacBio	exon	154901709	154901769	.	-	.	ID=1.1091.1.exon5;Name=1.1091.1.exon5;Parent=1.1091.1
1	PacBio	gene	154845419	154848196	.	-	.	ID=1.1092;Name=1.1092;Lable=Novel-gene
1	PacBio	transcript	154845419	154848196	.	-	.	ID=1.1092.1;Name=1.1092.1;Parent=1.1092;Coverage=98.0;Identity=98.0;ccs_id=m160522_094721_42221_c100979692550000001823212907061651_s1_p0/74200/2805_71_CCS_indeterminate;Lable=Novel-isoform
1	PacBio	exon	154845419	154848196	.	-	.	ID=1.1092.1.exon1;Name=1.1092.1.exon1;Parent=1.1092.1
1	PacBio	gene	155187479	155190716	.	-	.	ID=1.1093;Name=1.1093;Lable=Novel-gene
1	PacBio	transcript	155187479	155190716	.	-	.	ID=1.1093.1;Name=1.1093.1;Parent=1.1093;Coverage=98.5;Identity=97.6;ccs_id=m160522_052347_42221_c100979692550000001823212907061650_s1_p0/9400/30_3274_CCS_sense;Lable=Novel-isoform
1	PacBio	exon	155187479	155190716	.	-	.	ID=1.1093.1.exon1;Name=1.1093.1.exon1;Parent=1.1093.1
1	PacBio	gene	155231115	155233726	.	-	.	ID=1.1094;Name=1.1094;Lable=Novel-gene
1	PacBio	transcript	155231115	155233726	.	-	.	ID=1.1094.1;Name=1.1094.1;Parent=1.1094;Coverage=99.2;Identity=98.3;ccs_id=m160525_112033_42199_c100941512550000001823217706101645_s1_p0/134568/30_2648_CCS_indeterminate;Lable=Novel-isoform
1	PacBio	exon	155231115	155233726	.	-	.	ID=1.1094.1.exon1;Name=1.1094.1.exon1;Parent=1.1094.1
1	PacBio	gene	155237867	155280119	.	-	.	ID=1.1095;Name=1.1095;Annotation_gene_id=ENSSSCG00000004819
1	PacBio	transcript	155237867	155280119	.	-	.	ID=1.1095.1;Name=1.1095.1;Parent=1.1095;Coverage=98.2;Identity=98.2;ccs_id=m160522_094721_42221_c100979692550000001823212907061651_s1_p0/55463/2720_63_CCS_sense
1	PacBio	exon	155237867	155240261	.	-	.	ID=1.1095.1.exon1;Name=1.1095.1.exon1;Parent=1.1095.1
1	PacBio	exon	155264401	155264554	.	-	.	ID=1.1095.1.exon2;Name=1.1095.1.exon2;Parent=1.1095.1
1	PacBio	exon	155276392	155276498	.	-	.	ID=1.1095.1.exon3;Name=1.1095.1.exon3;Parent=1.1095.1
1	PacBio	exon	155280084	155280119	.	-	.	ID=1.1095.1.exon4;Name=1.1095.1.exon4;Parent=1.1095.1
1	PacBio	gene	155365125	155368243	.	-	.	ID=1.1096;Name=1.1096;Lable=Novel-gene
1	PacBio	transcript	155365125	155368243	.	-	.	ID=1.1096.1;Name=1.1096.1;Parent=1.1096;Coverage=98.2;Identity=98.2;ccs_id=m160525_154325_42199_c100941512550000001823217706101646_s1_p0/152996/29_3132_CCS_indeterminate;Lable=Novel-isoform
1	PacBio	exon	155365125	155368243	.	-	.	ID=1.1096.1.exon1;Name=1.1096.1.exon1;Parent=1.1096.1
1	PacBio	gene	155373225	155395603	.	-	.	ID=1.1097;Name=1.1097;Annotation_gene_id=ENSSSCG00000004820
1	PacBio	transcript	155392424	155395532	.	-	.	ID=1.1097.1;Name=1.1097.1;Parent=1.1097;Coverage=99.8;Identity=99.8;ccs_id=m160522_052347_42221_c100979692550000001823212907061650_s1_p0/33102/31_3144_CCS_indeterminate;Lable=Novel-isoform
1	PacBio	exon	155392424	155395532	.	-	.	ID=1.1097.1.exon1;Name=1.1097.1.exon1;Parent=1.1097.1
1	PacBio	transcript	155373227	155395531	.	-	.	ID=1.1097.10;Name=1.1097.10;Parent=1.1097;Coverage=99.2;Identity=99.2;ccs_id=m160526_153319_42199_c100941382550000001823217706101633_s1_p0/48327/2799_56_CCS_sense;Lable=Novel-isoform
1	PacBio	exon	155373227	155374108	.	-	.	ID=1.1097.10.exon1;Name=1.1097.10.exon1;Parent=1.1097.10
1	PacBio	exon	155375943	155376114	.	-	.	ID=1.1097.10.exon2;Name=1.1097.10.exon2;Parent=1.1097.10
1	PacBio	exon	155377305	155377898	.	-	.	ID=1.1097.10.exon3;Name=1.1097.10.exon3;Parent=1.1097.10
1	PacBio	exon	155379406	155379547	.	-	.	ID=1.1097.10.exon4;Name=1.1097.10.exon4;Parent=1.1097.10
1	PacBio	exon	155380720	155380809	.	-	.	ID=1.1097.10.exon5;Name=1.1097.10.exon5;Parent=1.1097.10
1	PacBio	exon	155380915	155381426	.	-	.	ID=1.1097.10.exon6;Name=1.1097.10.exon6;Parent=1.1097.10
1	PacBio	exon	155388649	155388775	.	-	.	ID=1.1097.10.exon7;Name=1.1097.10.exon7;Parent=1.1097.10
1	PacBio	exon	155389741	155389936	.	-	.	ID=1.1097.10.exon8;Name=1.1097.10.exon8;Parent=1.1097.10
1	PacBio	exon	155395480	155395531	.	-	.	ID=1.1097.10.exon9;Name=1.1097.10.exon9;Parent=1.1097.10
1	PacBio	transcript	155373225	155395603	.	-	.	ID=1.1097.2;Name=1.1097.2;Parent=1.1097;Coverage=99.6;Identity=99.6;ccs_id=m160522_141116_42221_c100979692550000001823212907061652_s1_p0/122623/2579_65_CCS_sense;Lable=Novel-isoform
1	PacBio	exon	155373225	155374108	.	-	.	ID=1.1097.2.exon1;Name=1.1097.2.exon1;Parent=1.1097.2
1	PacBio	exon	155375943	155376114	.	-	.	ID=1.1097.2.exon2;Name=1.1097.2.exon2;Parent=1.1097.2
1	PacBio	exon	155377305	155377898	.	-	.	ID=1.1097.2.exon3;Name=1.1097.2.exon3;Parent=1.1097.2
1	PacBio	exon	155379406	155379547	.	-	.	ID=1.1097.2.exon4;Name=1.1097.2.exon4;Parent=1.1097.2
1	PacBio	exon	155380720	155380809	.	-	.	ID=1.1097.2.exon5;Name=1.1097.2.exon5;Parent=1.1097.2
1	PacBio	exon	155380915	155381426	.	-	.	ID=1.1097.2.exon6;Name=1.1097.2.exon6;Parent=1.1097.2
1	PacBio	exon	155395480	155395603	.	-	.	ID=1.1097.2.exon7;Name=1.1097.2.exon7;Parent=1.1097.2
1	PacBio	transcript	155373226	155395532	.	-	.	ID=1.1097.3;Name=1.1097.3;Parent=1.1097;Coverage=99.6;Identity=99.6;ccs_id=m160522_052347_42221_c100979692550000001823212907061650_s1_p0/143750/31_2706_CCS_sense;Lable=Novel-isoform
1	PacBio	exon	155373226	155374108	.	-	.	ID=1.1097.3.exon1;Name=1.1097.3.exon1;Parent=1.1097.3
1	PacBio	exon	155375943	155376114	.	-	.	ID=1.1097.3.exon2;Name=1.1097.3.exon2;Parent=1.1097.3
1	PacBio	exon	155377305	155377898	.	-	.	ID=1.1097.3.exon3;Name=1.1097.3.exon3;Parent=1.1097.3
1	PacBio	exon	155379406	155379547	.	-	.	ID=1.1097.3.exon4;Name=1.1097.3.exon4;Parent=1.1097.3
1	PacBio	exon	155380720	155381426	.	-	.	ID=1.1097.3.exon5;Name=1.1097.3.exon5;Parent=1.1097.3
1	PacBio	exon	155388649	155388775	.	-	.	ID=1.1097.3.exon6;Name=1.1097.3.exon6;Parent=1.1097.3
1	PacBio	exon	155395480	155395532	.	-	.	ID=1.1097.3.exon7;Name=1.1097.3.exon7;Parent=1.1097.3
1	PacBio	transcript	155373227	155395532	.	-	.	ID=1.1097.4;Name=1.1097.4;Parent=1.1097;Coverage=99.6;Identity=99.6;ccs_id=m160522_225959_42221_c100979692550000001823212907061654_s1_p0/150298/2295_54_CCS_sense;Lable=Novel-isoform
1	PacBio	exon	155373227	155374108	.	-	.	ID=1.1097.4.exon1;Name=1.1097.4.exon1;Parent=1.1097.4
1	PacBio	exon	155375943	155376114	.	-	.	ID=1.1097.4.exon2;Name=1.1097.4.exon2;Parent=1.1097.4
1	PacBio	exon	155377305	155377898	.	-	.	ID=1.1097.4.exon3;Name=1.1097.4.exon3;Parent=1.1097.4
1	PacBio	exon	155379406	155379547	.	-	.	ID=1.1097.4.exon4;Name=1.1097.4.exon4;Parent=1.1097.4
1	PacBio	exon	155380720	155380809	.	-	.	ID=1.1097.4.exon5;Name=1.1097.4.exon5;Parent=1.1097.4
1	PacBio	exon	155380915	155381225	.	-	.	ID=1.1097.4.exon6;Name=1.1097.4.exon6;Parent=1.1097.4
1	PacBio	exon	155395480	155395532	.	-	.	ID=1.1097.4.exon7;Name=1.1097.4.exon7;Parent=1.1097.4
1	PacBio	transcript	155373991	155395531	.	-	.	ID=1.1097.5;Name=1.1097.5;Parent=1.1097;Coverage=98.0;Identity=98.0;ccs_id=m160525_200328_42199_c100941512550000001823217706101647_s1_p0/9650/3005_53_CCS_sense;Lable=Novel-isoform
1	PacBio	exon	155373991	155374108	.	-	.	ID=1.1097.5.exon1;Name=1.1097.5.exon1;Parent=1.1097.5
1	PacBio	exon	155375943	155377898	.	-	.	ID=1.1097.5.exon2;Name=1.1097.5.exon2;Parent=1.1097.5
1	PacBio	exon	155379406	155379547	.	-	.	ID=1.1097.5.exon3;Name=1.1097.5.exon3;Parent=1.1097.5
1	PacBio	exon	155380720	155380809	.	-	.	ID=1.1097.5.exon4;Name=1.1097.5.exon4;Parent=1.1097.5
1	PacBio	exon	155380915	155381426	.	-	.	ID=1.1097.5.exon5;Name=1.1097.5.exon5;Parent=1.1097.5
1	PacBio	exon	155388649	155388775	.	-	.	ID=1.1097.5.exon6;Name=1.1097.5.exon6;Parent=1.1097.5
1	PacBio	exon	155395480	155395531	.	-	.	ID=1.1097.5.exon7;Name=1.1097.5.exon7;Parent=1.1097.5
1	PacBio	transcript	155373226	155395552	.	-	.	ID=1.1097.6;Name=1.1097.6;Parent=1.1097;Coverage=99.4;Identity=99.4;ccs_id=m160522_225959_42221_c100979692550000001823212907061654_s1_p0/40866/2653_62_CCS_sense;Lable=Novel-isoform
1	PacBio	exon	155373226	155374108	.	-	.	ID=1.1097.6.exon1;Name=1.1097.6.exon1;Parent=1.1097.6
1	PacBio	exon	155375943	155376114	.	-	.	ID=1.1097.6.exon2;Name=1.1097.6.exon2;Parent=1.1097.6
1	PacBio	exon	155377305	155377898	.	-	.	ID=1.1097.6.exon3;Name=1.1097.6.exon3;Parent=1.1097.6
1	PacBio	exon	155379406	155379547	.	-	.	ID=1.1097.6.exon4;Name=1.1097.6.exon4;Parent=1.1097.6
1	PacBio	exon	155380720	155380809	.	-	.	ID=1.1097.6.exon5;Name=1.1097.6.exon5;Parent=1.1097.6
1	PacBio	exon	155380915	155381426	.	-	.	ID=1.1097.6.exon6;Name=1.1097.6.exon6;Parent=1.1097.6
1	PacBio	exon	155388649	155388775	.	-	.	ID=1.1097.6.exon7;Name=1.1097.6.exon7;Parent=1.1097.6
1	PacBio	exon	155395480	155395552	.	-	.	ID=1.1097.6.exon8;Name=1.1097.6.exon8;Parent=1.1097.6
1	PacBio	transcript	155373227	155395531	.	-	.	ID=1.1097.7;Name=1.1097.7;Parent=1.1097;Coverage=99.5;Identity=99.5;ccs_id=m160522_141116_42221_c100979692550000001823212907061652_s1_p0/38686/31_2325_CCS_sense;Lable=Novel-isoform
1	PacBio	exon	155373227	155374108	.	-	.	ID=1.1097.7.exon1;Name=1.1097.7.exon1;Parent=1.1097.7
1	PacBio	exon	155375943	155376114	.	-	.	ID=1.1097.7.exon2;Name=1.1097.7.exon2;Parent=1.1097.7
1	PacBio	exon	155377305	155377827	.	-	.	ID=1.1097.7.exon3;Name=1.1097.7.exon3;Parent=1.1097.7
1	PacBio	exon	155379406	155379547	.	-	.	ID=1.1097.7.exon4;Name=1.1097.7.exon4;Parent=1.1097.7
1	PacBio	exon	155380720	155380809	.	-	.	ID=1.1097.7.exon5;Name=1.1097.7.exon5;Parent=1.1097.7
1	PacBio	exon	155380915	155381225	.	-	.	ID=1.1097.7.exon6;Name=1.1097.7.exon6;Parent=1.1097.7
1	PacBio	exon	155388649	155388775	.	-	.	ID=1.1097.7.exon7;Name=1.1097.7.exon7;Parent=1.1097.7
1	PacBio	exon	155395480	155395531	.	-	.	ID=1.1097.7.exon8;Name=1.1097.7.exon8;Parent=1.1097.7
1	PacBio	transcript	155373227	155395555	.	-	.	ID=1.1097.8;Name=1.1097.8;Parent=1.1097;Coverage=99.5;Identity=99.5;ccs_id=m160522_225959_42221_c100979692550000001823212907061654_s1_p0/7273/31_2423_CCS_sense;Lable=Novel-isoform
1	PacBio	exon	155373227	155374108	.	-	.	ID=1.1097.8.exon1;Name=1.1097.8.exon1;Parent=1.1097.8
1	PacBio	exon	155375943	155376114	.	-	.	ID=1.1097.8.exon2;Name=1.1097.8.exon2;Parent=1.1097.8
1	PacBio	exon	155377305	155377898	.	-	.	ID=1.1097.8.exon3;Name=1.1097.8.exon3;Parent=1.1097.8
1	PacBio	exon	155379406	155379547	.	-	.	ID=1.1097.8.exon4;Name=1.1097.8.exon4;Parent=1.1097.8
1	PacBio	exon	155380720	155380809	.	-	.	ID=1.1097.8.exon5;Name=1.1097.8.exon5;Parent=1.1097.8
1	PacBio	exon	155380915	155381225	.	-	.	ID=1.1097.8.exon6;Name=1.1097.8.exon6;Parent=1.1097.8
1	PacBio	exon	155388649	155388775	.	-	.	ID=1.1097.8.exon7;Name=1.1097.8.exon7;Parent=1.1097.8
1	PacBio	exon	155395480	155395555	.	-	.	ID=1.1097.8.exon8;Name=1.1097.8.exon8;Parent=1.1097.8
1	PacBio	transcript	155373226	155395542	.	-	.	ID=1.1097.9;Name=1.1097.9;Parent=1.1097;Coverage=99.6;Identity=99.6;ccs_id=m160522_052347_42221_c100979692550000001823212907061650_s1_p0/117309/2753_61_CCS_sense;Lable=Novel-isoform
1	PacBio	exon	155373226	155374108	.	-	.	ID=1.1097.9.exon1;Name=1.1097.9.exon1;Parent=1.1097.9
1	PacBio	exon	155375943	155376114	.	-	.	ID=1.1097.9.exon2;Name=1.1097.9.exon2;Parent=1.1097.9
1	PacBio	exon	155377305	155377898	.	-	.	ID=1.1097.9.exon3;Name=1.1097.9.exon3;Parent=1.1097.9
1	PacBio	exon	155379406	155379547	.	-	.	ID=1.1097.9.exon4;Name=1.1097.9.exon4;Parent=1.1097.9
1	PacBio	exon	155380720	155380809	.	-	.	ID=1.1097.9.exon5;Name=1.1097.9.exon5;Parent=1.1097.9
1	PacBio	exon	155380915	155381225	.	-	.	ID=1.1097.9.exon6;Name=1.1097.9.exon6;Parent=1.1097.9
1	PacBio	exon	155387376	155387693	.	-	.	ID=1.1097.9.exon7;Name=1.1097.9.exon7;Parent=1.1097.9
1	PacBio	exon	155388649	155388775	.	-	.	ID=1.1097.9.exon8;Name=1.1097.9.exon8;Parent=1.1097.9
1	PacBio	exon	155395480	155395542	.	-	.	ID=1.1097.9.exon9;Name=1.1097.9.exon9;Parent=1.1097.9
1	PacBio	gene	155719934	155729421	.	-	.	ID=1.1098;Name=1.1098;Lable=Novel-gene
1	PacBio	transcript	155719934	155729421	.	-	.	ID=1.1098.1;Name=1.1098.1;Parent=1.1098;Coverage=96.9;Identity=96.9;ccs_id=m160525_154325_42199_c100941512550000001823217706101646_s1_p0/51491/4148_55_CCS_sense;Lable=Novel-isoform
1	PacBio	exon	155719934	155723989	.	-	.	ID=1.1098.1.exon1;Name=1.1098.1.exon1;Parent=1.1098.1
1	PacBio	exon	155729396	155729421	.	-	.	ID=1.1098.1.exon2;Name=1.1098.1.exon2;Parent=1.1098.1
1	PacBio	gene	155732345	155742978	.	-	.	ID=1.1099;Name=1.1099;Annotation_gene_id=ENSSSCG00000004822
1	PacBio	transcript	155732345	155742978	.	-	.	ID=1.1099.1;Name=1.1099.1;Parent=1.1099;Coverage=99.5;Identity=99.5;ccs_id=m160526_111236_42199_c100941382550000001823217706101632_s1_p0/161862/2184_56_CCS_sense
1	PacBio	exon	155732345	155734234	.	-	.	ID=1.1099.1.exon1;Name=1.1099.1.exon1;Parent=1.1099.1
1	PacBio	exon	155739846	155739920	.	-	.	ID=1.1099.1.exon2;Name=1.1099.1.exon2;Parent=1.1099.1
1	PacBio	exon	155741142	155741299	.	-	.	ID=1.1099.1.exon3;Name=1.1099.1.exon3;Parent=1.1099.1
1	PacBio	exon	155742921	155742978	.	-	.	ID=1.1099.1.exon4;Name=1.1099.1.exon4;Parent=1.1099.1
1	PacBio	gene	3808736	3810809	.	-	.	ID=1.11;Name=1.11;Lable=Novel-gene
1	PacBio	transcript	3808736	3810809	.	-	.	ID=1.11.1;Name=1.11.1;Parent=1.11;Coverage=97.7;Identity=97.5;ccs_id=m160522_225959_42221_c100979692550000001823212907061654_s1_p0/28099/2100_46_CCS_indeterminate;Lable=Novel-isoform
1	PacBio	exon	3808736	3810809	.	-	.	ID=1.11.1.exon1;Name=1.11.1.exon1;Parent=1.11.1
1	PacBio	gene	18476656	18482628	.	-	.	ID=1.110;Name=1.110;Annotation_gene_id=ENSSSCG00000004101
1	PacBio	transcript	18476656	18482628	.	-	.	ID=1.110.1;Name=1.110.1;Parent=1.110;Coverage=99.1;Identity=99.1;ccs_id=m160522_183549_42221_c100979692550000001823212907061653_s1_p0/122827/2005_58_CCS_sense
1	PacBio	exon	18476656	18478561	.	-	.	ID=1.110.1.exon1;Name=1.110.1.exon1;Parent=1.110.1
1	PacBio	exon	18482581	18482628	.	-	.	ID=1.110.1.exon2;Name=1.110.1.exon2;Parent=1.110.1
1	PacBio	gene	155748388	155750675	.	-	.	ID=1.1100;Name=1.1100;Lable=Novel-gene
1	PacBio	transcript	155748388	155750675	.	-	.	ID=1.1100.1;Name=1.1100.1;Parent=1.1100;Coverage=99.9;Identity=99.9;ccs_id=m160522_141116_42221_c100979692550000001823212907061652_s1_p0/59860/30_2317_CCS_indeterminate;Lable=Novel-isoform
1	PacBio	exon	155748388	155750675	.	-	.	ID=1.1100.1.exon1;Name=1.1100.1.exon1;Parent=1.1100.1
1	PacBio	gene	155956543	156033541	.	-	.	ID=1.1101;Name=1.1101;Annotation_gene_id=ENSSSCG00000004825
1	PacBio	transcript	155956543	155959738	.	-	.	ID=1.1101.1;Name=1.1101.1;Parent=1.1101;Coverage=99.9;Identity=99.9;ccs_id=m160522_094721_42221_c100979692550000001823212907061651_s1_p0/62884/30_3223_CCS_indeterminate;Lable=Novel-isoform
1	PacBio	exon	155956543	155959738	.	-	.	ID=1.1101.1.exon1;Name=1.1101.1.exon1;Parent=1.1101.1
1	PacBio	transcript	155960071	156033541	.	-	.	ID=1.1101.2;Name=1.1101.2;Parent=1.1101;Coverage=99.9;Identity=99.9;ccs_id=m160522_052347_42221_c100979692550000001823212907061650_s1_p0/22003/28_3488_CCS_sense;Lable=Novel-isoform
1	PacBio	exon	155960071	155962991	.	-	.	ID=1.1101.2.exon1;Name=1.1101.2.exon1;Parent=1.1101.2
1	PacBio	exon	156020861	156021356	.	-	.	ID=1.1101.2.exon2;Name=1.1101.2.exon2;Parent=1.1101.2
1	PacBio	exon	156033499	156033541	.	-	.	ID=1.1101.2.exon3;Name=1.1101.2.exon3;Parent=1.1101.2
1	PacBio	gene	155984475	155986311	.	-	.	ID=1.1102;Name=1.1102;Lable=Novel-gene
1	PacBio	transcript	155984475	155986311	.	-	.	ID=1.1102.1;Name=1.1102.1;Parent=1.1102;Coverage=99.7;Identity=99.7;ccs_id=m160522_183549_42221_c100979692550000001823212907061653_s1_p0/110997/1884_52_CCS_indeterminate;Lable=Novel-isoform
1	PacBio	exon	155984475	155986311	.	-	.	ID=1.1102.1.exon1;Name=1.1102.1.exon1;Parent=1.1102.1
1	PacBio	gene	155999333	156001222	.	-	.	ID=1.1103;Name=1.1103;Lable=Novel-gene
1	PacBio	transcript	155999333	156001222	.	-	.	ID=1.1103.1;Name=1.1103.1;Parent=1.1103;Coverage=99.3;Identity=99.3;ccs_id=m160523_032432_42221_c100979692550000001823212907061655_s1_p0/48585/1951_57_CCS_indeterminate;Lable=Novel-isoform
1	PacBio	exon	155999333	156001222	.	-	.	ID=1.1103.1.exon1;Name=1.1103.1.exon1;Parent=1.1103.1
1	PacBio	gene	156004585	156008232	.	-	.	ID=1.1104;Name=1.1104;Lable=Novel-gene
1	PacBio	transcript	156004585	156008232	.	-	.	ID=1.1104.1;Name=1.1104.1;Parent=1.1104;Coverage=97.9;Identity=97.9;ccs_id=m160525_200328_42199_c100941512550000001823217706101647_s1_p0/140105/3651_60_CCS_indeterminate;Lable=Novel-isoform
1	PacBio	exon	156004585	156008232	.	-	.	ID=1.1104.1.exon1;Name=1.1104.1.exon1;Parent=1.1104.1
1	PacBio	gene	156014657	156015599	.	-	.	ID=1.1105;Name=1.1105;Lable=Novel-gene
1	PacBio	transcript	156014657	156015599	.	-	.	ID=1.1105.1;Name=1.1105.1;Parent=1.1105;Coverage=99.9;Identity=99.4;ccs_id=m160522_094721_42221_c100979692550000001823212907061651_s1_p0/127897/1007_60_CCS_indeterminate;Lable=Novel-isoform
1	PacBio	exon	156014657	156015599	.	-	.	ID=1.1105.1.exon1;Name=1.1105.1.exon1;Parent=1.1105.1
1	PacBio	gene	156027419	156029241	.	-	.	ID=1.1106;Name=1.1106;Lable=Novel-gene
1	PacBio	transcript	156027419	156029241	.	-	.	ID=1.1106.1;Name=1.1106.1;Parent=1.1106;Coverage=100.0;Identity=100.0;ccs_id=m160522_225959_42221_c100979692550000001823212907061654_s1_p0/38794/28_1851_CCS_indeterminate;Lable=Novel-isoform
1	PacBio	exon	156027419	156029241	.	-	.	ID=1.1106.1.exon1;Name=1.1106.1.exon1;Parent=1.1106.1
1	PacBio	gene	156057735	156066015	.	-	.	ID=1.1107;Name=1.1107;Annotation_gene_id=ENSSSCG00000004826
1	PacBio	transcript	156057778	156065651	.	-	.	ID=1.1107.1;Name=1.1107.1;Parent=1.1107;Coverage=99.9;Identity=99.9;ccs_id=m160523_075217_42221_c100979692550000001823212907061656_s1_p0/59922/1450_59_CCS_sense;Lable=Novel-isoform
1	PacBio	exon	156057778	156057953	.	-	.	ID=1.1107.1.exon1;Name=1.1107.1.exon1;Parent=1.1107.1
1	PacBio	exon	156058097	156058507	.	-	.	ID=1.1107.1.exon2;Name=1.1107.1.exon2;Parent=1.1107.1
1	PacBio	exon	156059705	156059783	.	-	.	ID=1.1107.1.exon3;Name=1.1107.1.exon3;Parent=1.1107.1
1	PacBio	exon	156059885	156059974	.	-	.	ID=1.1107.1.exon4;Name=1.1107.1.exon4;Parent=1.1107.1
1	PacBio	exon	156062396	156062502	.	-	.	ID=1.1107.1.exon5;Name=1.1107.1.exon5;Parent=1.1107.1
1	PacBio	exon	156065123	156065651	.	-	.	ID=1.1107.1.exon6;Name=1.1107.1.exon6;Parent=1.1107.1
1	PacBio	transcript	156057735	156066015	.	-	.	ID=1.1107.2;Name=1.1107.2;Parent=1.1107;Coverage=99.7;Identity=99.7;ccs_id=m160522_094721_42221_c100979692550000001823212907061651_s1_p0/27974/1218_63_CCS_sense;Lable=Novel-isoform
1	PacBio	exon	156057735	156057953	.	-	.	ID=1.1107.2.exon1;Name=1.1107.2.exon1;Parent=1.1107.2
1	PacBio	exon	156058097	156058507	.	-	.	ID=1.1107.2.exon2;Name=1.1107.2.exon2;Parent=1.1107.2
1	PacBio	exon	156059705	156059783	.	-	.	ID=1.1107.2.exon3;Name=1.1107.2.exon3;Parent=1.1107.2
1	PacBio	exon	156059885	156059974	.	-	.	ID=1.1107.2.exon4;Name=1.1107.2.exon4;Parent=1.1107.2
1	PacBio	exon	156062396	156062502	.	-	.	ID=1.1107.2.exon5;Name=1.1107.2.exon5;Parent=1.1107.2
1	PacBio	exon	156065123	156065257	.	-	.	ID=1.1107.2.exon6;Name=1.1107.2.exon6;Parent=1.1107.2
1	PacBio	exon	156065895	156066015	.	-	.	ID=1.1107.2.exon7;Name=1.1107.2.exon7;Parent=1.1107.2
1	PacBio	gene	156110989	156117320	.	-	.	ID=1.1108;Name=1.1108;Lable=Novel-gene
1	PacBio	transcript	156110989	156117320	.	-	.	ID=1.1108.1;Name=1.1108.1;Parent=1.1108;Coverage=99.3;Identity=99.3;ccs_id=m160522_052347_42221_c100979692550000001823212907061650_s1_p0/20684/3109_64_CCS_sense;Lable=Novel-isoform
1	PacBio	exon	156110989	156113570	.	-	.	ID=1.1108.1.exon1;Name=1.1108.1.exon1;Parent=1.1108.1
1	PacBio	exon	156116862	156117320	.	-	.	ID=1.1108.1.exon2;Name=1.1108.1.exon2;Parent=1.1108.1
1	PacBio	gene	156791347	156874196	.	-	.	ID=1.1109;Name=1.1109;Annotation_gene_id=ENSSSCG00000004827
1	PacBio	transcript	156791347	156874196	.	-	.	ID=1.1109.1;Name=1.1109.1;Parent=1.1109;Coverage=99.4;Identity=99.4;ccs_id=m160522_183549_42221_c100979692550000001823212907061653_s1_p0/41882/2495_62_CCS_sense;Lable=Novel-isoform
1	PacBio	exon	156791347	156792600	.	-	.	ID=1.1109.1.exon1;Name=1.1109.1.exon1;Parent=1.1109.1
1	PacBio	exon	156797058	156797269	.	-	.	ID=1.1109.1.exon2;Name=1.1109.1.exon2;Parent=1.1109.1
1	PacBio	exon	156800581	156800733	.	-	.	ID=1.1109.1.exon3;Name=1.1109.1.exon3;Parent=1.1109.1
1	PacBio	exon	156803259	156803402	.	-	.	ID=1.1109.1.exon4;Name=1.1109.1.exon4;Parent=1.1109.1
1	PacBio	exon	156820495	156820577	.	-	.	ID=1.1109.1.exon5;Name=1.1109.1.exon5;Parent=1.1109.1
1	PacBio	exon	156854935	156855155	.	-	.	ID=1.1109.1.exon6;Name=1.1109.1.exon6;Parent=1.1109.1
1	PacBio	exon	156855273	156855340	.	-	.	ID=1.1109.1.exon7;Name=1.1109.1.exon7;Parent=1.1109.1
1	PacBio	exon	156856179	156856300	.	-	.	ID=1.1109.1.exon8;Name=1.1109.1.exon8;Parent=1.1109.1
1	PacBio	exon	156871988	156872147	.	-	.	ID=1.1109.1.exon9;Name=1.1109.1.exon9;Parent=1.1109.1
1	PacBio	exon	156874171	156874196	.	-	.	ID=1.1109.1.exon10;Name=1.1109.1.exon10;Parent=1.1109.1
1	PacBio	gene	18504047	18505777	.	-	.	ID=1.111;Name=1.111;Lable=Novel-gene
1	PacBio	transcript	18504047	18505777	.	-	.	ID=1.111.1;Name=1.111.1;Parent=1.111;Coverage=99.3;Identity=99.3;ccs_id=m160525_154325_42199_c100941512550000001823217706101646_s1_p0/23044/1776_55_CCS_indeterminate;Lable=Novel-isoform
1	PacBio	exon	18504047	18505777	.	-	.	ID=1.111.1.exon1;Name=1.111.1.exon1;Parent=1.111.1
1	PacBio	gene	157049687	157052734	.	-	.	ID=1.1110;Name=1.1110;Lable=Novel-gene
1	PacBio	transcript	157049687	157052734	.	-	.	ID=1.1110.1;Name=1.1110.1;Parent=1.1110;Coverage=99.2;Identity=99.2;ccs_id=m160522_094721_42221_c100979692550000001823212907061651_s1_p0/40562/3110_59_CCS_indeterminate;Lable=Novel-isoform
1	PacBio	exon	157049687	157052734	.	-	.	ID=1.1110.1.exon1;Name=1.1110.1.exon1;Parent=1.1110.1
1	PacBio	gene	157557479	157558820	.	-	.	ID=1.1111;Name=1.1111;Lable=Novel-gene
1	PacBio	transcript	157557479	157558820	.	-	.	ID=1.1111.1;Name=1.1111.1;Parent=1.1111;Coverage=99.9;Identity=99.9;ccs_id=m160523_032432_42221_c100979692550000001823212907061655_s1_p0/39554/30_1370_CCS_indeterminate;Lable=Novel-isoform
1	PacBio	exon	157557479	157558820	.	-	.	ID=1.1111.1.exon1;Name=1.1111.1.exon1;Parent=1.1111.1
1	PacBio	gene	157701283	157704542	.	-	.	ID=1.1112;Name=1.1112;Lable=Novel-gene
1	PacBio	transcript	157701283	157704542	.	-	.	ID=1.1112.1;Name=1.1112.1;Parent=1.1112;Coverage=98.4;Identity=98.4;ccs_id=m160525_070020_42199_c100941512550000001823217706101644_s1_p0/75187/28_3270_CCS_indeterminate;Lable=Novel-isoform
1	PacBio	exon	157701283	157704542	.	-	.	ID=1.1112.1.exon1;Name=1.1112.1.exon1;Parent=1.1112.1
1	PacBio	gene	157782279	157784290	.	-	.	ID=1.1113;Name=1.1113;Lable=Novel-gene
1	PacBio	transcript	157782279	157784290	.	-	.	ID=1.1113.1;Name=1.1113.1;Parent=1.1113;Coverage=98.8;Identity=98.8;ccs_id=m160523_075217_42221_c100979692550000001823212907061656_s1_p0/20230/26_2031_CCS_indeterminate;Lable=Novel-isoform
1	PacBio	exon	157782279	157784290	.	-	.	ID=1.1113.1.exon1;Name=1.1113.1.exon1;Parent=1.1113.1
1	PacBio	gene	158359362	158363571	.	-	.	ID=1.1114;Name=1.1114;Annotation_gene_id=ENSSSCG00000004836
1	PacBio	transcript	158359362	158363571	.	-	.	ID=1.1114.1;Name=1.1114.1;Parent=1.1114;Coverage=99.0;Identity=99.0;ccs_id=m160525_112033_42199_c100941512550000001823217706101645_s1_p0/50959/31_3973_CCS_sense;Lable=Novel-isoform
1	PacBio	exon	158359362	158363247	.	-	.	ID=1.1114.1.exon1;Name=1.1114.1.exon1;Parent=1.1114.1
1	PacBio	exon	158363494	158363571	.	-	.	ID=1.1114.1.exon2;Name=1.1114.1.exon2;Parent=1.1114.1
1	PacBio	gene	158657623	158659184	.	-	.	ID=1.1115;Name=1.1115;Lable=Novel-gene
1	PacBio	transcript	158657623	158659184	.	-	.	ID=1.1115.1;Name=1.1115.1;Parent=1.1115;Coverage=98.7;Identity=98.7;ccs_id=m160523_032432_42221_c100979692550000001823212907061655_s1_p0/18137/1621_61_CCS_indeterminate;Lable=Novel-isoform
1	PacBio	exon	158657623	158659184	.	-	.	ID=1.1115.1.exon1;Name=1.1115.1.exon1;Parent=1.1115.1
1	PacBio	gene	159232192	159236165	.	-	.	ID=1.1116;Name=1.1116;Lable=Novel-gene
1	PacBio	transcript	159232192	159236165	.	-	.	ID=1.1116.1;Name=1.1116.1;Parent=1.1116;Coverage=97.0;Identity=97.0;ccs_id=m160525_200328_42199_c100941512550000001823217706101647_s1_p0/28048/3992_60_CCS_sense;Lable=Novel-isoform
1	PacBio	exon	159232192	159236165	.	-	.	ID=1.1116.1.exon1;Name=1.1116.1.exon1;Parent=1.1116.1
1	PacBio	gene	159442788	159444480	.	-	.	ID=1.1117;Name=1.1117;Lable=Novel-gene
1	PacBio	transcript	159442788	159444480	.	-	.	ID=1.1117.1;Name=1.1117.1;Parent=1.1117;Coverage=98.3;Identity=98.3;ccs_id=m160527_090058_42199_c100941382550000001823217706101637_s1_p0/136688/1723_57_CCS_indeterminate;Lable=Novel-isoform
1	PacBio	exon	159442788	159444480	.	-	.	ID=1.1117.1.exon1;Name=1.1117.1.exon1;Parent=1.1117.1
1	PacBio	gene	159819103	159821994	.	-	.	ID=1.1118;Name=1.1118;Lable=Novel-gene
1	PacBio	transcript	159819103	159821994	.	-	.	ID=1.1118.1;Name=1.1118.1;Parent=1.1118;Coverage=99.5;Identity=99.0;ccs_id=m160522_094721_42221_c100979692550000001823212907061651_s1_p0/148804/2950_49_CCS_indeterminate;Lable=Novel-isoform
1	PacBio	exon	159819103	159821994	.	-	.	ID=1.1118.1.exon1;Name=1.1118.1.exon1;Parent=1.1118.1
1	PacBio	gene	159864765	159907029	.	-	.	ID=1.1119;Name=1.1119;Annotation_gene_id=ENSSSCG00000004845
1	PacBio	transcript	159864765	159867621	.	-	.	ID=1.1119.1;Name=1.1119.1;Parent=1.1119;Coverage=99.8;Identity=99.8;ccs_id=m160522_094721_42221_c100979692550000001823212907061651_s1_p0/18191/2915_57_CCS_indeterminate;Lable=Novel-isoform
1	PacBio	exon	159864765	159867621	.	-	.	ID=1.1119.1.exon1;Name=1.1119.1.exon1;Parent=1.1119.1
1	PacBio	transcript	159898336	159907022	.	-	.	ID=1.1119.2;Name=1.1119.2;Parent=1.1119;Coverage=99.6;Identity=99.6;ccs_id=m160522_183549_42221_c100979692550000001823212907061653_s1_p0/35726/31_2830_CCS_sense;Lable=Novel-isoform
1	PacBio	exon	159898336	159899422	.	-	.	ID=1.1119.2.exon1;Name=1.1119.2.exon1;Parent=1.1119.2
1	PacBio	exon	159901780	159901920	.	-	.	ID=1.1119.2.exon2;Name=1.1119.2.exon2;Parent=1.1119.2
1	PacBio	exon	159904576	159905970	.	-	.	ID=1.1119.2.exon3;Name=1.1119.2.exon3;Parent=1.1119.2
1	PacBio	exon	159906832	159907022	.	-	.	ID=1.1119.2.exon4;Name=1.1119.2.exon4;Parent=1.1119.2
1	PacBio	transcript	159865136	159906980	.	-	.	ID=1.1119.3;Name=1.1119.3;Parent=1.1119;Coverage=99.3;Identity=99.2;ccs_id=m160525_070020_42199_c100941512550000001823217706101644_s1_p0/35802/3014_52_CCS_sense;Lable=Novel-isoform
1	PacBio	exon	159865136	159865390	.	-	.	ID=1.1119.3.exon1;Name=1.1119.3.exon1;Parent=1.1119.3
1	PacBio	exon	159878144	159878247	.	-	.	ID=1.1119.3.exon2;Name=1.1119.3.exon2;Parent=1.1119.3
1	PacBio	exon	159880607	159880754	.	-	.	ID=1.1119.3.exon3;Name=1.1119.3.exon3;Parent=1.1119.3
1	PacBio	exon	159881214	159881378	.	-	.	ID=1.1119.3.exon4;Name=1.1119.3.exon4;Parent=1.1119.3
1	PacBio	exon	159884072	159884191	.	-	.	ID=1.1119.3.exon5;Name=1.1119.3.exon5;Parent=1.1119.3
1	PacBio	exon	159885151	159885259	.	-	.	ID=1.1119.3.exon6;Name=1.1119.3.exon6;Parent=1.1119.3
1	PacBio	exon	159887008	159887139	.	-	.	ID=1.1119.3.exon7;Name=1.1119.3.exon7;Parent=1.1119.3
1	PacBio	exon	159894750	159894983	.	-	.	ID=1.1119.3.exon8;Name=1.1119.3.exon8;Parent=1.1119.3
1	PacBio	exon	159899221	159899422	.	-	.	ID=1.1119.3.exon9;Name=1.1119.3.exon9;Parent=1.1119.3
1	PacBio	exon	159901780	159901920	.	-	.	ID=1.1119.3.exon10;Name=1.1119.3.exon10;Parent=1.1119.3
1	PacBio	exon	159904576	159905970	.	-	.	ID=1.1119.3.exon11;Name=1.1119.3.exon11;Parent=1.1119.3
1	PacBio	exon	159906832	159906980	.	-	.	ID=1.1119.3.exon12;Name=1.1119.3.exon12;Parent=1.1119.3
1	PacBio	transcript	159865140	159907013	.	-	.	ID=1.1119.4;Name=1.1119.4;Parent=1.1119;Coverage=99.7;Identity=99.7;ccs_id=m160525_112033_42199_c100941512550000001823217706101645_s1_p0/163161/3243_68_CCS_sense;Lable=Novel-isoform
1	PacBio	exon	159865140	159865390	.	-	.	ID=1.1119.4.exon1;Name=1.1119.4.exon1;Parent=1.1119.4
1	PacBio	exon	159878144	159878247	.	-	.	ID=1.1119.4.exon2;Name=1.1119.4.exon2;Parent=1.1119.4
1	PacBio	exon	159880607	159880754	.	-	.	ID=1.1119.4.exon3;Name=1.1119.4.exon3;Parent=1.1119.4
1	PacBio	exon	159881214	159881378	.	-	.	ID=1.1119.4.exon4;Name=1.1119.4.exon4;Parent=1.1119.4
1	PacBio	exon	159884072	159884191	.	-	.	ID=1.1119.4.exon5;Name=1.1119.4.exon5;Parent=1.1119.4
1	PacBio	exon	159885151	159885259	.	-	.	ID=1.1119.4.exon6;Name=1.1119.4.exon6;Parent=1.1119.4
1	PacBio	exon	159887008	159887139	.	-	.	ID=1.1119.4.exon7;Name=1.1119.4.exon7;Parent=1.1119.4
1	PacBio	exon	159894750	159894983	.	-	.	ID=1.1119.4.exon8;Name=1.1119.4.exon8;Parent=1.1119.4
1	PacBio	exon	159899221	159899422	.	-	.	ID=1.1119.4.exon9;Name=1.1119.4.exon9;Parent=1.1119.4
1	PacBio	exon	159901780	159901920	.	-	.	ID=1.1119.4.exon10;Name=1.1119.4.exon10;Parent=1.1119.4
1	PacBio	exon	159904576	159905970	.	-	.	ID=1.1119.4.exon11;Name=1.1119.4.exon11;Parent=1.1119.4
1	PacBio	exon	159906703	159906842	.	-	.	ID=1.1119.4.exon12;Name=1.1119.4.exon12;Parent=1.1119.4
1	PacBio	exon	159906960	159907013	.	-	.	ID=1.1119.4.exon13;Name=1.1119.4.exon13;Parent=1.1119.4
1	PacBio	transcript	159865137	159907010	.	-	.	ID=1.1119.5;Name=1.1119.5;Parent=1.1119;Coverage=99.9;Identity=99.9;ccs_id=m160522_094721_42221_c100979692550000001823212907061651_s1_p0/92321/30_3530_CCS_sense;Lable=Novel-isoform
1	PacBio	exon	159865137	159865390	.	-	.	ID=1.1119.5.exon1;Name=1.1119.5.exon1;Parent=1.1119.5
1	PacBio	exon	159876746	159876874	.	-	.	ID=1.1119.5.exon2;Name=1.1119.5.exon2;Parent=1.1119.5
1	PacBio	exon	159877438	159877632	.	-	.	ID=1.1119.5.exon3;Name=1.1119.5.exon3;Parent=1.1119.5
1	PacBio	exon	159878144	159878247	.	-	.	ID=1.1119.5.exon4;Name=1.1119.5.exon4;Parent=1.1119.5
1	PacBio	exon	159880607	159880754	.	-	.	ID=1.1119.5.exon5;Name=1.1119.5.exon5;Parent=1.1119.5
1	PacBio	exon	159881214	159881378	.	-	.	ID=1.1119.5.exon6;Name=1.1119.5.exon6;Parent=1.1119.5
1	PacBio	exon	159884072	159884191	.	-	.	ID=1.1119.5.exon7;Name=1.1119.5.exon7;Parent=1.1119.5
1	PacBio	exon	159885151	159885259	.	-	.	ID=1.1119.5.exon8;Name=1.1119.5.exon8;Parent=1.1119.5
1	PacBio	exon	159887008	159887139	.	-	.	ID=1.1119.5.exon9;Name=1.1119.5.exon9;Parent=1.1119.5
1	PacBio	exon	159894750	159894983	.	-	.	ID=1.1119.5.exon10;Name=1.1119.5.exon10;Parent=1.1119.5
1	PacBio	exon	159899221	159899422	.	-	.	ID=1.1119.5.exon11;Name=1.1119.5.exon11;Parent=1.1119.5
1	PacBio	exon	159901780	159901920	.	-	.	ID=1.1119.5.exon12;Name=1.1119.5.exon12;Parent=1.1119.5
1	PacBio	exon	159904576	159905970	.	-	.	ID=1.1119.5.exon13;Name=1.1119.5.exon13;Parent=1.1119.5
1	PacBio	exon	159906832	159907010	.	-	.	ID=1.1119.5.exon14;Name=1.1119.5.exon14;Parent=1.1119.5
1	PacBio	transcript	159865137	159907029	.	-	.	ID=1.1119.6;Name=1.1119.6;Parent=1.1119;Coverage=99.9;Identity=99.9;ccs_id=m160522_094721_42221_c100979692550000001823212907061651_s1_p0/49096/31_3413_CCS_sense;Lable=Novel-isoform
1	PacBio	exon	159865137	159865390	.	-	.	ID=1.1119.6.exon1;Name=1.1119.6.exon1;Parent=1.1119.6
1	PacBio	exon	159876746	159876874	.	-	.	ID=1.1119.6.exon2;Name=1.1119.6.exon2;Parent=1.1119.6
1	PacBio	exon	159877438	159877632	.	-	.	ID=1.1119.6.exon3;Name=1.1119.6.exon3;Parent=1.1119.6
1	PacBio	exon	159878144	159878247	.	-	.	ID=1.1119.6.exon4;Name=1.1119.6.exon4;Parent=1.1119.6
1	PacBio	exon	159880607	159880754	.	-	.	ID=1.1119.6.exon5;Name=1.1119.6.exon5;Parent=1.1119.6
1	PacBio	exon	159881214	159881378	.	-	.	ID=1.1119.6.exon6;Name=1.1119.6.exon6;Parent=1.1119.6
1	PacBio	exon	159884072	159884191	.	-	.	ID=1.1119.6.exon7;Name=1.1119.6.exon7;Parent=1.1119.6
1	PacBio	exon	159885151	159885259	.	-	.	ID=1.1119.6.exon8;Name=1.1119.6.exon8;Parent=1.1119.6
1	PacBio	exon	159887008	159887139	.	-	.	ID=1.1119.6.exon9;Name=1.1119.6.exon9;Parent=1.1119.6
1	PacBio	exon	159894750	159894983	.	-	.	ID=1.1119.6.exon10;Name=1.1119.6.exon10;Parent=1.1119.6
1	PacBio	exon	159899221	159899422	.	-	.	ID=1.1119.6.exon11;Name=1.1119.6.exon11;Parent=1.1119.6
1	PacBio	exon	159901780	159901920	.	-	.	ID=1.1119.6.exon12;Name=1.1119.6.exon12;Parent=1.1119.6
1	PacBio	exon	159904576	159905970	.	-	.	ID=1.1119.6.exon13;Name=1.1119.6.exon13;Parent=1.1119.6
1	PacBio	exon	159906972	159907029	.	-	.	ID=1.1119.6.exon14;Name=1.1119.6.exon14;Parent=1.1119.6
1	PacBio	gene	18568888	18571801	.	-	.	ID=1.112;Name=1.112;Lable=Novel-gene
1	PacBio	transcript	18568888	18571801	.	-	.	ID=1.112.1;Name=1.112.1;Parent=1.112;Coverage=98.9;Identity=98.9;ccs_id=m160522_094721_42221_c100979692550000001823212907061651_s1_p0/42187/31_2932_CCS_indeterminate;Lable=Novel-isoform
1	PacBio	exon	18568888	18571801	.	-	.	ID=1.112.1.exon1;Name=1.112.1.exon1;Parent=1.112.1
1	PacBio	gene	159918102	159938802	.	-	.	ID=1.1120;Name=1.1120;Annotation_gene_id=ENSSSCG00000004847
1	PacBio	transcript	159918906	159938802	.	-	.	ID=1.1120.1;Name=1.1120.1;Parent=1.1120;Coverage=99.8;Identity=99.8;ccs_id=m160522_183549_42221_c100979692550000001823212907061653_s1_p0/14532/1845_60_CCS_sense;Lable=Novel-isoform
1	PacBio	exon	159918906	159918988	.	-	.	ID=1.1120.1.exon1;Name=1.1120.1.exon1;Parent=1.1120.1
1	PacBio	exon	159920003	159920110	.	-	.	ID=1.1120.1.exon2;Name=1.1120.1.exon2;Parent=1.1120.1
1	PacBio	exon	159922996	159923106	.	-	.	ID=1.1120.1.exon3;Name=1.1120.1.exon3;Parent=1.1120.1
1	PacBio	exon	159925903	159926040	.	-	.	ID=1.1120.1.exon4;Name=1.1120.1.exon4;Parent=1.1120.1
1	PacBio	exon	159929664	159929731	.	-	.	ID=1.1120.1.exon5;Name=1.1120.1.exon5;Parent=1.1120.1
1	PacBio	exon	159930787	159930928	.	-	.	ID=1.1120.1.exon6;Name=1.1120.1.exon6;Parent=1.1120.1
1	PacBio	exon	159933495	159933666	.	-	.	ID=1.1120.1.exon7;Name=1.1120.1.exon7;Parent=1.1120.1
1	PacBio	exon	159934162	159934310	.	-	.	ID=1.1120.1.exon8;Name=1.1120.1.exon8;Parent=1.1120.1
1	PacBio	exon	159935402	159936086	.	-	.	ID=1.1120.1.exon9;Name=1.1120.1.exon9;Parent=1.1120.1
1	PacBio	exon	159938672	159938802	.	-	.	ID=1.1120.1.exon10;Name=1.1120.1.exon10;Parent=1.1120.1
1	PacBio	transcript	159918102	159938802	.	-	.	ID=1.1120.2;Name=1.1120.2;Parent=1.1120;Coverage=100.0;Identity=100.0;ccs_id=m160526_153319_42199_c100941382550000001823217706101633_s1_p0/107055/2238_58_CCS_sense;Lable=Novel-isoform
1	PacBio	exon	159918102	159918352	.	-	.	ID=1.1120.2.exon1;Name=1.1120.2.exon1;Parent=1.1120.2
1	PacBio	exon	159918757	159918988	.	-	.	ID=1.1120.2.exon2;Name=1.1120.2.exon2;Parent=1.1120.2
1	PacBio	exon	159920003	159920110	.	-	.	ID=1.1120.2.exon3;Name=1.1120.2.exon3;Parent=1.1120.2
1	PacBio	exon	159922996	159923106	.	-	.	ID=1.1120.2.exon4;Name=1.1120.2.exon4;Parent=1.1120.2
1	PacBio	exon	159925903	159926040	.	-	.	ID=1.1120.2.exon5;Name=1.1120.2.exon5;Parent=1.1120.2
1	PacBio	exon	159929664	159929731	.	-	.	ID=1.1120.2.exon6;Name=1.1120.2.exon6;Parent=1.1120.2
1	PacBio	exon	159930787	159930928	.	-	.	ID=1.1120.2.exon7;Name=1.1120.2.exon7;Parent=1.1120.2
1	PacBio	exon	159933495	159933666	.	-	.	ID=1.1120.2.exon8;Name=1.1120.2.exon8;Parent=1.1120.2
1	PacBio	exon	159934162	159934310	.	-	.	ID=1.1120.2.exon9;Name=1.1120.2.exon9;Parent=1.1120.2
1	PacBio	exon	159935402	159936086	.	-	.	ID=1.1120.2.exon10;Name=1.1120.2.exon10;Parent=1.1120.2
1	PacBio	exon	159938672	159938802	.	-	.	ID=1.1120.2.exon11;Name=1.1120.2.exon11;Parent=1.1120.2
1	PacBio	gene	160545505	160547101	.	-	.	ID=1.1121;Name=1.1121;Annotation_gene_id=ENSSSCG00000004852
1	PacBio	transcript	160545505	160547101	.	-	.	ID=1.1121.1;Name=1.1121.1;Parent=1.1121;Coverage=99.9;Identity=99.9;ccs_id=m160525_154325_42199_c100941512550000001823217706101646_s1_p0/160960/31_1626_CCS_indeterminate
1	PacBio	exon	160545505	160547101	.	-	.	ID=1.1121.1.exon1;Name=1.1121.1.exon1;Parent=1.1121.1
1	PacBio	gene	160988892	160990240	.	-	.	ID=1.1122;Name=1.1122;Lable=Novel-gene
1	PacBio	transcript	160988892	160990240	.	-	.	ID=1.1122.1;Name=1.1122.1;Parent=1.1122;Coverage=99.0;Identity=99.0;ccs_id=m160523_032432_42221_c100979692550000001823212907061655_s1_p0/123066/1413_56_CCS_indeterminate;Lable=Novel-isoform
1	PacBio	exon	160988892	160990240	.	-	.	ID=1.1122.1.exon1;Name=1.1122.1.exon1;Parent=1.1122.1
1	PacBio	gene	161223798	161284280	.	-	.	ID=1.1123;Name=1.1123;Annotation_gene_id=ENSSSCG00000030470
1	PacBio	transcript	161231111	161234221	.	-	.	ID=1.1123.1;Name=1.1123.1;Parent=1.1123;Coverage=99.4;Identity=99.4;ccs_id=m160522_052347_42221_c100979692550000001823212907061650_s1_p0/141492/3171_55_CCS_indeterminate;Lable=Novel-isoform
1	PacBio	exon	161231111	161234221	.	-	.	ID=1.1123.1.exon1;Name=1.1123.1.exon1;Parent=1.1123.1
1	PacBio	transcript	161223798	161284280	.	-	.	ID=1.1123.2;Name=1.1123.2;Parent=1.1123;Coverage=97.7;Identity=97.6;ccs_id=m160527_090058_42199_c100941382550000001823217706101637_s1_p0/74481/1741_50_CCS_sense;Lable=Novel-isoform
1	PacBio	exon	161223798	161224772	.	-	.	ID=1.1123.2.exon1;Name=1.1123.2.exon1;Parent=1.1123.2
1	PacBio	exon	161231083	161231185	.	-	.	ID=1.1123.2.exon2;Name=1.1123.2.exon2;Parent=1.1123.2
1	PacBio	exon	161232138	161232262	.	-	.	ID=1.1123.2.exon3;Name=1.1123.2.exon3;Parent=1.1123.2
1	PacBio	exon	161253166	161253222	.	-	.	ID=1.1123.2.exon4;Name=1.1123.2.exon4;Parent=1.1123.2
1	PacBio	exon	161283788	161284280	.	-	.	ID=1.1123.2.exon5;Name=1.1123.2.exon5;Parent=1.1123.2
1	PacBio	gene	161262615	161267230	.	-	.	ID=1.1124;Name=1.1124;Lable=Novel-gene
1	PacBio	transcript	161262615	161267230	.	-	.	ID=1.1124.1;Name=1.1124.1;Parent=1.1124;Coverage=99.8;Identity=99.6;ccs_id=m160522_141116_42221_c100979692550000001823212907061652_s1_p0/134463/1951_60_CCS_sense;Lable=Novel-isoform
1	PacBio	exon	161262615	161262740	.	-	.	ID=1.1124.1.exon1;Name=1.1124.1.exon1;Parent=1.1124.1
1	PacBio	exon	161265469	161267230	.	-	.	ID=1.1124.1.exon2;Name=1.1124.1.exon2;Parent=1.1124.1
1	PacBio	gene	161303941	161306486	.	-	.	ID=1.1125;Name=1.1125;Lable=Novel-gene
1	PacBio	transcript	161303941	161306486	.	-	.	ID=1.1125.1;Name=1.1125.1;Parent=1.1125;Coverage=99.9;Identity=99.9;ccs_id=m160522_094721_42221_c100979692550000001823212907061651_s1_p0/151713/31_2577_CCS_indeterminate;Lable=Novel-isoform
1	PacBio	exon	161303941	161306486	.	-	.	ID=1.1125.1.exon1;Name=1.1125.1.exon1;Parent=1.1125.1
1	PacBio	gene	161403809	161414209	.	-	.	ID=1.1126;Name=1.1126;Annotation_gene_id=ENSSSCG00000029557
1	PacBio	transcript	161403809	161414209	.	-	.	ID=1.1126.1;Name=1.1126.1;Parent=1.1126;Coverage=99.8;Identity=91.9;ccs_id=m160523_121654_42221_c100979692550000001823212907061657_s1_p0/8377/31_1425_CCS_sense;Lable=Novel-isoform
1	PacBio	exon	161403809	161404526	.	-	.	ID=1.1126.1.exon1;Name=1.1126.1.exon1;Parent=1.1126.1
1	PacBio	exon	161413643	161414209	.	-	.	ID=1.1126.1.exon2;Name=1.1126.1.exon2;Parent=1.1126.1
1	PacBio	gene	161501159	161527829	.	-	.	ID=1.1127;Name=1.1127;Lable=Novel-gene
1	PacBio	transcript	161501159	161527829	.	-	.	ID=1.1127.1;Name=1.1127.1;Parent=1.1127;Coverage=99.8;Identity=99.7;ccs_id=m160525_154325_42199_c100941512550000001823217706101646_s1_p0/159139/1822_58_CCS_sense;Lable=Novel-isoform
1	PacBio	exon	161501159	161502921	.	-	.	ID=1.1127.1.exon1;Name=1.1127.1.exon1;Parent=1.1127.1
1	PacBio	exon	161527817	161527829	.	-	.	ID=1.1127.1.exon2;Name=1.1127.1.exon2;Parent=1.1127.1
1	PacBio	gene	161506818	161510981	.	-	.	ID=1.1128;Name=1.1128;Lable=Novel-gene
1	PacBio	transcript	161506818	161510981	.	-	.	ID=1.1128.1;Name=1.1128.1;Parent=1.1128;Coverage=99.4;Identity=99.4;ccs_id=m160522_094721_42221_c100979692550000001823212907061651_s1_p0/34011/30_3012_CCS_sense;Lable=Novel-isoform
1	PacBio	exon	161506818	161509648	.	-	.	ID=1.1128.1.exon1;Name=1.1128.1.exon1;Parent=1.1128.1
1	PacBio	exon	161510811	161510981	.	-	.	ID=1.1128.1.exon2;Name=1.1128.1.exon2;Parent=1.1128.1
1	PacBio	gene	161556825	161793030	.	-	.	ID=1.1129;Name=1.1129;Annotation_gene_id=ENSSSCG00000004857
1	PacBio	transcript	161711313	161792903	.	-	.	ID=1.1129.1;Name=1.1129.1;Parent=1.1129;Coverage=99.6;Identity=99.4;ccs_id=m160525_200328_42199_c100941512550000001823217706101647_s1_p0/3314/2730_55_CCS_sense;Lable=Novel-isoform
1	PacBio	exon	161711313	161713156	.	-	.	ID=1.1129.1.exon1;Name=1.1129.1.exon1;Parent=1.1129.1
1	PacBio	exon	161725478	161725572	.	-	.	ID=1.1129.1.exon2;Name=1.1129.1.exon2;Parent=1.1129.1
1	PacBio	exon	161745226	161745277	.	-	.	ID=1.1129.1.exon3;Name=1.1129.1.exon3;Parent=1.1129.1
1	PacBio	exon	161765502	161765610	.	-	.	ID=1.1129.1.exon4;Name=1.1129.1.exon4;Parent=1.1129.1
1	PacBio	exon	161768720	161768833	.	-	.	ID=1.1129.1.exon5;Name=1.1129.1.exon5;Parent=1.1129.1
1	PacBio	exon	161771517	161771667	.	-	.	ID=1.1129.1.exon6;Name=1.1129.1.exon6;Parent=1.1129.1
1	PacBio	exon	161781675	161781848	.	-	.	ID=1.1129.1.exon7;Name=1.1129.1.exon7;Parent=1.1129.1
1	PacBio	exon	161792761	161792903	.	-	.	ID=1.1129.1.exon8;Name=1.1129.1.exon8;Parent=1.1129.1
1	PacBio	transcript	161556828	161793000	.	-	.	ID=1.1129.2;Name=1.1129.2;Parent=1.1129;Coverage=99.4;Identity=99.3;ccs_id=m160525_200328_42199_c100941512550000001823217706101647_s1_p0/101571/29_3846_CCS_sense;Lable=Novel-isoform
1	PacBio	exon	161556828	161557361	.	-	.	ID=1.1129.2.exon1;Name=1.1129.2.exon1;Parent=1.1129.2
1	PacBio	exon	161559880	161560083	.	-	.	ID=1.1129.2.exon2;Name=1.1129.2.exon2;Parent=1.1129.2
1	PacBio	exon	161561085	161561142	.	-	.	ID=1.1129.2.exon3;Name=1.1129.2.exon3;Parent=1.1129.2
1	PacBio	exon	161567157	161567265	.	-	.	ID=1.1129.2.exon4;Name=1.1129.2.exon4;Parent=1.1129.2
1	PacBio	exon	161571727	161571791	.	-	.	ID=1.1129.2.exon5;Name=1.1129.2.exon5;Parent=1.1129.2
1	PacBio	exon	161571900	161572055	.	-	.	ID=1.1129.2.exon6;Name=1.1129.2.exon6;Parent=1.1129.2
1	PacBio	exon	161572625	161572689	.	-	.	ID=1.1129.2.exon7;Name=1.1129.2.exon7;Parent=1.1129.2
1	PacBio	exon	161572877	161573021	.	-	.	ID=1.1129.2.exon8;Name=1.1129.2.exon8;Parent=1.1129.2
1	PacBio	exon	161574820	161574909	.	-	.	ID=1.1129.2.exon9;Name=1.1129.2.exon9;Parent=1.1129.2
1	PacBio	exon	161576660	161576758	.	-	.	ID=1.1129.2.exon10;Name=1.1129.2.exon10;Parent=1.1129.2
1	PacBio	exon	161579670	161579840	.	-	.	ID=1.1129.2.exon11;Name=1.1129.2.exon11;Parent=1.1129.2
1	PacBio	exon	161579967	161580049	.	-	.	ID=1.1129.2.exon12;Name=1.1129.2.exon12;Parent=1.1129.2
1	PacBio	exon	161582986	161583078	.	-	.	ID=1.1129.2.exon13;Name=1.1129.2.exon13;Parent=1.1129.2
1	PacBio	exon	161583781	161583942	.	-	.	ID=1.1129.2.exon14;Name=1.1129.2.exon14;Parent=1.1129.2
1	PacBio	exon	161598234	161598479	.	-	.	ID=1.1129.2.exon15;Name=1.1129.2.exon15;Parent=1.1129.2
1	PacBio	exon	161601157	161601269	.	-	.	ID=1.1129.2.exon16;Name=1.1129.2.exon16;Parent=1.1129.2
1	PacBio	exon	161612302	161612444	.	-	.	ID=1.1129.2.exon17;Name=1.1129.2.exon17;Parent=1.1129.2
1	PacBio	exon	161666255	161666415	.	-	.	ID=1.1129.2.exon18;Name=1.1129.2.exon18;Parent=1.1129.2
1	PacBio	exon	161699776	161699852	.	-	.	ID=1.1129.2.exon19;Name=1.1129.2.exon19;Parent=1.1129.2
1	PacBio	exon	161704139	161704214	.	-	.	ID=1.1129.2.exon20;Name=1.1129.2.exon20;Parent=1.1129.2
1	PacBio	exon	161713076	161713156	.	-	.	ID=1.1129.2.exon21;Name=1.1129.2.exon21;Parent=1.1129.2
1	PacBio	exon	161725478	161725572	.	-	.	ID=1.1129.2.exon22;Name=1.1129.2.exon22;Parent=1.1129.2
1	PacBio	exon	161745226	161745277	.	-	.	ID=1.1129.2.exon23;Name=1.1129.2.exon23;Parent=1.1129.2
1	PacBio	exon	161752061	161752119	.	-	.	ID=1.1129.2.exon24;Name=1.1129.2.exon24;Parent=1.1129.2
1	PacBio	exon	161765502	161765610	.	-	.	ID=1.1129.2.exon25;Name=1.1129.2.exon25;Parent=1.1129.2
1	PacBio	exon	161768720	161768833	.	-	.	ID=1.1129.2.exon26;Name=1.1129.2.exon26;Parent=1.1129.2
1	PacBio	exon	161771517	161771667	.	-	.	ID=1.1129.2.exon27;Name=1.1129.2.exon27;Parent=1.1129.2
1	PacBio	exon	161781675	161781848	.	-	.	ID=1.1129.2.exon28;Name=1.1129.2.exon28;Parent=1.1129.2
1	PacBio	exon	161792761	161793000	.	-	.	ID=1.1129.2.exon29;Name=1.1129.2.exon29;Parent=1.1129.2
1	PacBio	transcript	161556826	161793030	.	-	.	ID=1.1129.3;Name=1.1129.3;Parent=1.1129;Coverage=99.5;Identity=99.5;ccs_id=m160522_094721_42221_c100979692550000001823212907061651_s1_p0/75093/3987_57_CCS_sense;Lable=Novel-isoform
1	PacBio	exon	161556826	161557361	.	-	.	ID=1.1129.3.exon1;Name=1.1129.3.exon1;Parent=1.1129.3
1	PacBio	exon	161559880	161560083	.	-	.	ID=1.1129.3.exon2;Name=1.1129.3.exon2;Parent=1.1129.3
1	PacBio	exon	161561085	161561142	.	-	.	ID=1.1129.3.exon3;Name=1.1129.3.exon3;Parent=1.1129.3
1	PacBio	exon	161567157	161567265	.	-	.	ID=1.1129.3.exon4;Name=1.1129.3.exon4;Parent=1.1129.3
1	PacBio	exon	161571727	161571791	.	-	.	ID=1.1129.3.exon5;Name=1.1129.3.exon5;Parent=1.1129.3
1	PacBio	exon	161571900	161572055	.	-	.	ID=1.1129.3.exon6;Name=1.1129.3.exon6;Parent=1.1129.3
1	PacBio	exon	161572625	161572689	.	-	.	ID=1.1129.3.exon7;Name=1.1129.3.exon7;Parent=1.1129.3
1	PacBio	exon	161572877	161573021	.	-	.	ID=1.1129.3.exon8;Name=1.1129.3.exon8;Parent=1.1129.3
1	PacBio	exon	161574820	161574909	.	-	.	ID=1.1129.3.exon9;Name=1.1129.3.exon9;Parent=1.1129.3
1	PacBio	exon	161576660	161576758	.	-	.	ID=1.1129.3.exon10;Name=1.1129.3.exon10;Parent=1.1129.3
1	PacBio	exon	161579670	161579840	.	-	.	ID=1.1129.3.exon11;Name=1.1129.3.exon11;Parent=1.1129.3
1	PacBio	exon	161579967	161580049	.	-	.	ID=1.1129.3.exon12;Name=1.1129.3.exon12;Parent=1.1129.3
1	PacBio	exon	161582986	161583078	.	-	.	ID=1.1129.3.exon13;Name=1.1129.3.exon13;Parent=1.1129.3
1	PacBio	exon	161583781	161583942	.	-	.	ID=1.1129.3.exon14;Name=1.1129.3.exon14;Parent=1.1129.3
1	PacBio	exon	161598234	161598479	.	-	.	ID=1.1129.3.exon15;Name=1.1129.3.exon15;Parent=1.1129.3
1	PacBio	exon	161601157	161601269	.	-	.	ID=1.1129.3.exon16;Name=1.1129.3.exon16;Parent=1.1129.3
1	PacBio	exon	161612302	161612444	.	-	.	ID=1.1129.3.exon17;Name=1.1129.3.exon17;Parent=1.1129.3
1	PacBio	exon	161666255	161666415	.	-	.	ID=1.1129.3.exon18;Name=1.1129.3.exon18;Parent=1.1129.3
1	PacBio	exon	161699776	161699852	.	-	.	ID=1.1129.3.exon19;Name=1.1129.3.exon19;Parent=1.1129.3
1	PacBio	exon	161704139	161704214	.	-	.	ID=1.1129.3.exon20;Name=1.1129.3.exon20;Parent=1.1129.3
1	PacBio	exon	161713076	161713156	.	-	.	ID=1.1129.3.exon21;Name=1.1129.3.exon21;Parent=1.1129.3
1	PacBio	exon	161725478	161725572	.	-	.	ID=1.1129.3.exon22;Name=1.1129.3.exon22;Parent=1.1129.3
1	PacBio	exon	161745226	161745277	.	-	.	ID=1.1129.3.exon23;Name=1.1129.3.exon23;Parent=1.1129.3
1	PacBio	exon	161752061	161752119	.	-	.	ID=1.1129.3.exon24;Name=1.1129.3.exon24;Parent=1.1129.3
1	PacBio	exon	161765502	161765610	.	-	.	ID=1.1129.3.exon25;Name=1.1129.3.exon25;Parent=1.1129.3
1	PacBio	exon	161768720	161768832	.	-	.	ID=1.1129.3.exon26;Name=1.1129.3.exon26;Parent=1.1129.3
1	PacBio	exon	161771517	161771667	.	-	.	ID=1.1129.3.exon27;Name=1.1129.3.exon27;Parent=1.1129.3
1	PacBio	exon	161781675	161781848	.	-	.	ID=1.1129.3.exon28;Name=1.1129.3.exon28;Parent=1.1129.3
1	PacBio	exon	161792761	161793030	.	-	.	ID=1.1129.3.exon29;Name=1.1129.3.exon29;Parent=1.1129.3
1	PacBio	transcript	161556825	161793020	.	-	.	ID=1.1129.4;Name=1.1129.4;Parent=1.1129;Coverage=99.5;Identity=99.5;ccs_id=m160522_052347_42221_c100979692550000001823212907061650_s1_p0/74232/35_3915_CCS_sense;Lable=Novel-isoform
1	PacBio	exon	161556825	161557361	.	-	.	ID=1.1129.4.exon1;Name=1.1129.4.exon1;Parent=1.1129.4
1	PacBio	exon	161559880	161560083	.	-	.	ID=1.1129.4.exon2;Name=1.1129.4.exon2;Parent=1.1129.4
1	PacBio	exon	161561085	161561142	.	-	.	ID=1.1129.4.exon3;Name=1.1129.4.exon3;Parent=1.1129.4
1	PacBio	exon	161567157	161567265	.	-	.	ID=1.1129.4.exon4;Name=1.1129.4.exon4;Parent=1.1129.4
1	PacBio	exon	161571727	161571791	.	-	.	ID=1.1129.4.exon5;Name=1.1129.4.exon5;Parent=1.1129.4
1	PacBio	exon	161571900	161572055	.	-	.	ID=1.1129.4.exon6;Name=1.1129.4.exon6;Parent=1.1129.4
1	PacBio	exon	161572625	161572689	.	-	.	ID=1.1129.4.exon7;Name=1.1129.4.exon7;Parent=1.1129.4
1	PacBio	exon	161572877	161573021	.	-	.	ID=1.1129.4.exon8;Name=1.1129.4.exon8;Parent=1.1129.4
1	PacBio	exon	161574820	161574909	.	-	.	ID=1.1129.4.exon9;Name=1.1129.4.exon9;Parent=1.1129.4
1	PacBio	exon	161576660	161576758	.	-	.	ID=1.1129.4.exon10;Name=1.1129.4.exon10;Parent=1.1129.4
1	PacBio	exon	161579670	161579840	.	-	.	ID=1.1129.4.exon11;Name=1.1129.4.exon11;Parent=1.1129.4
1	PacBio	exon	161579967	161580049	.	-	.	ID=1.1129.4.exon12;Name=1.1129.4.exon12;Parent=1.1129.4
1	PacBio	exon	161582986	161583078	.	-	.	ID=1.1129.4.exon13;Name=1.1129.4.exon13;Parent=1.1129.4
1	PacBio	exon	161583781	161583942	.	-	.	ID=1.1129.4.exon14;Name=1.1129.4.exon14;Parent=1.1129.4
1	PacBio	exon	161598234	161598479	.	-	.	ID=1.1129.4.exon15;Name=1.1129.4.exon15;Parent=1.1129.4
1	PacBio	exon	161601157	161601269	.	-	.	ID=1.1129.4.exon16;Name=1.1129.4.exon16;Parent=1.1129.4
1	PacBio	exon	161612302	161612444	.	-	.	ID=1.1129.4.exon17;Name=1.1129.4.exon17;Parent=1.1129.4
1	PacBio	exon	161666255	161666415	.	-	.	ID=1.1129.4.exon18;Name=1.1129.4.exon18;Parent=1.1129.4
1	PacBio	exon	161699776	161699852	.	-	.	ID=1.1129.4.exon19;Name=1.1129.4.exon19;Parent=1.1129.4
1	PacBio	exon	161704139	161704214	.	-	.	ID=1.1129.4.exon20;Name=1.1129.4.exon20;Parent=1.1129.4
1	PacBio	exon	161713076	161713156	.	-	.	ID=1.1129.4.exon21;Name=1.1129.4.exon21;Parent=1.1129.4
1	PacBio	exon	161725478	161725572	.	-	.	ID=1.1129.4.exon22;Name=1.1129.4.exon22;Parent=1.1129.4
1	PacBio	exon	161745226	161745277	.	-	.	ID=1.1129.4.exon23;Name=1.1129.4.exon23;Parent=1.1129.4
1	PacBio	exon	161752061	161752119	.	-	.	ID=1.1129.4.exon24;Name=1.1129.4.exon24;Parent=1.1129.4
1	PacBio	exon	161765502	161765610	.	-	.	ID=1.1129.4.exon25;Name=1.1129.4.exon25;Parent=1.1129.4
1	PacBio	exon	161768720	161768833	.	-	.	ID=1.1129.4.exon26;Name=1.1129.4.exon26;Parent=1.1129.4
1	PacBio	exon	161771517	161771667	.	-	.	ID=1.1129.4.exon27;Name=1.1129.4.exon27;Parent=1.1129.4
1	PacBio	exon	161781675	161781848	.	-	.	ID=1.1129.4.exon28;Name=1.1129.4.exon28;Parent=1.1129.4
1	PacBio	exon	161792761	161792834	.	-	.	ID=1.1129.4.exon29;Name=1.1129.4.exon29;Parent=1.1129.4
1	PacBio	exon	161792899	161793020	.	-	.	ID=1.1129.4.exon30;Name=1.1129.4.exon30;Parent=1.1129.4
1	PacBio	gene	18852320	18930069	.	-	.	ID=1.113;Name=1.113;Annotation_gene_id=ENSSSCG00000004110
1	PacBio	transcript	18877271	18903746	.	-	.	ID=1.113.1;Name=1.113.1;Parent=1.113;Coverage=99.6;Identity=99.6;ccs_id=m160522_183549_42221_c100979692550000001823212907061653_s1_p0/50773/30_2539_CCS_sense;Lable=Novel-isoform
1	PacBio	exon	18877271	18879483	.	-	.	ID=1.113.1.exon1;Name=1.113.1.exon1;Parent=1.113.1
1	PacBio	exon	18885074	18885264	.	-	.	ID=1.113.1.exon2;Name=1.113.1.exon2;Parent=1.113.1
1	PacBio	exon	18903642	18903746	.	-	.	ID=1.113.1.exon3;Name=1.113.1.exon3;Parent=1.113.1
1	PacBio	transcript	18852320	18930069	.	-	.	ID=1.113.2;Name=1.113.2;Parent=1.113;Coverage=99.8;Identity=99.7;ccs_id=m160522_094721_42221_c100979692550000001823212907061651_s1_p0/141257/4293_61_CCS_sense;Lable=Novel-isoform
1	PacBio	exon	18852320	18854361	.	-	.	ID=1.113.2.exon1;Name=1.113.2.exon1;Parent=1.113.2
1	PacBio	exon	18858276	18858356	.	-	.	ID=1.113.2.exon2;Name=1.113.2.exon2;Parent=1.113.2
1	PacBio	exon	18859773	18859866	.	-	.	ID=1.113.2.exon3;Name=1.113.2.exon3;Parent=1.113.2
1	PacBio	exon	18860078	18860238	.	-	.	ID=1.113.2.exon4;Name=1.113.2.exon4;Parent=1.113.2
1	PacBio	exon	18877993	18879483	.	-	.	ID=1.113.2.exon5;Name=1.113.2.exon5;Parent=1.113.2
1	PacBio	exon	18885074	18885264	.	-	.	ID=1.113.2.exon6;Name=1.113.2.exon6;Parent=1.113.2
1	PacBio	exon	18903642	18903790	.	-	.	ID=1.113.2.exon7;Name=1.113.2.exon7;Parent=1.113.2
1	PacBio	exon	18930048	18930069	.	-	.	ID=1.113.2.exon8;Name=1.113.2.exon8;Parent=1.113.2
1	PacBio	gene	161590257	161592271	.	-	.	ID=1.1130;Name=1.1130;Lable=Novel-gene
1	PacBio	transcript	161590257	161592271	.	-	.	ID=1.1130.1;Name=1.1130.1;Parent=1.1130;Coverage=99.3;Identity=99.3;ccs_id=m160522_141116_42221_c100979692550000001823212907061652_s1_p0/89057/2071_60_CCS_indeterminate;Lable=Novel-isoform
1	PacBio	exon	161590257	161592271	.	-	.	ID=1.1130.1.exon1;Name=1.1130.1.exon1;Parent=1.1130.1
1	PacBio	gene	161673220	161674947	.	-	.	ID=1.1131;Name=1.1131;Lable=Novel-gene
1	PacBio	transcript	161673220	161674947	.	-	.	ID=1.1131.1;Name=1.1131.1;Parent=1.1131;Coverage=99.0;Identity=99.0;ccs_id=m160522_141116_42221_c100979692550000001823212907061652_s1_p0/31989/30_1759_CCS_indeterminate;Lable=Novel-isoform
1	PacBio	exon	161673220	161674947	.	-	.	ID=1.1131.1.exon1;Name=1.1131.1.exon1;Parent=1.1131.1
1	PacBio	gene	161708293	161711418	.	-	.	ID=1.1132;Name=1.1132;Lable=Novel-gene
1	PacBio	transcript	161708293	161711418	.	-	.	ID=1.1132.1;Name=1.1132.1;Parent=1.1132;Coverage=96.2;Identity=95.2;ccs_id=m160525_154325_42199_c100941512550000001823217706101646_s1_p0/13966/3158_55_CCS_indeterminate;Lable=Novel-isoform
1	PacBio	exon	161708293	161711418	.	-	.	ID=1.1132.1.exon1;Name=1.1132.1.exon1;Parent=1.1132.1
1	PacBio	gene	161875867	161877225	.	-	.	ID=1.1133;Name=1.1133;Lable=Novel-gene
1	PacBio	transcript	161875867	161877225	.	-	.	ID=1.1133.1;Name=1.1133.1;Parent=1.1133;Coverage=99.5;Identity=99.5;ccs_id=m160523_121654_42221_c100979692550000001823212907061657_s1_p0/25702/30_1390_CCS_indeterminate;Lable=Novel-isoform
1	PacBio	exon	161875867	161877225	.	-	.	ID=1.1133.1.exon1;Name=1.1133.1.exon1;Parent=1.1133.1
1	PacBio	gene	162064426	162065962	.	-	.	ID=1.1134;Name=1.1134;Lable=Novel-gene
1	PacBio	transcript	162064426	162065962	.	-	.	ID=1.1134.1;Name=1.1134.1;Parent=1.1134;Coverage=99.3;Identity=99.3;ccs_id=m160525_112033_42199_c100941512550000001823217706101645_s1_p0/89575/30_1561_CCS_indeterminate;Lable=Novel-isoform
1	PacBio	exon	162064426	162065962	.	-	.	ID=1.1134.1.exon1;Name=1.1134.1.exon1;Parent=1.1134.1
1	PacBio	gene	162708073	162709888	.	-	.	ID=1.1135;Name=1.1135;Lable=Novel-gene
1	PacBio	transcript	162708073	162709888	.	-	.	ID=1.1135.1;Name=1.1135.1;Parent=1.1135;Coverage=99.0;Identity=99.0;ccs_id=m160526_111236_42199_c100941382550000001823217706101632_s1_p0/93257/30_1835_CCS_indeterminate;Lable=Novel-isoform
1	PacBio	exon	162708073	162709888	.	-	.	ID=1.1135.1.exon1;Name=1.1135.1.exon1;Parent=1.1135.1
1	PacBio	gene	162976899	162980875	.	-	.	ID=1.1136;Name=1.1136;Lable=Novel-gene
1	PacBio	transcript	162976899	162980875	.	-	.	ID=1.1136.1;Name=1.1136.1;Parent=1.1136;Coverage=98.8;Identity=98.8;ccs_id=m160522_052347_42221_c100979692550000001823212907061650_s1_p0/132697/31_4017_CCS_indeterminate;Lable=Novel-isoform
1	PacBio	exon	162976899	162980875	.	-	.	ID=1.1136.1.exon1;Name=1.1136.1.exon1;Parent=1.1136.1
1	PacBio	gene	163155551	163157541	.	-	.	ID=1.1137;Name=1.1137;Lable=Novel-gene
1	PacBio	transcript	163155551	163157541	.	-	.	ID=1.1137.1;Name=1.1137.1;Parent=1.1137;Coverage=99.4;Identity=99.4;ccs_id=m160523_075217_42221_c100979692550000001823212907061656_s1_p0/112058/1191_72_CCS_antisense;Lable=Novel-isoform
1	PacBio	exon	163155551	163155668	.	-	.	ID=1.1137.1.exon1;Name=1.1137.1.exon1;Parent=1.1137.1
1	PacBio	exon	163156542	163157541	.	-	.	ID=1.1137.1.exon2;Name=1.1137.1.exon2;Parent=1.1137.1
1	PacBio	gene	163288106	163290037	.	-	.	ID=1.1138;Name=1.1138;Annotation_gene_id=ENSSSCG00000023533
1	PacBio	transcript	163288106	163290037	.	-	.	ID=1.1138.1;Name=1.1138.1;Parent=1.1138;Coverage=98.7;Identity=98.7;ccs_id=m160525_154325_42199_c100941512550000001823217706101646_s1_p0/100176/1979_64_CCS_indeterminate;Lable=Novel-isoform
1	PacBio	exon	163288106	163290037	.	-	.	ID=1.1138.1.exon1;Name=1.1138.1.exon1;Parent=1.1138.1
1	PacBio	gene	163760154	163761437	.	-	.	ID=1.1139;Name=1.1139;Lable=Novel-gene
1	PacBio	transcript	163760154	163761437	.	-	.	ID=1.1139.1;Name=1.1139.1;Parent=1.1139;Coverage=97.7;Identity=97.7;ccs_id=m160525_070020_42199_c100941512550000001823217706101644_s1_p0/37974/1322_56_CCS_indeterminate;Lable=Novel-isoform
1	PacBio	exon	163760154	163761437	.	-	.	ID=1.1139.1.exon1;Name=1.1139.1.exon1;Parent=1.1139.1
1	PacBio	gene	18867692	18870274	.	-	.	ID=1.114;Name=1.114;Lable=Novel-gene
1	PacBio	transcript	18867692	18870274	.	-	.	ID=1.114.1;Name=1.114.1;Parent=1.114;Coverage=98.5;Identity=98.5;ccs_id=m160522_183549_42221_c100979692550000001823212907061653_s1_p0/28759/2633_56_CCS_indeterminate;Lable=Novel-isoform
1	PacBio	exon	18867692	18870274	.	-	.	ID=1.114.1.exon1;Name=1.114.1.exon1;Parent=1.114.1
1	PacBio	gene	163798270	163799527	.	-	.	ID=1.1140;Name=1.1140;Lable=Novel-gene
1	PacBio	transcript	163798270	163799527	.	-	.	ID=1.1140.1;Name=1.1140.1;Parent=1.1140;Coverage=98.0;Identity=95.4;ccs_id=m160523_121654_42221_c100979692550000001823212907061657_s1_p0/45465/1349_58_CCS_indeterminate;Lable=Novel-isoform
1	PacBio	exon	163798270	163799527	.	-	.	ID=1.1140.1.exon1;Name=1.1140.1.exon1;Parent=1.1140.1
1	PacBio	gene	164151744	164153969	.	-	.	ID=1.1141;Name=1.1141;Lable=Novel-gene
1	PacBio	transcript	164151744	164153969	.	-	.	ID=1.1141.1;Name=1.1141.1;Parent=1.1141;Coverage=99.9;Identity=98.1;ccs_id=m160522_141116_42221_c100979692550000001823212907061652_s1_p0/9275/2322_57_CCS_indeterminate;Lable=Novel-isoform
1	PacBio	exon	164151744	164153969	.	-	.	ID=1.1141.1.exon1;Name=1.1141.1.exon1;Parent=1.1141.1
1	PacBio	gene	165070458	165072597	.	-	.	ID=1.1142;Name=1.1142;Annotation_gene_id=ENSSSCG00000004863
1	PacBio	transcript	165070458	165072597	.	-	.	ID=1.1142.1;Name=1.1142.1;Parent=1.1142;Coverage=99.8;Identity=92.5;ccs_id=m160522_183549_42221_c100979692550000001823212907061653_s1_p0/8206/30_2328_CCS_indeterminate;Lable=Novel-isoform
1	PacBio	exon	165070458	165072597	.	-	.	ID=1.1142.1.exon1;Name=1.1142.1.exon1;Parent=1.1142.1
1	PacBio	gene	165111611	165113291	.	-	.	ID=1.1143;Name=1.1143;Lable=Novel-gene
1	PacBio	transcript	165111611	165113291	.	-	.	ID=1.1143.1;Name=1.1143.1;Parent=1.1143;Coverage=98.9;Identity=98.9;ccs_id=m160523_032432_42221_c100979692550000001823212907061655_s1_p0/8144/31_1697_CCS_indeterminate;Lable=Novel-isoform
1	PacBio	exon	165111611	165113291	.	-	.	ID=1.1143.1.exon1;Name=1.1143.1.exon1;Parent=1.1143.1
1	PacBio	gene	165120787	165122217	.	-	.	ID=1.1144;Name=1.1144;Lable=Novel-gene
1	PacBio	transcript	165120787	165122217	.	-	.	ID=1.1144.1;Name=1.1144.1;Parent=1.1144;Coverage=99.4;Identity=99.4;ccs_id=m160527_090058_42199_c100941382550000001823217706101637_s1_p0/85863/31_1460_CCS_indeterminate;Lable=Novel-isoform
1	PacBio	exon	165120787	165122217	.	-	.	ID=1.1144.1.exon1;Name=1.1144.1.exon1;Parent=1.1144.1
1	PacBio	gene	165247088	165248039	.	-	.	ID=1.1145;Name=1.1145;Lable=Novel-gene
1	PacBio	transcript	165247088	165248039	.	-	.	ID=1.1145.1;Name=1.1145.1;Parent=1.1145;Coverage=99.5;Identity=99.5;ccs_id=m160525_200328_42199_c100941512550000001823217706101647_s1_p0/57958/28_976_CCS_indeterminate;Lable=Novel-isoform
1	PacBio	exon	165247088	165248039	.	-	.	ID=1.1145.1.exon1;Name=1.1145.1.exon1;Parent=1.1145.1
1	PacBio	gene	165326882	165446111	.	-	.	ID=1.1146;Name=1.1146;Lable=Novel-gene
1	PacBio	transcript	165326882	165446111	.	-	.	ID=1.1146.1;Name=1.1146.1;Parent=1.1146;Coverage=99.6;Identity=99.6;ccs_id=m160522_183549_42221_c100979692550000001823212907061653_s1_p0/5257/2501_47_CCS_sense;Lable=Novel-isoform
1	PacBio	exon	165326882	165327050	.	-	.	ID=1.1146.1.exon1;Name=1.1146.1.exon1;Parent=1.1146.1
1	PacBio	exon	165443830	165446111	.	-	.	ID=1.1146.1.exon2;Name=1.1146.1.exon2;Parent=1.1146.1
1	PacBio	gene	165589898	165592343	.	-	.	ID=1.1147;Name=1.1147;Lable=Novel-gene
1	PacBio	transcript	165589898	165592343	.	-	.	ID=1.1147.1;Name=1.1147.1;Parent=1.1147;Coverage=98.9;Identity=98.9;ccs_id=m160522_225959_42221_c100979692550000001823212907061654_s1_p0/128329/2498_63_CCS_indeterminate;Lable=Novel-isoform
1	PacBio	exon	165589898	165592343	.	-	.	ID=1.1147.1.exon1;Name=1.1147.1.exon1;Parent=1.1147.1
1	PacBio	gene	166037956	166048638	.	-	.	ID=1.1148;Name=1.1148;Annotation_gene_id=ENSSSCG00000004872
1	PacBio	transcript	166037956	166048638	.	-	.	ID=1.1148.1;Name=1.1148.1;Parent=1.1148;Coverage=99.4;Identity=99.4;ccs_id=m160526_195422_42199_c100941382550000001823217706101634_s1_p0/145149/1490_56_CCS_sense
1	PacBio	exon	166037956	166038449	.	-	.	ID=1.1148.1.exon1;Name=1.1148.1.exon1;Parent=1.1148.1
1	PacBio	exon	166038545	166038650	.	-	.	ID=1.1148.1.exon2;Name=1.1148.1.exon2;Parent=1.1148.1
1	PacBio	exon	166038740	166038813	.	-	.	ID=1.1148.1.exon3;Name=1.1148.1.exon3;Parent=1.1148.1
1	PacBio	exon	166041236	166041333	.	-	.	ID=1.1148.1.exon4;Name=1.1148.1.exon4;Parent=1.1148.1
1	PacBio	exon	166041433	166041495	.	-	.	ID=1.1148.1.exon5;Name=1.1148.1.exon5;Parent=1.1148.1
1	PacBio	exon	166048044	166048638	.	-	.	ID=1.1148.1.exon6;Name=1.1148.1.exon6;Parent=1.1148.1
1	PacBio	transcript	166037970	166048612	.	-	.	ID=1.1148.2;Name=1.1148.2;Parent=1.1148;Coverage=99.4;Identity=99.4;ccs_id=m160522_094721_42221_c100979692550000001823212907061651_s1_p0/96507/31_3505_CCS_sense;Lable=Novel-isoform
1	PacBio	exon	166037970	166038449	.	-	.	ID=1.1148.2.exon1;Name=1.1148.2.exon1;Parent=1.1148.2
1	PacBio	exon	166038545	166038650	.	-	.	ID=1.1148.2.exon2;Name=1.1148.2.exon2;Parent=1.1148.2
1	PacBio	exon	166038740	166040900	.	-	.	ID=1.1148.2.exon3;Name=1.1148.2.exon3;Parent=1.1148.2
1	PacBio	exon	166041236	166041333	.	-	.	ID=1.1148.2.exon4;Name=1.1148.2.exon4;Parent=1.1148.2
1	PacBio	exon	166041433	166041495	.	-	.	ID=1.1148.2.exon5;Name=1.1148.2.exon5;Parent=1.1148.2
1	PacBio	exon	166048044	166048612	.	-	.	ID=1.1148.2.exon6;Name=1.1148.2.exon6;Parent=1.1148.2
1	PacBio	gene	166265089	166268269	.	-	.	ID=1.1149;Name=1.1149;Lable=Novel-gene
1	PacBio	transcript	166265089	166268269	.	-	.	ID=1.1149.1;Name=1.1149.1;Parent=1.1149;Coverage=99.3;Identity=99.3;ccs_id=m160522_052347_42221_c100979692550000001823212907061650_s1_p0/88420/30_3209_CCS_indeterminate;Lable=Novel-isoform
1	PacBio	exon	166265089	166268269	.	-	.	ID=1.1149.1.exon1;Name=1.1149.1.exon1;Parent=1.1149.1
1	PacBio	gene	18886314	18889178	.	-	.	ID=1.115;Name=1.115;Annotation_gene_id=ENSSSCG00000004110
1	PacBio	transcript	18886314	18889178	.	-	.	ID=1.115.1;Name=1.115.1;Parent=1.115;Coverage=99.9;Identity=99.9;ccs_id=m160522_052347_42221_c100979692550000001823212907061650_s1_p0/39917/2931_63_CCS_indeterminate;Lable=Novel-isoform
1	PacBio	exon	18886314	18889178	.	-	.	ID=1.115.1.exon1;Name=1.115.1.exon1;Parent=1.115.1
1	PacBio	gene	166318895	166321089	.	-	.	ID=1.1150;Name=1.1150;Lable=Novel-gene
1	PacBio	transcript	166318895	166321089	.	-	.	ID=1.1150.1;Name=1.1150.1;Parent=1.1150;Coverage=98.0;Identity=98.0;ccs_id=m160526_065237_42199_c100941382550000001823217706101631_s1_p0/60424/30_2194_CCS_indeterminate;Lable=Novel-isoform
1	PacBio	exon	166318895	166321089	.	-	.	ID=1.1150.1.exon1;Name=1.1150.1.exon1;Parent=1.1150.1
1	PacBio	gene	166332491	166335856	.	-	.	ID=1.1151;Name=1.1151;Lable=Novel-gene
1	PacBio	transcript	166332491	166335856	.	-	.	ID=1.1151.1;Name=1.1151.1;Parent=1.1151;Coverage=99.5;Identity=99.5;ccs_id=m160522_052347_42221_c100979692550000001823212907061650_s1_p0/157183/3410_58_CCS_indeterminate;Lable=Novel-isoform
1	PacBio	exon	166332491	166335856	.	-	.	ID=1.1151.1.exon1;Name=1.1151.1.exon1;Parent=1.1151.1
1	PacBio	gene	167018695	167019869	.	-	.	ID=1.1152;Name=1.1152;Lable=Novel-gene
1	PacBio	transcript	167018695	167019869	.	-	.	ID=1.1152.1;Name=1.1152.1;Parent=1.1152;Coverage=99.7;Identity=99.6;ccs_id=m160525_070020_42199_c100941512550000001823217706101644_s1_p0/65938/31_1209_CCS_indeterminate;Lable=Novel-isoform
1	PacBio	exon	167018695	167019869	.	-	.	ID=1.1152.1.exon1;Name=1.1152.1.exon1;Parent=1.1152.1
1	PacBio	gene	168169162	168172041	.	-	.	ID=1.1153;Name=1.1153;Lable=Novel-gene
1	PacBio	transcript	168169162	168172041	.	-	.	ID=1.1153.1;Name=1.1153.1;Parent=1.1153;Coverage=99.6;Identity=99.6;ccs_id=m160522_052347_42221_c100979692550000001823212907061650_s1_p0/71022/30_2918_CCS_indeterminate;Lable=Novel-isoform
1	PacBio	exon	168169162	168172041	.	-	.	ID=1.1153.1.exon1;Name=1.1153.1.exon1;Parent=1.1153.1
1	PacBio	gene	168188869	168190253	.	-	.	ID=1.1154;Name=1.1154;Lable=Novel-gene
1	PacBio	transcript	168188869	168190253	.	-	.	ID=1.1154.1;Name=1.1154.1;Parent=1.1154;Coverage=100.0;Identity=100.0;ccs_id=m160523_075217_42221_c100979692550000001823212907061656_s1_p0/132475/1441_56_CCS_indeterminate;Lable=Novel-isoform
1	PacBio	exon	168188869	168190253	.	-	.	ID=1.1154.1.exon1;Name=1.1154.1.exon1;Parent=1.1154.1
1	PacBio	gene	168361844	168363393	.	-	.	ID=1.1155;Name=1.1155;Lable=Novel-gene
1	PacBio	transcript	168361844	168363393	.	-	.	ID=1.1155.1;Name=1.1155.1;Parent=1.1155;Coverage=99.8;Identity=99.8;ccs_id=m160523_075217_42221_c100979692550000001823212907061656_s1_p0/83012/30_1581_CCS_indeterminate;Lable=Novel-isoform
1	PacBio	exon	168361844	168363393	.	-	.	ID=1.1155.1.exon1;Name=1.1155.1.exon1;Parent=1.1155.1
1	PacBio	gene	168942628	168944537	.	-	.	ID=1.1156;Name=1.1156;Lable=Novel-gene
1	PacBio	transcript	168942628	168944537	.	-	.	ID=1.1156.1;Name=1.1156.1;Parent=1.1156;Coverage=99.8;Identity=99.8;ccs_id=m160523_032432_42221_c100979692550000001823212907061655_s1_p0/130850/1967_56_CCS_indeterminate;Lable=Novel-isoform
1	PacBio	exon	168942628	168944537	.	-	.	ID=1.1156.1.exon1;Name=1.1156.1.exon1;Parent=1.1156.1
1	PacBio	gene	168988007	168990404	.	-	.	ID=1.1157;Name=1.1157;Lable=Novel-gene
1	PacBio	transcript	168988007	168990404	.	-	.	ID=1.1157.1;Name=1.1157.1;Parent=1.1157;Coverage=99.6;Identity=99.3;ccs_id=m160522_183549_42221_c100979692550000001823212907061653_s1_p0/82244/33_2453_CCS_indeterminate;Lable=Novel-isoform
1	PacBio	exon	168988007	168990404	.	-	.	ID=1.1157.1.exon1;Name=1.1157.1.exon1;Parent=1.1157.1
1	PacBio	gene	168990969	169031513	.	-	.	ID=1.1158;Name=1.1158;Annotation_gene_id=ENSSSCG00000004878
1	PacBio	transcript	168990969	169031513	.	-	.	ID=1.1158.1;Name=1.1158.1;Parent=1.1158;Coverage=98.1;Identity=98.1;ccs_id=m160522_094721_42221_c100979692550000001823212907061651_s1_p0/92182/3175_59_CCS_sense;Lable=Novel-isoform
1	PacBio	exon	168990969	168993887	.	-	.	ID=1.1158.1.exon1;Name=1.1158.1.exon1;Parent=1.1158.1
1	PacBio	exon	169031298	169031513	.	-	.	ID=1.1158.1.exon2;Name=1.1158.1.exon2;Parent=1.1158.1
1	PacBio	gene	169026172	169028902	.	-	.	ID=1.1159;Name=1.1159;Lable=Novel-gene
1	PacBio	transcript	169026172	169028902	.	-	.	ID=1.1159.1;Name=1.1159.1;Parent=1.1159;Coverage=99.9;Identity=98.1;ccs_id=m160522_094721_42221_c100979692550000001823212907061651_s1_p0/40006/2832_54_CCS_indeterminate;Lable=Novel-isoform
1	PacBio	exon	169026172	169028902	.	-	.	ID=1.1159.1.exon1;Name=1.1159.1.exon1;Parent=1.1159.1
1	PacBio	gene	18895904	18899393	.	-	.	ID=1.116;Name=1.116;Annotation_gene_id=ENSSSCG00000004110
1	PacBio	transcript	18895904	18899393	.	-	.	ID=1.116.1;Name=1.116.1;Parent=1.116;Coverage=99.3;Identity=99.3;ccs_id=m160522_094721_42221_c100979692550000001823212907061651_s1_p0/18059/3535_57_CCS_indeterminate;Lable=Novel-isoform
1	PacBio	exon	18895904	18899393	.	-	.	ID=1.116.1.exon1;Name=1.116.1.exon1;Parent=1.116.1
1	PacBio	gene	169210975	169214346	.	-	.	ID=1.1160;Name=1.1160;Lable=Novel-gene
1	PacBio	transcript	169210975	169214346	.	-	.	ID=1.1160.1;Name=1.1160.1;Parent=1.1160;Coverage=99.6;Identity=99.6;ccs_id=m160522_052347_42221_c100979692550000001823212907061650_s1_p0/5071/31_3410_CCS_indeterminate;Lable=Novel-isoform
1	PacBio	exon	169210975	169214346	.	-	.	ID=1.1160.1.exon1;Name=1.1160.1.exon1;Parent=1.1160.1
1	PacBio	gene	169912182	169913441	.	-	.	ID=1.1161;Name=1.1161;Lable=Novel-gene
1	PacBio	transcript	169912182	169913441	.	-	.	ID=1.1161.1;Name=1.1161.1;Parent=1.1161;Coverage=99.8;Identity=99.8;ccs_id=m160523_121654_42221_c100979692550000001823212907061657_s1_p0/94881/31_1288_CCS_indeterminate;Lable=Novel-isoform
1	PacBio	exon	169912182	169913441	.	-	.	ID=1.1161.1.exon1;Name=1.1161.1.exon1;Parent=1.1161.1
1	PacBio	gene	169987541	169988826	.	-	.	ID=1.1162;Name=1.1162;Lable=Novel-gene
1	PacBio	transcript	169987541	169988826	.	-	.	ID=1.1162.1;Name=1.1162.1;Parent=1.1162;Coverage=100.0;Identity=100.0;ccs_id=m160523_075217_42221_c100979692550000001823212907061656_s1_p0/13969/31_1317_CCS_indeterminate;Lable=Novel-isoform
1	PacBio	exon	169987541	169988826	.	-	.	ID=1.1162.1.exon1;Name=1.1162.1.exon1;Parent=1.1162.1
1	PacBio	gene	170483072	170485496	.	-	.	ID=1.1163;Name=1.1163;Lable=Novel-gene
1	PacBio	transcript	170483072	170485496	.	-	.	ID=1.1163.1;Name=1.1163.1;Parent=1.1163;Coverage=95.1;Identity=95.0;ccs_id=m160522_141116_42221_c100979692550000001823212907061652_s1_p0/120738/29_2449_CCS_indeterminate;Lable=Novel-isoform
1	PacBio	exon	170483072	170485496	.	-	.	ID=1.1163.1.exon1;Name=1.1163.1.exon1;Parent=1.1163.1
1	PacBio	gene	171172071	171174281	.	-	.	ID=1.1164;Name=1.1164;Lable=Novel-gene
1	PacBio	transcript	171172071	171174281	.	-	.	ID=1.1164.1;Name=1.1164.1;Parent=1.1164;Coverage=97.6;Identity=97.6;ccs_id=m160526_023105_42199_c100941382550000001823217706101630_s1_p0/32895/2221_58_CCS_indeterminate;Lable=Novel-isoform
1	PacBio	exon	171172071	171174281	.	-	.	ID=1.1164.1.exon1;Name=1.1164.1.exon1;Parent=1.1164.1
1	PacBio	gene	171384115	171385903	.	-	.	ID=1.1165;Name=1.1165;Lable=Novel-gene
1	PacBio	transcript	171384115	171385903	.	-	.	ID=1.1165.1;Name=1.1165.1;Parent=1.1165;Coverage=99.5;Identity=99.5;ccs_id=m160523_032432_42221_c100979692550000001823212907061655_s1_p0/135177/1832_52_CCS_indeterminate;Lable=Novel-isoform
1	PacBio	exon	171384115	171385903	.	-	.	ID=1.1165.1.exon1;Name=1.1165.1.exon1;Parent=1.1165.1
1	PacBio	gene	171554225	171557973	.	-	.	ID=1.1166;Name=1.1166;Lable=Novel-gene
1	PacBio	transcript	171554225	171557973	.	-	.	ID=1.1166.1;Name=1.1166.1;Parent=1.1166;Coverage=99.1;Identity=99.1;ccs_id=m160522_094721_42221_c100979692550000001823212907061651_s1_p0/60536/30_3762_CCS_indeterminate;Lable=Novel-isoform
1	PacBio	exon	171554225	171557973	.	-	.	ID=1.1166.1.exon1;Name=1.1166.1.exon1;Parent=1.1166.1
1	PacBio	gene	171828242	171831115	.	-	.	ID=1.1167;Name=1.1167;Lable=Novel-gene
1	PacBio	transcript	171828242	171831115	.	-	.	ID=1.1167.1;Name=1.1167.1;Parent=1.1167;Coverage=99.4;Identity=99.4;ccs_id=m160522_094721_42221_c100979692550000001823212907061651_s1_p0/158000/2929_54_CCS_indeterminate;Lable=Novel-isoform
1	PacBio	exon	171828242	171831115	.	-	.	ID=1.1167.1.exon1;Name=1.1167.1.exon1;Parent=1.1167.1
1	PacBio	gene	172641949	172643329	.	-	.	ID=1.1168;Name=1.1168;Lable=Novel-gene
1	PacBio	transcript	172641949	172643329	.	-	.	ID=1.1168.1;Name=1.1168.1;Parent=1.1168;Coverage=99.1;Identity=99.1;ccs_id=m160523_121654_42221_c100979692550000001823212907061657_s1_p0/126446/1427_54_CCS_indeterminate;Lable=Novel-isoform
1	PacBio	exon	172641949	172643329	.	-	.	ID=1.1168.1.exon1;Name=1.1168.1.exon1;Parent=1.1168.1
1	PacBio	gene	172687306	172689777	.	-	.	ID=1.1169;Name=1.1169;Lable=Novel-gene
1	PacBio	transcript	172687306	172689777	.	-	.	ID=1.1169.1;Name=1.1169.1;Parent=1.1169;Coverage=99.6;Identity=99.6;ccs_id=m160526_153319_42199_c100941382550000001823217706101633_s1_p0/95875/2525_56_CCS_indeterminate;Lable=Novel-isoform
1	PacBio	exon	172687306	172689777	.	-	.	ID=1.1169.1.exon1;Name=1.1169.1.exon1;Parent=1.1169.1
1	PacBio	gene	18925314	18929327	.	-	.	ID=1.117;Name=1.117;Lable=Novel-gene
1	PacBio	transcript	18925314	18929327	.	-	.	ID=1.117.1;Name=1.117.1;Parent=1.117;Coverage=99.8;Identity=99.8;ccs_id=m160522_094721_42221_c100979692550000001823212907061651_s1_p0/104408/25_2928_CCS_sense;Lable=Novel-isoform
1	PacBio	exon	18925314	18925632	.	-	.	ID=1.117.1.exon1;Name=1.117.1.exon1;Parent=1.117.1
1	PacBio	exon	18926739	18929327	.	-	.	ID=1.117.1.exon2;Name=1.117.1.exon2;Parent=1.117.1
1	PacBio	gene	172884340	172887069	.	-	.	ID=1.1170;Name=1.1170;Lable=Novel-gene
1	PacBio	transcript	172884340	172887069	.	-	.	ID=1.1170.1;Name=1.1170.1;Parent=1.1170;Coverage=99.7;Identity=99.7;ccs_id=m160522_094721_42221_c100979692550000001823212907061651_s1_p0/72090/30_2762_CCS_indeterminate;Lable=Novel-isoform
1	PacBio	exon	172884340	172887069	.	-	.	ID=1.1170.1.exon1;Name=1.1170.1.exon1;Parent=1.1170.1
1	PacBio	gene	174329712	174332900	.	-	.	ID=1.1171;Name=1.1171;Lable=Novel-gene
1	PacBio	transcript	174329712	174332900	.	-	.	ID=1.1171.1;Name=1.1171.1;Parent=1.1171;Coverage=99.8;Identity=99.8;ccs_id=m160522_052347_42221_c100979692550000001823212907061650_s1_p0/69514/3248_60_CCS_indeterminate;Lable=Novel-isoform
1	PacBio	exon	174329712	174332900	.	-	.	ID=1.1171.1.exon1;Name=1.1171.1.exon1;Parent=1.1171.1
1	PacBio	gene	175308384	175324297	.	-	.	ID=1.1172;Name=1.1172;Annotation_gene_id=ENSSSCG00000004888
1	PacBio	transcript	175308384	175324281	.	-	.	ID=1.1172.1;Name=1.1172.1;Parent=1.1172;Coverage=100.0;Identity=100.0;ccs_id=m160526_195422_42199_c100941382550000001823217706101634_s1_p0/96904/26_1506_CCS_sense;Lable=Novel-isoform
1	PacBio	exon	175308384	175309408	.	-	.	ID=1.1172.1.exon1;Name=1.1172.1.exon1;Parent=1.1172.1
1	PacBio	exon	175315632	175315701	.	-	.	ID=1.1172.1.exon2;Name=1.1172.1.exon2;Parent=1.1172.1
1	PacBio	exon	175317505	175317642	.	-	.	ID=1.1172.1.exon3;Name=1.1172.1.exon3;Parent=1.1172.1
1	PacBio	exon	175319735	175319912	.	-	.	ID=1.1172.1.exon4;Name=1.1172.1.exon4;Parent=1.1172.1
1	PacBio	exon	175324213	175324281	.	-	.	ID=1.1172.1.exon5;Name=1.1172.1.exon5;Parent=1.1172.1
1	PacBio	transcript	175308388	175324297	.	-	.	ID=1.1172.2;Name=1.1172.2;Parent=1.1172;Coverage=99.6;Identity=99.5;ccs_id=m160525_070020_42199_c100941512550000001823217706101644_s1_p0/134974/30_3071_CCS_sense;Lable=Novel-isoform
1	PacBio	exon	175308388	175310643	.	-	.	ID=1.1172.2.exon1;Name=1.1172.2.exon1;Parent=1.1172.2
1	PacBio	exon	175312244	175312396	.	-	.	ID=1.1172.2.exon2;Name=1.1172.2.exon2;Parent=1.1172.2
1	PacBio	exon	175313886	175314028	.	-	.	ID=1.1172.2.exon3;Name=1.1172.2.exon3;Parent=1.1172.2
1	PacBio	exon	175315584	175315701	.	-	.	ID=1.1172.2.exon4;Name=1.1172.2.exon4;Parent=1.1172.2
1	PacBio	exon	175317505	175317642	.	-	.	ID=1.1172.2.exon5;Name=1.1172.2.exon5;Parent=1.1172.2
1	PacBio	exon	175319735	175319912	.	-	.	ID=1.1172.2.exon6;Name=1.1172.2.exon6;Parent=1.1172.2
1	PacBio	exon	175324213	175324297	.	-	.	ID=1.1172.2.exon7;Name=1.1172.2.exon7;Parent=1.1172.2
1	PacBio	gene	175328481	175354318	.	-	.	ID=1.1173;Name=1.1173;Annotation_gene_id=ENSSSCG00000004889
1	PacBio	transcript	175328481	175354318	.	-	.	ID=1.1173.1;Name=1.1173.1;Parent=1.1173;Coverage=99.9;Identity=99.9;ccs_id=m160522_183549_42221_c100979692550000001823212907061653_s1_p0/67832/2436_56_CCS_sense
1	PacBio	exon	175328481	175330015	.	-	.	ID=1.1173.1.exon1;Name=1.1173.1.exon1;Parent=1.1173.1
1	PacBio	exon	175331728	175331883	.	-	.	ID=1.1173.1.exon2;Name=1.1173.1.exon2;Parent=1.1173.1
1	PacBio	exon	175336203	175336345	.	-	.	ID=1.1173.1.exon3;Name=1.1173.1.exon3;Parent=1.1173.1
1	PacBio	exon	175344671	175344788	.	-	.	ID=1.1173.1.exon4;Name=1.1173.1.exon4;Parent=1.1173.1
1	PacBio	exon	175347223	175347360	.	-	.	ID=1.1173.1.exon5;Name=1.1173.1.exon5;Parent=1.1173.1
1	PacBio	exon	175347808	175347873	.	-	.	ID=1.1173.1.exon6;Name=1.1173.1.exon6;Parent=1.1173.1
1	PacBio	exon	175349692	175349869	.	-	.	ID=1.1173.1.exon7;Name=1.1173.1.exon7;Parent=1.1173.1
1	PacBio	exon	175354273	175354318	.	-	.	ID=1.1173.1.exon8;Name=1.1173.1.exon8;Parent=1.1173.1
1	PacBio	gene	175584492	175605582	.	-	.	ID=1.1174;Name=1.1174;Annotation_gene_id=ENSSSCG00000004893
1	PacBio	transcript	175604222	175605582	.	-	.	ID=1.1174.1;Name=1.1174.1;Parent=1.1174;Coverage=99.8;Identity=99.8;ccs_id=m160523_032432_42221_c100979692550000001823212907061655_s1_p0/24432/1358_55_CCS_sense;Lable=Novel-isoform
1	PacBio	exon	175604222	175604993	.	-	.	ID=1.1174.1.exon1;Name=1.1174.1.exon1;Parent=1.1174.1
1	PacBio	exon	175605054	175605582	.	-	.	ID=1.1174.1.exon2;Name=1.1174.1.exon2;Parent=1.1174.1
1	PacBio	transcript	175584492	175605543	.	-	.	ID=1.1174.2;Name=1.1174.2;Parent=1.1174;Coverage=99.6;Identity=99.6;ccs_id=m160525_112033_42199_c100941512550000001823217706101645_s1_p0/37051/3240_58_CCS_sense;Lable=Novel-isoform
1	PacBio	exon	175584492	175587364	.	-	.	ID=1.1174.2.exon1;Name=1.1174.2.exon1;Parent=1.1174.2
1	PacBio	exon	175588546	175588657	.	-	.	ID=1.1174.2.exon2;Name=1.1174.2.exon2;Parent=1.1174.2
1	PacBio	exon	175605335	175605543	.	-	.	ID=1.1174.2.exon3;Name=1.1174.2.exon3;Parent=1.1174.2
1	PacBio	gene	175646726	175666836	.	-	.	ID=1.1175;Name=1.1175;Annotation_gene_id=ENSSSCG00000004894
1	PacBio	transcript	175646726	175666836	.	-	.	ID=1.1175.1;Name=1.1175.1;Parent=1.1175;Coverage=99.3;Identity=96.2;ccs_id=m160522_094721_42221_c100979692550000001823212907061651_s1_p0/90889/24_2813_CCS_sense
1	PacBio	exon	175646726	175648713	.	-	.	ID=1.1175.1.exon1;Name=1.1175.1.exon1;Parent=1.1175.1
1	PacBio	exon	175654977	175655144	.	-	.	ID=1.1175.1.exon2;Name=1.1175.1.exon2;Parent=1.1175.1
1	PacBio	exon	175659582	175659724	.	-	.	ID=1.1175.1.exon3;Name=1.1175.1.exon3;Parent=1.1175.1
1	PacBio	exon	175662307	175662424	.	-	.	ID=1.1175.1.exon4;Name=1.1175.1.exon4;Parent=1.1175.1
1	PacBio	exon	175663734	175663871	.	-	.	ID=1.1175.1.exon5;Name=1.1175.1.exon5;Parent=1.1175.1
1	PacBio	exon	175666660	175666836	.	-	.	ID=1.1175.1.exon6;Name=1.1175.1.exon6;Parent=1.1175.1
1	PacBio	gene	175954330	175957361	.	-	.	ID=1.1176;Name=1.1176;Lable=Novel-gene
1	PacBio	transcript	175954330	175957361	.	-	.	ID=1.1176.1;Name=1.1176.1;Parent=1.1176;Coverage=95.4;Identity=94.6;ccs_id=m160525_112033_42199_c100941512550000001823217706101645_s1_p0/145542/2976_54_CCS_indeterminate;Lable=Novel-isoform
1	PacBio	exon	175954330	175957361	.	-	.	ID=1.1176.1.exon1;Name=1.1176.1.exon1;Parent=1.1176.1
1	PacBio	gene	175991082	175995571	.	-	.	ID=1.1177;Name=1.1177;Lable=Novel-gene
1	PacBio	transcript	175991082	175995571	.	-	.	ID=1.1177.1;Name=1.1177.1;Parent=1.1177;Coverage=99.0;Identity=98.4;ccs_id=m160522_094721_42221_c100979692550000001823212907061651_s1_p0/87614/4709_73_CCS_indeterminate;Lable=Novel-isoform
1	PacBio	exon	175991082	175995571	.	-	.	ID=1.1177.1.exon1;Name=1.1177.1.exon1;Parent=1.1177.1
1	PacBio	gene	176119440	176175743	.	-	.	ID=1.1178;Name=1.1178;Annotation_gene_id=ENSSSCG00000004896
1	PacBio	transcript	176141746	176143254	.	-	.	ID=1.1178.1;Name=1.1178.1;Parent=1.1178;Coverage=99.7;Identity=99.7;ccs_id=m160523_075217_42221_c100979692550000001823212907061656_s1_p0/134213/20_1524_CCS_indeterminate;Lable=Novel-isoform
1	PacBio	exon	176141746	176143254	.	-	.	ID=1.1178.1.exon1;Name=1.1178.1.exon1;Parent=1.1178.1
1	PacBio	transcript	176174238	176175743	.	-	.	ID=1.1178.2;Name=1.1178.2;Parent=1.1178;Coverage=99.1;Identity=99.1;ccs_id=m160526_195422_42199_c100941382550000001823217706101634_s1_p0/116975/1556_60_CCS_indeterminate;Lable=Novel-isoform
1	PacBio	exon	176174238	176175743	.	-	.	ID=1.1178.2.exon1;Name=1.1178.2.exon1;Parent=1.1178.2
1	PacBio	transcript	176119440	176174648	.	-	.	ID=1.1178.3;Name=1.1178.3;Parent=1.1178;Coverage=99.7;Identity=99.7;ccs_id=m160522_052347_42221_c100979692550000001823212907061650_s1_p0/78602/3446_59_CCS_sense
1	PacBio	exon	176119440	176121586	.	-	.	ID=1.1178.3.exon1;Name=1.1178.3.exon1;Parent=1.1178.3
1	PacBio	exon	176124369	176124597	.	-	.	ID=1.1178.3.exon2;Name=1.1178.3.exon2;Parent=1.1178.3
1	PacBio	exon	176127429	176127623	.	-	.	ID=1.1178.3.exon3;Name=1.1178.3.exon3;Parent=1.1178.3
1	PacBio	exon	176136999	176137103	.	-	.	ID=1.1178.3.exon4;Name=1.1178.3.exon4;Parent=1.1178.3
1	PacBio	exon	176142565	176142695	.	-	.	ID=1.1178.3.exon5;Name=1.1178.3.exon5;Parent=1.1178.3
1	PacBio	exon	176156294	176156456	.	-	.	ID=1.1178.3.exon6;Name=1.1178.3.exon6;Parent=1.1178.3
1	PacBio	exon	176159551	176159751	.	-	.	ID=1.1178.3.exon7;Name=1.1178.3.exon7;Parent=1.1178.3
1	PacBio	exon	176170427	176170582	.	-	.	ID=1.1178.3.exon8;Name=1.1178.3.exon8;Parent=1.1178.3
1	PacBio	exon	176174638	176174648	.	-	.	ID=1.1178.3.exon9;Name=1.1178.3.exon9;Parent=1.1178.3
1	PacBio	gene	176327812	176331209	.	-	.	ID=1.1179;Name=1.1179;Lable=Novel-gene
1	PacBio	transcript	176327812	176331209	.	-	.	ID=1.1179.1;Name=1.1179.1;Parent=1.1179;Coverage=99.8;Identity=99.8;ccs_id=m160522_094721_42221_c100979692550000001823212907061651_s1_p0/121295/3454_57_CCS_indeterminate;Lable=Novel-isoform
1	PacBio	exon	176327812	176331209	.	-	.	ID=1.1179.1.exon1;Name=1.1179.1.exon1;Parent=1.1179.1
1	PacBio	gene	19264366	19264612	.	-	.	ID=1.118;Name=1.118;Lable=Novel-gene
1	PacBio	transcript	19264366	19264612	.	-	.	ID=1.118.1;Name=1.118.1;Parent=1.118;Coverage=99.6;Identity=99.6;ccs_id=m160522_094721_42221_c100979692550000001823212907061651_s1_p0/76453/300_53_CCS_indeterminate;Lable=Novel-isoform
1	PacBio	exon	19264366	19264612	.	-	.	ID=1.118.1.exon1;Name=1.118.1.exon1;Parent=1.118.1
1	PacBio	gene	176348148	176351105	.	-	.	ID=1.1180;Name=1.1180;Lable=Novel-gene
1	PacBio	transcript	176348148	176351105	.	-	.	ID=1.1180.1;Name=1.1180.1;Parent=1.1180;Coverage=96.2;Identity=94.4;ccs_id=m160525_112033_42199_c100941512550000001823217706101645_s1_p0/58740/3017_63_CCS_indeterminate;Lable=Novel-isoform
1	PacBio	exon	176348148	176351105	.	-	.	ID=1.1180.1.exon1;Name=1.1180.1.exon1;Parent=1.1180.1
1	PacBio	gene	176593472	176624329	.	-	.	ID=1.1181;Name=1.1181;Annotation_gene_id=ENSSSCG00000004898
1	PacBio	transcript	176593472	176624329	.	-	.	ID=1.1181.1;Name=1.1181.1;Parent=1.1181;Coverage=99.6;Identity=99.6;ccs_id=m160522_052347_42221_c100979692550000001823212907061650_s1_p0/55160/4034_58_CCS_sense;Lable=Novel-isoform
1	PacBio	exon	176593472	176596087	.	-	.	ID=1.1181.1.exon1;Name=1.1181.1.exon1;Parent=1.1181.1
1	PacBio	exon	176608398	176609165	.	-	.	ID=1.1181.1.exon2;Name=1.1181.1.exon2;Parent=1.1181.1
1	PacBio	exon	176610289	176610341	.	-	.	ID=1.1181.1.exon3;Name=1.1181.1.exon3;Parent=1.1181.1
1	PacBio	exon	176614009	176614122	.	-	.	ID=1.1181.1.exon4;Name=1.1181.1.exon4;Parent=1.1181.1
1	PacBio	exon	176615463	176615557	.	-	.	ID=1.1181.1.exon5;Name=1.1181.1.exon5;Parent=1.1181.1
1	PacBio	exon	176616721	176616814	.	-	.	ID=1.1181.1.exon6;Name=1.1181.1.exon6;Parent=1.1181.1
1	PacBio	exon	176619695	176619838	.	-	.	ID=1.1181.1.exon7;Name=1.1181.1.exon7;Parent=1.1181.1
1	PacBio	exon	176624239	176624329	.	-	.	ID=1.1181.1.exon8;Name=1.1181.1.exon8;Parent=1.1181.1
1	PacBio	gene	176636680	176638790	.	-	.	ID=1.1182;Name=1.1182;Lable=Novel-gene
1	PacBio	transcript	176636680	176638790	.	-	.	ID=1.1182.1;Name=1.1182.1;Parent=1.1182;Coverage=99.6;Identity=99.6;ccs_id=m160522_225959_42221_c100979692550000001823212907061654_s1_p0/139997/2160_56_CCS_indeterminate;Lable=Novel-isoform
1	PacBio	exon	176636680	176638790	.	-	.	ID=1.1182.1.exon1;Name=1.1182.1.exon1;Parent=1.1182.1
1	PacBio	gene	176639818	176642391	.	-	.	ID=1.1183;Name=1.1183;Lable=Novel-gene
1	PacBio	transcript	176639818	176642391	.	-	.	ID=1.1183.1;Name=1.1183.1;Parent=1.1183;Coverage=98.9;Identity=98.9;ccs_id=m160522_094721_42221_c100979692550000001823212907061651_s1_p0/124435/2595_57_CCS_indeterminate;Lable=Novel-isoform
1	PacBio	exon	176639818	176642391	.	-	.	ID=1.1183.1.exon1;Name=1.1183.1.exon1;Parent=1.1183.1
1	PacBio	gene	176647201	176649977	.	-	.	ID=1.1184;Name=1.1184;Lable=Novel-gene
1	PacBio	transcript	176647201	176649977	.	-	.	ID=1.1184.1;Name=1.1184.1;Parent=1.1184;Coverage=99.6;Identity=99.6;ccs_id=m160522_052347_42221_c100979692550000001823212907061650_s1_p0/145267/31_2802_CCS_indeterminate;Lable=Novel-isoform
1	PacBio	exon	176647201	176649977	.	-	.	ID=1.1184.1.exon1;Name=1.1184.1.exon1;Parent=1.1184.1
1	PacBio	gene	176670498	176725767	.	-	.	ID=1.1185;Name=1.1185;Annotation_gene_id=ENSSSCG00000004899
1	PacBio	transcript	176692036	176695480	.	-	.	ID=1.1185.1;Name=1.1185.1;Parent=1.1185;Coverage=99.4;Identity=99.4;ccs_id=m160522_052347_42221_c100979692550000001823212907061650_s1_p0/94429/3519_56_CCS_indeterminate;Lable=Novel-isoform
1	PacBio	exon	176692036	176695480	.	-	.	ID=1.1185.1.exon1;Name=1.1185.1.exon1;Parent=1.1185.1
1	PacBio	transcript	176670505	176675693	.	-	.	ID=1.1185.2;Name=1.1185.2;Parent=1.1185;Coverage=99.5;Identity=99.5;ccs_id=m160522_052347_42221_c100979692550000001823212907061650_s1_p0/142274/2701_58_CCS_sense;Lable=Novel-isoform
1	PacBio	exon	176670505	176672202	.	-	.	ID=1.1185.2.exon1;Name=1.1185.2.exon1;Parent=1.1185.2
1	PacBio	exon	176674750	176675693	.	-	.	ID=1.1185.2.exon2;Name=1.1185.2.exon2;Parent=1.1185.2
1	PacBio	transcript	176692034	176696385	.	-	.	ID=1.1185.3;Name=1.1185.3;Parent=1.1185;Coverage=99.8;Identity=98.9;ccs_id=m160522_094721_42221_c100979692550000001823212907061651_s1_p0/8884/3482_64_CCS_sense;Lable=Novel-isoform
1	PacBio	exon	176692034	176695246	.	-	.	ID=1.1185.3.exon1;Name=1.1185.3.exon1;Parent=1.1185.3
1	PacBio	exon	176696217	176696385	.	-	.	ID=1.1185.3.exon2;Name=1.1185.3.exon2;Parent=1.1185.3
1	PacBio	transcript	176670498	176725767	.	-	.	ID=1.1185.4;Name=1.1185.4;Parent=1.1185;Coverage=99.9;Identity=99.9;ccs_id=m160522_094721_42221_c100979692550000001823212907061651_s1_p0/123570/3601_54_CCS_sense
1	PacBio	exon	176670498	176672202	.	-	.	ID=1.1185.4.exon1;Name=1.1185.4.exon1;Parent=1.1185.4
1	PacBio	exon	176674750	176674820	.	-	.	ID=1.1185.4.exon2;Name=1.1185.4.exon2;Parent=1.1185.4
1	PacBio	exon	176679869	176679957	.	-	.	ID=1.1185.4.exon3;Name=1.1185.4.exon3;Parent=1.1185.4
1	PacBio	exon	176683374	176683490	.	-	.	ID=1.1185.4.exon4;Name=1.1185.4.exon4;Parent=1.1185.4
1	PacBio	exon	176688299	176688437	.	-	.	ID=1.1185.4.exon5;Name=1.1185.4.exon5;Parent=1.1185.4
1	PacBio	exon	176689848	176689911	.	-	.	ID=1.1185.4.exon6;Name=1.1185.4.exon6;Parent=1.1185.4
1	PacBio	exon	176690116	176690198	.	-	.	ID=1.1185.4.exon7;Name=1.1185.4.exon7;Parent=1.1185.4
1	PacBio	exon	176695147	176695246	.	-	.	ID=1.1185.4.exon8;Name=1.1185.4.exon8;Parent=1.1185.4
1	PacBio	exon	176696217	176696323	.	-	.	ID=1.1185.4.exon9;Name=1.1185.4.exon9;Parent=1.1185.4
1	PacBio	exon	176699510	176699589	.	-	.	ID=1.1185.4.exon10;Name=1.1185.4.exon10;Parent=1.1185.4
1	PacBio	exon	176702446	176702494	.	-	.	ID=1.1185.4.exon11;Name=1.1185.4.exon11;Parent=1.1185.4
1	PacBio	exon	176704621	176704744	.	-	.	ID=1.1185.4.exon12;Name=1.1185.4.exon12;Parent=1.1185.4
1	PacBio	exon	176705342	176705498	.	-	.	ID=1.1185.4.exon13;Name=1.1185.4.exon13;Parent=1.1185.4
1	PacBio	exon	176709917	176710064	.	-	.	ID=1.1185.4.exon14;Name=1.1185.4.exon14;Parent=1.1185.4
1	PacBio	exon	176712182	176712346	.	-	.	ID=1.1185.4.exon15;Name=1.1185.4.exon15;Parent=1.1185.4
1	PacBio	exon	176712808	176712948	.	-	.	ID=1.1185.4.exon16;Name=1.1185.4.exon16;Parent=1.1185.4
1	PacBio	exon	176716692	176716763	.	-	.	ID=1.1185.4.exon17;Name=1.1185.4.exon17;Parent=1.1185.4
1	PacBio	exon	176719644	176719734	.	-	.	ID=1.1185.4.exon18;Name=1.1185.4.exon18;Parent=1.1185.4
1	PacBio	exon	176725700	176725767	.	-	.	ID=1.1185.4.exon19;Name=1.1185.4.exon19;Parent=1.1185.4
1	PacBio	gene	176684890	176686230	.	-	.	ID=1.1186;Name=1.1186;Lable=Novel-gene
1	PacBio	transcript	176684890	176686230	.	-	.	ID=1.1186.1;Name=1.1186.1;Parent=1.1186;Coverage=96.6;Identity=96.6;ccs_id=m160523_121654_42221_c100979692550000001823212907061657_s1_p0/40299/28_1327_CCS_indeterminate;Lable=Novel-isoform
1	PacBio	exon	176684890	176686230	.	-	.	ID=1.1186.1.exon1;Name=1.1186.1.exon1;Parent=1.1186.1
1	PacBio	gene	176723190	176781299	.	-	.	ID=1.1187;Name=1.1187;Annotation_gene_id=ENSSSCG00000004899
1	PacBio	transcript	176779969	176781299	.	-	.	ID=1.1187.1;Name=1.1187.1;Parent=1.1187;Coverage=100.0;Identity=100.0;ccs_id=m160523_075217_42221_c100979692550000001823212907061656_s1_p0/91901/28_1359_CCS_indeterminate;Lable=Novel-isoform
1	PacBio	exon	176779969	176781299	.	-	.	ID=1.1187.1.exon1;Name=1.1187.1.exon1;Parent=1.1187.1
1	PacBio	transcript	176776309	176781268	.	-	.	ID=1.1187.2;Name=1.1187.2;Parent=1.1187;Coverage=99.2;Identity=99.2;ccs_id=m160522_094721_42221_c100979692550000001823212907061651_s1_p0/53328/4070_57_CCS_sense;Lable=Novel-isoform
1	PacBio	exon	176776309	176777141	.	-	.	ID=1.1187.2.exon1;Name=1.1187.2.exon1;Parent=1.1187.2
1	PacBio	exon	176778083	176781268	.	-	.	ID=1.1187.2.exon2;Name=1.1187.2.exon2;Parent=1.1187.2
1	PacBio	transcript	176723190	176781279	.	-	.	ID=1.1187.3;Name=1.1187.3;Parent=1.1187;Coverage=99.1;Identity=99.1;ccs_id=m160526_153319_42199_c100941382550000001823217706101633_s1_p0/56811/31_2218_CCS_sense;Lable=Novel-isoform
1	PacBio	exon	176723190	176723481	.	-	.	ID=1.1187.3.exon1;Name=1.1187.3.exon1;Parent=1.1187.3
1	PacBio	exon	176725700	176725812	.	-	.	ID=1.1187.3.exon2;Name=1.1187.3.exon2;Parent=1.1187.3
1	PacBio	exon	176738721	176738816	.	-	.	ID=1.1187.3.exon3;Name=1.1187.3.exon3;Parent=1.1187.3
1	PacBio	exon	176740564	176740639	.	-	.	ID=1.1187.3.exon4;Name=1.1187.3.exon4;Parent=1.1187.3
1	PacBio	exon	176741843	176742136	.	-	.	ID=1.1187.3.exon5;Name=1.1187.3.exon5;Parent=1.1187.3
1	PacBio	exon	176743084	176743175	.	-	.	ID=1.1187.3.exon6;Name=1.1187.3.exon6;Parent=1.1187.3
1	PacBio	exon	176743281	176743484	.	-	.	ID=1.1187.3.exon7;Name=1.1187.3.exon7;Parent=1.1187.3
1	PacBio	exon	176752032	176752145	.	-	.	ID=1.1187.3.exon8;Name=1.1187.3.exon8;Parent=1.1187.3
1	PacBio	exon	176752260	176752315	.	-	.	ID=1.1187.3.exon9;Name=1.1187.3.exon9;Parent=1.1187.3
1	PacBio	exon	176752427	176752498	.	-	.	ID=1.1187.3.exon10;Name=1.1187.3.exon10;Parent=1.1187.3
1	PacBio	exon	176761149	176761238	.	-	.	ID=1.1187.3.exon11;Name=1.1187.3.exon11;Parent=1.1187.3
1	PacBio	exon	176780529	176781279	.	-	.	ID=1.1187.3.exon12;Name=1.1187.3.exon12;Parent=1.1187.3
1	PacBio	gene	176726632	176728284	.	-	.	ID=1.1188;Name=1.1188;Lable=Novel-gene
1	PacBio	transcript	176726632	176728284	.	-	.	ID=1.1188.1;Name=1.1188.1;Parent=1.1188;Coverage=99.0;Identity=99.0;ccs_id=m160523_032432_42221_c100979692550000001823212907061655_s1_p0/78885/30_1366_CCS_antisense;Lable=Novel-isoform
1	PacBio	exon	176726632	176727765	.	-	.	ID=1.1188.1.exon1;Name=1.1188.1.exon1;Parent=1.1188.1
1	PacBio	exon	176727862	176728001	.	-	.	ID=1.1188.1.exon2;Name=1.1188.1.exon2;Parent=1.1188.1
1	PacBio	exon	176728213	176728284	.	-	.	ID=1.1188.1.exon3;Name=1.1188.1.exon3;Parent=1.1188.1
1	PacBio	gene	176728603	176729885	.	-	.	ID=1.1189;Name=1.1189;Lable=Novel-gene
1	PacBio	transcript	176728603	176729885	.	-	.	ID=1.1189.1;Name=1.1189.1;Parent=1.1189;Coverage=99.8;Identity=99.8;ccs_id=m160523_032432_42221_c100979692550000001823212907061655_s1_p0/150266/1342_59_CCS_indeterminate;Lable=Novel-isoform
1	PacBio	exon	176728603	176729885	.	-	.	ID=1.1189.1.exon1;Name=1.1189.1.exon1;Parent=1.1189.1
1	PacBio	gene	19295055	19296687	.	-	.	ID=1.119;Name=1.119;Annotation_gene_id=ENSSSCG00000028974
1	PacBio	transcript	19295055	19296552	.	-	.	ID=1.119.1;Name=1.119.1;Parent=1.119;Coverage=100.0;Identity=100.0;ccs_id=m160523_032432_42221_c100979692550000001823212907061655_s1_p0/72912/1550_54_CCS_indeterminate;Lable=Novel-isoform
1	PacBio	exon	19295055	19296552	.	-	.	ID=1.119.1.exon1;Name=1.119.1.exon1;Parent=1.119.1
1	PacBio	transcript	19295055	19296687	.	-	.	ID=1.119.2;Name=1.119.2;Parent=1.119;Coverage=99.8;Identity=99.8;ccs_id=m160523_075217_42221_c100979692550000001823212907061656_s1_p0/124440/1614_59_CCS_sense;Lable=Novel-isoform
1	PacBio	exon	19295055	19296222	.	-	.	ID=1.119.2.exon1;Name=1.119.2.exon1;Parent=1.119.2
1	PacBio	exon	19296295	19296687	.	-	.	ID=1.119.2.exon2;Name=1.119.2.exon2;Parent=1.119.2
1	PacBio	gene	176747326	176749157	.	-	.	ID=1.1190;Name=1.1190;Lable=Novel-gene
1	PacBio	transcript	176747326	176749157	.	-	.	ID=1.1190.1;Name=1.1190.1;Parent=1.1190;Coverage=97.5;Identity=96.3;ccs_id=m160526_065237_42199_c100941382550000001823217706101631_s1_p0/43106/1881_58_CCS_indeterminate;Lable=Novel-isoform
1	PacBio	exon	176747326	176749157	.	-	.	ID=1.1190.1.exon1;Name=1.1190.1.exon1;Parent=1.1190.1
1	PacBio	gene	176794082	176795993	.	-	.	ID=1.1191;Name=1.1191;Lable=Novel-gene
1	PacBio	transcript	176794082	176795993	.	-	.	ID=1.1191.1;Name=1.1191.1;Parent=1.1191;Coverage=99.8;Identity=99.8;ccs_id=m160522_225959_42221_c100979692550000001823212907061654_s1_p0/75482/1964_54_CCS_indeterminate;Lable=Novel-isoform
1	PacBio	exon	176794082	176795993	.	-	.	ID=1.1191.1.exon1;Name=1.1191.1.exon1;Parent=1.1191.1
1	PacBio	gene	177062535	177131723	.	-	.	ID=1.1192;Name=1.1192;Annotation_gene_id=ENSSSCG00000004902
1	PacBio	transcript	177062535	177130335	.	-	.	ID=1.1192.1;Name=1.1192.1;Parent=1.1192;Coverage=99.6;Identity=99.6;ccs_id=m160525_200328_42199_c100941512550000001823217706101647_s1_p0/50597/2976_54_CCS_sense;Lable=Novel-isoform
1	PacBio	exon	177062535	177065276	.	-	.	ID=1.1192.1.exon1;Name=1.1192.1.exon1;Parent=1.1192.1
1	PacBio	exon	177130155	177130335	.	-	.	ID=1.1192.1.exon2;Name=1.1192.1.exon2;Parent=1.1192.1
1	PacBio	transcript	177062535	177131723	.	-	.	ID=1.1192.2;Name=1.1192.2;Parent=1.1192;Coverage=99.7;Identity=99.7;ccs_id=m160522_052347_42221_c100979692550000001823212907061650_s1_p0/59418/31_2998_CCS_sense;Lable=Novel-isoform
1	PacBio	exon	177062535	177065276	.	-	.	ID=1.1192.2.exon1;Name=1.1192.2.exon1;Parent=1.1192.2
1	PacBio	exon	177131490	177131723	.	-	.	ID=1.1192.2.exon2;Name=1.1192.2.exon2;Parent=1.1192.2
1	PacBio	gene	177114488	177116813	.	-	.	ID=1.1193;Name=1.1193;Lable=Novel-gene
1	PacBio	transcript	177114488	177116813	.	-	.	ID=1.1193.1;Name=1.1193.1;Parent=1.1193;Coverage=99.2;Identity=99.2;ccs_id=m160522_141116_42221_c100979692550000001823212907061652_s1_p0/84831/2388_58_CCS_indeterminate;Lable=Novel-isoform
1	PacBio	exon	177114488	177116813	.	-	.	ID=1.1193.1.exon1;Name=1.1193.1.exon1;Parent=1.1193.1
[truncated: 547,213+ more rows]
